# Supplementary material for: Integrated Transcriptomic and Proteomic Analyses Reveal the Role of NprR in Bacillus anthracis Extracellular Protease Expression Regulation and Oxidative Stress Responses
Source: Front Microbiol. 2020 Dec 9;11:590851. doi: 10.3389/fmicb.2020.590851 (PMC7756075; doi:10.3389/fmicb.2020.590851)
Supplement: Supplementary Table 1 — The detail of differentially expressed genes (DEGs) between the nprR mutant and A16R strains. [file Table_1.XLSX]

## Sheet: 表达量差异详情表
Gene_id	Gene name	Gene description	Log2FC(NprR/A16R)	Significant	Regulate	Type	A16R	NprR
AW20_RS08630	-	transcriptional regulator Spx	-11.1299	yes	down	mRNA	2439.6	0.11
AW20_RS09640	-	hypothetical protein	-9.02952	yes	down	mRNA	52035.9	92.6133
AW20_RS00735	-	hypothetical protein	-6.75819	yes	down	mRNA	19916	195.677
AW20_RS00860	-	chitin-binding protein	-6.59075	yes	down	mRNA	970.477	10.1867
AW20_RS26735	-	peroxidase	-6.56297	yes	down	mRNA	88.1233	0.503333
AW20_RS04425	-	glycosyl transferase	-6.43697	yes	down	mRNA	83.3367	0.89
AW20_RS08640	-	hypothetical protein	-6.17789	yes	down	mRNA	402.803	4.14667
AW20_RS02335	-	hypothetical protein	-6.09216	yes	down	mRNA	224.143	3.40667
AW20_RS06005	-	asparagine synthase (glutamine-hydrolyzing)	-5.99922	yes	down	mRNA	502.29	6.58333
AW20_RS25355	-	collagenase	-5.92372	yes	down	mRNA	54.7833	0.91
AW20_RS04090	-	acetyltransferase	-5.91473	yes	down	mRNA	2321.86	38.24
AW20_RS25550	-	DUF2690 domain-containing protein	-5.86	yes	down	mRNA	164.67	2.59
AW20_RS11535	-	peptidase M4 family protein	-5.81779	yes	down	mRNA	235.097	4.06
AW20_RS03960	-	peptidase M36	-5.76017	yes	down	mRNA	60.8467	1.06
AW20_RS01350	-	dehydrogenase	-5.71472	yes	down	mRNA	67.7733	1.17333
AW20_RS02340	-	Phr family secreted Rap phosphatase inhibitor	-5.39111	yes	down	mRNA	888.007	16.89
AW20_RS04835	-	serine protease	-5.34936	yes	down	mRNA	1168.06	30.8933
AW20_RS01605	-	chitosanase	-5.28533	yes	down	mRNA	386.147	9.47333
AW20_RS01790	-	cysteine dioxygenase	-5.27766	yes	down	mRNA	1840.53	49.75
AW20_RS25560	-	DinB family protein	-5.22189	yes	down	mRNA	104.713	2.66
AW20_RS24070	-	chitinase	-4.81882	yes	down	mRNA	52.5367	1.79333
AW20_RS18255	-	S-layer protein	-4.79453	yes	down	mRNA	409.257	16.24
AW20_RS26745	-	tetratricopeptide repeat-containing protein	-4.78655	yes	down	mRNA	1202.99	47.55
AW20_RS01355	-	non-ribosomal peptide synthetase	-4.55947	yes	down	mRNA	22.61	1.05667
AW20_RS29635	-	hypothetical protein	-4.50688	yes	down	mRNA	79.2967	1.82333
AW20_RS29630	-	hypothetical protein	-4.47657	yes	down	mRNA	64.8233	2.43
AW20_RS15480	-	hypothetical protein	-4.37267	yes	down	mRNA	31.1033	0.946667
AW20_RS23970	-	hypothetical protein	-4.36654	yes	down	mRNA	37197.3	2041.82
AW20_RS12675	-	chitinase	-4.32925	yes	down	mRNA	50.74	2.75333
AW20_RS03055	-	isochorismatase	-4.32319	yes	down	mRNA	40.2767	2.00333
AW20_RS27305	-	catalase	-4.32282	yes	down	mRNA	186.79	9.53667
AW20_RS01795	-	cytochrome P450	-4.30482	yes	down	mRNA	27.8267	1.25333
AW20_RS27315	-	hypothetical protein	-4.28339	yes	down	mRNA	194.007	10.57
AW20_RS27320	-	peptidase	-4.1465	yes	down	mRNA	279.373	16.37
AW20_RS27300	-	alpha/beta hydrolase	-4.09214	yes	down	mRNA	48.2767	2.73667
AW20_RS01360	-	2%2C4-diaminobutyrate decarboxylase	-4.03824	yes	down	mRNA	16.43	1.01667
AW20_RS03060	-	(2%2C3-dihydroxybenzoyl)adenylate synthase	-3.98493	yes	down	mRNA	30.77	2.07333
AW20_RS27290	-	hydrolase	-3.92806	yes	down	mRNA	13.11	0.72
AW20_RS17125	-	TQXA domain-containing protein	-3.9116	yes	down	mRNA	11.8667	0.81
AW20_RS03050	-	non-ribosomal peptide synthetase	-3.89883	yes	down	mRNA	25.9233	1.87667
AW20_RS11475	-	H-type small acid-soluble spore protein	-3.89817	yes	down	mRNA	448.483	32.51
AW20_RS27295	-	hydrolase	-3.77821	yes	down	mRNA	29.0933	2.03667
AW20_RS26640	-	diaminobutyrate--2-oxoglutarate transaminase	-3.75838	yes	down	mRNA	71.5033	5.37333
AW20_RS27285	-	hypothetical protein	-3.65687	yes	down	mRNA	45.4133	3.46
AW20_RS03065	-	isochorismate synthase EntC	-3.63142	yes	down	mRNA	36.0067	3.23
AW20_RS26740	-	hypothetical protein	-3.6313	yes	down	mRNA	329.44	29.1367
AW20_RS03040	-	MFS transporter	-3.62603	yes	down	mRNA	13.6033	1.10667
AW20_RS00905	-	hypothetical protein	-3.54829	yes	down	mRNA	26.11	2.29667
AW20_RS18570	-	Ger(x)C family spore germination protein	-3.48239	yes	down	mRNA	14.2567	1.24333
AW20_RS24515	-	tetratricopeptide repeat-containing protein	-3.3764	yes	down	mRNA	201.133	22.0867
AW20_RS03070	-	2%2C3-dihydro-2%2C3-dihydroxybenzoate dehydrogenase	-3.3594	yes	down	mRNA	36.0867	3.74
AW20_RS01140	-	hypothetical protein	-3.35763	yes	down	mRNA	35.08	3.53667
AW20_RS18590	-	hypothetical protein	-3.34473	yes	down	mRNA	32.6967	1.61
AW20_RS27275	-	amidohydrolase	-3.33646	yes	down	mRNA	24.75	2.54667
AW20_RS01785	-	Cof-type HAD-IIB family hydrolase	-3.28512	yes	down	mRNA	33.33	3.62333
AW20_RS03045	-	MbtH family protein	-3.26653	yes	down	mRNA	48.2233	4.28667
AW20_RS26635	-	carbamoyltransferase HypF	-3.22046	yes	down	mRNA	41.4233	5
AW20_RS18575	-	germination protein GerHB	-3.20473	yes	down	mRNA	7.41333	0.746667
AW20_RS25425	-	hypothetical protein	-3.15588	yes	down	mRNA	281.253	35.86
AW20_RS30630	-	MarR family transcriptional regulator	-3.11347	yes	down	mRNA	99.25	9.84333
AW20_RS26625	-	cysteine hydrolase	-3.05703	yes	down	mRNA	372.91	49.25
AW20_RS01915	-	lipase	-3.00967	yes	down	mRNA	7.43	0.946667
AW20_RS15485	-	aminopeptidase	-2.97891	yes	down	mRNA	292.537	41.36
AW20_RS30625	-	hypothetical protein	-2.9503	yes	down	mRNA	18.2267	1.78
AW20_RS01820	-	cytochrome P450	-2.90504	yes	down	mRNA	119.287	17.5067
AW20_RS26630	-	hydrogenase expression/formation protein HypE	-2.88341	yes	down	mRNA	44.01	6.07
AW20_RS01300	-	putative esterase	-2.87763	yes	down	mRNA	13.93	2
AW20_RS11480	-	ArsR family transcriptional regulator	-2.78458	yes	down	mRNA	146.243	24.0533
AW20_RS26775	-	DUF2164 domain-containing protein	-2.75369	yes	down	mRNA	12.75	1.14333
AW20_RS18580	-	spore germination protein GerIA	-2.72319	yes	down	mRNA	10.88	1.78333
AW20_RS04055	-	hypothetical protein	-2.70513	yes	down	mRNA	4.69333	0.49
AW20_RS27270	-	LysR family transcriptional regulator	-2.64326	yes	down	mRNA	13.2133	2.32
AW20_RS10510	-	quinone oxidoreductase	-2.62564	yes	down	mRNA	96.8933	16.17
AW20_RS02620	-	hypothetical protein	-2.61011	yes	down	mRNA	20.0533	3.58
AW20_RS03010	-	peptidase S8	-2.44693	yes	down	mRNA	1.95	0.266667
AW20_RS26645	-	hypothetical protein	-2.30407	yes	down	mRNA	39.0333	3.12667
AW20_RS24635	-	anion permease	-2.30249	yes	down	mRNA	6.49667	1.30667
AW20_RS08145	-	DUF1648 domain-containing protein	-2.2949	yes	down	mRNA	74.61	17.5933
AW20_RS10695	-	patatin family protein	-2.26315	yes	down	mRNA	18.6367	4.30333
AW20_RS03035	-	4'-phosphopantetheinyl transferase Sfp	-2.22878	yes	down	mRNA	20.0933	4.76333
AW20_RS04085	-	hypothetical protein	-2.22237	yes	down	mRNA	27.06	6.69333
AW20_RS01920	-	DUF3914 domain-containing protein	-2.21989	yes	down	mRNA	28.08	6.53
AW20_RS04420	-	YitT family protein	-2.21773	yes	down	mRNA	11.6867	2.69667
AW20_RS04825	-	aldo/keto reductase	-2.17912	yes	down	mRNA	0.59	0
AW20_RS25420	-	Phr family secreted Rap phosphatase inhibitor	-2.12454	yes	down	mRNA	486.713	132.417
AW20_RS20150	-	hypothetical protein	-2.10652	yes	down	mRNA	3.15333	0.466667
AW20_RS03030	-	hypothetical protein	-2.04648	yes	down	mRNA	11.8067	3.07333
AW20_RS30560	-	IS4 family transposase	-2.04048	yes	down	mRNA	8.57667	1.75333
AW20_RS28535	-	MFS transporter	-1.98716	yes	down	mRNA	1.36333	0.233333
AW20_RS03485	-	glycine/betaine ABC transporter ATP-binding protein	-1.97973	yes	down	mRNA	11.6733	3.27333
AW20_RS03480	-	ABC transporter permease	-1.95135	yes	down	mRNA	3.31667	0.913333
AW20_RS29040	-	hypothetical protein	-1.90668	yes	down	mRNA	22.1	0
AW20_RS26750	-	LacI family transcriptional regulator	-1.9006	yes	down	mRNA	54.2867	16.69
AW20_RS00030	-	tetratricopeptide repeat-containing protein	-1.89522	yes	down	mRNA	3921.39	1237.34
AW20_RS01365	-	lipase	-1.88583	yes	down	mRNA	901.813	279.567
AW20_RS25545	-	DUF2690 domain-containing protein	-1.87878	yes	down	mRNA	56.5167	0.836667
AW20_RS12020	-	small%2C acid-soluble spore protein K	-1.84849	yes	down	mRNA	25.3533	6.15333
AW20_RS25620	-	DUF1806 domain-containing protein	-1.8406	yes	down	mRNA	57.9167	18.5267
AW20_RS00025	-	RNA chaperone Hfq	-1.83149	yes	down	mRNA	243.09	79.8867
AW20_RS24075	-	GABA permease	-1.82587	yes	down	mRNA	14.64	4.69333
AW20_RS06810	-	spore coat protein D	-1.8247	yes	down	mRNA	33.9967	4.14
AW20_RS25625	-	bacillithiol biosynthesis deacetylase BshB2	-1.82058	yes	down	mRNA	22.4433	7.24667
AW20_RS02680	-	amino acid transporter LysE	-1.80139	yes	down	mRNA	1.20333	0.0833333
AW20_RS19825	-	DNA-binding response regulator	-1.74882	yes	down	mRNA	23.18	6.69667
AW20_RS24095	-	NADH-dependent alcohol dehydrogenase	-1.72328	yes	down	mRNA	1.56	0.436667
AW20_RS01765	-	UDP-glucosyltransferase	-1.72317	yes	down	mRNA	2.32667	0.7
AW20_RS29460	-	YjcZ family sporulation protein	-1.71991	yes	down	mRNA	5.44333	0.3
AW20_RS08350	-	zinc ribbon domain-containing protein	-1.7166	yes	down	mRNA	12.4533	4.25667
AW20_RS10170	-	small acid-soluble spore protein	-1.71337	yes	down	mRNA	81.3467	16.2833
AW20_RS10645	-	DUF1540 domain-containing protein	-1.69915	yes	down	mRNA	134.51	47.3867
AW20_RS05075	-	nitroreductase	-1.6867	yes	down	mRNA	74.7833	26.45
AW20_RS09625	-	S-layer protein	-1.67449	yes	down	mRNA	5.52667	1.94667
AW20_RS23735	-	insulinase family protein	-1.64698	yes	down	mRNA	13.4533	4.96
AW20_RS04820	-	MFS transporter	-1.64066	yes	down	mRNA	1.06667	0.296667
AW20_RS08340	-	NADH dehydrogenase	-1.63983	yes	down	mRNA	63.2867	23.52
AW20_RS26030	-	quinone oxidoreductase	-1.63148	yes	down	mRNA	8.33333	3
AW20_RS28685	-	x-prolyl-dipeptidyl aminopeptidase	-1.62542	yes	down	mRNA	14.4133	5.38333
AW20_RS23740	-	insulinase family protein	-1.62377	yes	down	mRNA	25.2067	9.38
AW20_RS23980	-	peptidase T	-1.60773	yes	down	mRNA	72.5267	27.8467
AW20_RS27250	-	hypothetical protein	-1.60091	yes	down	mRNA	200.447	78.3
AW20_RS25950	-	molecular chaperone	-1.59812	yes	down	mRNA	65.4	25.0767
AW20_RS10640	-	thioredoxin	-1.58563	yes	down	mRNA	61.1933	23.23
AW20_RS26550	-	penicillin acylase family protein	-1.58222	yes	down	mRNA	6.67	2.53333
AW20_RS08475	-	spore coat protein Z	-1.57173	yes	down	mRNA	10.8133	0.92
AW20_RS02365	-	hypothetical protein	-1.56885	yes	down	mRNA	8.24	1.91
AW20_RS11995	-	gamma-type small acid-soluble spore protein	-1.5629	yes	down	mRNA	25.75	9.36333
AW20_RS08465	-	hypothetical protein	-1.55302	yes	down	mRNA	14.12	4.27667
AW20_RS16580	-	DUF1657 domain-containing protein	-1.54106	yes	down	mRNA	24.4167	8.38
AW20_RS05625	-	DUF4037 domain-containing protein	-1.53396	yes	down	mRNA	16.6067	6.47667
AW20_RS23655	-	dipicolinic acid synthetase subunit A	-1.53048	yes	down	mRNA	1.44333	0.386667
AW20_RS02945	-	peptide ABC transporter permease	-1.52257	yes	down	mRNA	24.61	9.76333
AW20_RS17005	-	peptidase M4 family protein	-1.50957	yes	down	mRNA	1.24667	0.44
AW20_RS27995	-	N-acetyltransferase	-1.4925	yes	down	mRNA	10.5467	4.18
AW20_RS26290	-	lipoprotein	-1.48193	yes	down	mRNA	17.4733	7.11333
AW20_RS21465	-	phosphate butyryltransferase	-1.46421	yes	down	mRNA	64.7	27.1467
AW20_RS05635	-	cysteine synthase A	-1.46248	yes	down	mRNA	89.6467	37.84
AW20_RS25845	-	HxlR family transcriptional regulator	-1.4585	yes	down	mRNA	11.77	3.98667
AW20_RS08210	-	cell division protein FtsN	-1.45009	yes	down	mRNA	480.013	208.213
AW20_RS18555	-	hypothetical protein	-1.43279	yes	down	mRNA	0.896667	0.166667
AW20_RS09565	-	bacterioferritin	-1.43182	yes	down	mRNA	11753	5004.46
AW20_RS25205	-	EamA family transporter RarD	-1.42352	yes	down	mRNA	15.3767	6.62667
AW20_RS02650	-	dehydrogenase	-1.41142	yes	down	mRNA	0.536667	0.14
AW20_RS19010	-	Small%2C acid-soluble spore protein 2	-1.41105	yes	down	mRNA	106.657	28.39
AW20_RS10415	-	spore coat protein CotJB	-1.40959	yes	down	mRNA	8.56	2.87
AW20_RS23825	-	outer spore coat protein CotE	-1.40019	yes	down	mRNA	5.11	1.81667
AW20_RS05630	-	GNAT family acetyltransferase	-1.39484	yes	down	mRNA	6.54	2.56667
AW20_RS10635	-	disulfide bond formation protein B	-1.39484	yes	down	mRNA	11.2	4.72333
AW20_RS04610	-	hypothetical protein	-1.39018	yes	down	mRNA	1.67	0.366667
AW20_RS09535	-	hypothetical protein	-1.38924	yes	down	mRNA	145.273	64.8633
AW20_RS26900	-	SAM-dependent methyltransferase	-1.389	yes	down	mRNA	85.23	36.6467
AW20_RS27985	-	hypothetical protein	-1.38628	yes	down	mRNA	3.75333	0.76
AW20_RS27245	-	general stress protein	-1.38517	yes	down	mRNA	103.943	46.7733
AW20_RS04555	-	hypothetical protein	-1.38274	yes	down	mRNA	76.46	33.6833
AW20_RS09580	-	anti-sigma factor antagonist	-1.38159	yes	down	mRNA	79.0367	34.93
AW20_RS06830	-	hypothetical protein	-1.36406	yes	down	mRNA	60.35	27.2633
AW20_RS10440	-	TIGR02206 family membrane protein	-1.35745	yes	down	mRNA	12.0933	5.33667
AW20_RS08830	-	hypothetical protein	-1.35435	yes	down	mRNA	233.59	106.303
AW20_RS14745	-	D-alanyl-D-alanine carboxypeptidase	-1.34595	yes	down	mRNA	19.79	8.95333
AW20_RS20910	-	Superoxide dismutase [Mn] 1	-1.3304	yes	down	mRNA	1192.89	558.333
AW20_RS24345	-	HNH endonuclease	-1.32818	yes	down	mRNA	1.21	0.44
AW20_RS09520	-	hypothetical protein	-1.29679	yes	down	mRNA	5.76	2.10333
AW20_RS16780	-	DNA-binding response regulator	-1.28658	yes	down	mRNA	6.2	2.78333
AW20_RS25955	-	hypothetical protein	-1.27923	yes	down	mRNA	18.66	8.57
AW20_RS08885	-	hypothetical protein	-1.2784	yes	down	mRNA	12.2433	5.31
AW20_RS05885	-	TlpA family protein disulfide reductase	-1.27264	yes	down	mRNA	2.26333	0.81
AW20_RS24080	-	hypothetical protein	-1.26626	yes	down	mRNA	28.36	13.1367
AW20_RS12690	-	ABC transporter substrate-binding protein	-1.26366	yes	down	mRNA	28.7667	13.9867
AW20_RS09590	-	GlsB/YeaQ/YmgE family stress response membrane protein	-1.26266	yes	down	mRNA	16.4267	7.43333
AW20_RS06505	-	oxygen-insensitive NADPH nitroreductase	-1.26181	yes	down	mRNA	5.88333	2.74667
AW20_RS05415	-	divalent metal cation transporter	-1.25756	yes	down	mRNA	37.6667	18.4767
AW20_RS14990	-	oligoendopeptidase F	-1.25718	yes	down	mRNA	88.86	43.9733
AW20_RS11080	-	DNA-binding protein	-1.24746	yes	down	mRNA	14.53	7.05333
AW20_RS25960	-	Rrf2 family transcriptional regulator	-1.24551	yes	down	mRNA	15.6667	7.22667
AW20_RS27255	-	hypothetical protein	-1.23641	yes	down	mRNA	92.91	46.1567
AW20_RS26315	-	hypothetical protein	-1.23262	yes	down	mRNA	19.87	9.73333
AW20_RS09345	prsA	foldase	-1.22515	yes	down	mRNA	72.23	34.5367
AW20_RS27990	-	glyoxalase/bleomycin resistance/dioxygenase family protein	-1.2193	yes	down	mRNA	15.5533	7.52
AW20_RS12155	-	acetylornithine deacetylase	-1.21124	yes	down	mRNA	3.37333	1.6
AW20_RS27240	-	hypothetical protein	-1.20711	yes	down	mRNA	6.65	2.95333
AW20_RS04210	-	nitrate reductase molybdenum cofactor assembly chaperone	-1.20695	yes	down	mRNA	117.007	60.3333
AW20_RS09530	-	DUF4028 domain-containing protein	-1.20541	yes	down	mRNA	172.087	89.0933
AW20_RS12300	-	hypothetical protein	-1.19835	no	down	mRNA	1.48667	0.163333
AW20_RS12695	-	ABC transporter permease	-1.19049	yes	down	mRNA	11.7933	6.00667
AW20_RS01255	-	germination protein YpeB	-1.18118	yes	down	mRNA	0.646667	0.23
AW20_RS12450	-	hypothetical protein	-1.18049	yes	down	mRNA	26.59	13.7567
AW20_RS26760	-	haloacid dehalogenase	-1.17647	yes	down	mRNA	4.92333	2.4
AW20_RS04345	-	GCN5 family acetyltransferase	-1.17628	no	down	mRNA	0.93	0.19
AW20_RS25945	-	transcriptional regulator Spx	-1.17551	yes	down	mRNA	13.5967	6.85
AW20_RS11545	-	nicotinate phosphoribosyltransferase	-1.17487	yes	down	mRNA	13.6333	7.10667
AW20_RS13105	-	DUF2892 domain-containing protein	-1.16975	yes	down	mRNA	9.07	4.38667
AW20_RS19950	-	glutamyl-tRNA reductase	-1.16945	yes	down	mRNA	173.513	91.4633
AW20_RS18330	-	ABC transporter permease	-1.16422	yes	down	mRNA	1.64333	0.65
AW20_RS24405	-	phage major capsid protein	-1.16	yes	down	mRNA	0.66	0.23
AW20_RS15085	-	peptide-methionine (R)-S-oxide reductase	-1.15303	yes	down	mRNA	9.15	4.75667
AW20_RS18500	-	DUF2524 domain-containing protein	-1.1411	no	down	mRNA	2.33	0.443333
AW20_RS21485	-	2-oxoisovalerate dehydrogenase subunit alpha	-1.13625	yes	down	mRNA	48.4967	25.6633
AW20_RS24965	-	hypothetical protein	-1.13252	yes	down	mRNA	51.05	27.28
AW20_RS29500	-	hypothetical protein	-1.12934	yes	down	mRNA	11.7733	5.92333
AW20_RS08360	-	DUF2278 domain-containing protein	-1.12887	yes	down	mRNA	1.67667	0.686667
AW20_RS04550	-	oxidoreductase	-1.11921	yes	down	mRNA	1.55333	0.646667
AW20_RS02645	-	RNA polymerase sigma-70 factor	-1.1144	yes	down	mRNA	1.69667	0.783333
AW20_RS09570	-	RNA polymerase sigma factor SigB	-1.11213	yes	down	mRNA	369.977	200.053
AW20_RS04830	-	transcriptional regulator	-1.10917	yes	down	mRNA	3.13333	1.14333
AW20_RS05640	-	MFS transporter	-1.10488	yes	down	mRNA	13.66	7.36
AW20_RS19165	-	hypothetical protein	-1.09982	yes	down	mRNA	1792.83	954.827
AW20_RS30160	-	hypothetical protein	-1.09773	no	down	mRNA	53.7167	5.2
AW20_RS13660	-	EamA family transporter	-1.0949	no	down	mRNA	0.416667	0.106667
AW20_RS06815	-	hypothetical protein	-1.09289	yes	down	mRNA	4.38	2.19
AW20_RS09615	-	DUF2812 domain-containing protein	-1.08232	yes	down	mRNA	2.30333	1.03
AW20_RS10235	-	type 1 glutamine amidotransferase	-1.0816	yes	down	mRNA	128.787	71.95
AW20_RS08505	-	glucose-1-phosphate thymidylyltransferase	-1.07824	yes	down	mRNA	1.52333	0.693333
AW20_RS12145	-	sporulation membrane protein YtaF	-1.07116	no	down	mRNA	1.08667	0.24
AW20_RS14305	-	Mini-ribonuclease 3	-1.06632	yes	down	mRNA	78.6567	44.05
AW20_RS07975	-	DeoR/GlpR transcriptional regulator	-1.05695	yes	down	mRNA	0.89	0.36
AW20_RS05510	-	MFS transporter	-1.05522	yes	down	mRNA	14.0967	7.92667
AW20_RS23620	-	tRNA pseudouridine(55) synthase TruB	-1.05453	yes	down	mRNA	9.87333	5.36667
AW20_RS19955	-	cytochrome c assembly protein	-1.05442	yes	down	mRNA	65.6333	37.36
AW20_RS12685	-	ABC transporter ATP-binding protein	-1.05091	yes	down	mRNA	12.5267	6.98
AW20_RS04105	-	calcium-binding protein	-1.04993	yes	down	mRNA	93.3633	52.34
AW20_RS09035	-	metallophosphoesterase	-1.04856	yes	down	mRNA	8.24667	4.53
AW20_RS08460	-	membrane protein	-1.04343	yes	down	mRNA	4.03333	1.93333
AW20_RS25965	-	IDEAL domain-containing protein	-1.04215	yes	down	mRNA	15.65	8.55667
AW20_RS08530	-	hypothetical protein	-1.04146	yes	down	mRNA	16.2767	9.07333
AW20_RS21065	-	L-cystine uptake protein TcyP	-1.04106	yes	down	mRNA	37.3467	21.4067
AW20_RS03430	-	sensor histidine kinase	-1.03938	yes	down	mRNA	364.247	211.413
AW20_RS07380	-	hypothetical protein	-1.03919	yes	down	mRNA	26.5667	14.9067
AW20_RS14300	-	23S rRNA (guanosine(2251)-2'-O)-methyltransferase RlmB	-1.0352	yes	down	mRNA	43.3133	24.5
AW20_RS25505	-	arylamine N-acetyltransferase	-1.02941	yes	down	mRNA	7.70667	4.37
AW20_RS04645	-	NADPH dehydrogenase	-1.01701	yes	down	mRNA	10.11	5.81667
AW20_RS26570	-	hypothetical protein	-1.01061	yes	down	mRNA	3.54333	2.01
AW20_RS09965	-	ornithine cyclodeaminase	-1.00973	yes	down	mRNA	15.73	9.08333
AW20_RS14345	-	DNA repair protein RadA	-1.00445	yes	down	mRNA	39.4633	22.8333
AW20_RS06825	-	DUF1798 domain-containing protein	-1.00389	yes	down	mRNA	18.9	10.54
AW20_RS11610	-	N-acetyltransferase	-1.00386	yes	down	mRNA	4.09333	2.19333
AW20_RS26765	-	gfo/Idh/MocA family oxidoreductase	-1.00308	yes	down	mRNA	3.72333	2.03
AW20_RS18335	-	ABC transporter ATP-binding protein	-0.995958	no	down	mRNA	3.06	1.61333
AW20_RS06930	-	methylglyoxal synthase	-0.991027	no	down	mRNA	42.1367	24.7933
AW20_RS09575	-	anti-sigma B factor RsbW	-0.98986	no	down	mRNA	132.283	77.2733
AW20_RS04755	-	LLM class flavin-dependent oxidoreductase	-0.989172	no	down	mRNA	0.8	0.37
AW20_RS10230	-	catalase HPII	-0.985028	no	down	mRNA	90.56	54.1767
AW20_RS13750	-	lipoprotein	-0.977256	no	down	mRNA	8.07333	4.5
AW20_RS05780	-	sensor histidine kinase	-0.976953	no	down	mRNA	0.48	0.21
AW20_RS21470	-	leucine dehydrogenase	-0.976689	no	down	mRNA	45.6433	27.11
AW20_RS13755	-	peptide ABC transporter substrate-binding protein	-0.975952	no	down	mRNA	9.50333	5.46333
AW20_RS28125	-	3-hydroxy-5-phosphonooxypentane-2%2C4-dione thiolase	-0.973609	no	down	mRNA	0.593333	0.19
AW20_RS10500	-	MFS transporter	-0.973505	no	down	mRNA	4.42	2.56
AW20_RS23325	-	primosomal protein N'	-0.968006	no	down	mRNA	4.19667	2.47667
AW20_RS14180	-	50S ribosomal protein L22	-0.959554	no	down	mRNA	2231.48	1359.75
AW20_RS05905	-	DUF3942 domain-containing protein	-0.958675	no	down	mRNA	25.1333	15.2367
AW20_RS30740	-	protein deacetylase	-0.953984	no	down	mRNA	51.8467	30.5967
AW20_RS08750	-	hypothetical protein	-0.952536	no	down	mRNA	41.75	22.4733
AW20_RS01260	-	YhcN/YlaJ family sporulation lipoprotein	-0.950696	no	down	mRNA	1.81333	0.903333
AW20_RS02210	-	acetyl-CoA carboxylase biotin carboxyl carrier protein subunit	-0.949806	no	down	mRNA	1012.87	626.193
AW20_RS25855	-	acyl--CoA ligase	-0.94795	no	down	mRNA	1.62333	0.896667
AW20_RS19770	-	DNA-binding response regulator	-0.947539	no	down	mRNA	1.86	0.983333
AW20_RS10270	-	tetracycline resistance MFS efflux pump	-0.942508	no	down	mRNA	2.86	1.69333
AW20_RS08500	-	dTDP-4-dehydrorhamnose 3%2C5-epimerase	-0.94187	no	down	mRNA	2.44333	1.25333
AW20_RS20915	-	MFS transporter	-0.934263	no	down	mRNA	1.36667	0.736667
AW20_RS25330	-	hypothetical protein	-0.933323	no	down	mRNA	5.87	3.20667
AW20_RS04215	-	nitrate reductase subunit beta	-0.928178	no	down	mRNA	45.9833	28.5533
AW20_RS25665	-	NADPH:quinone reductase	-0.927967	no	down	mRNA	11.3767	6.95667
AW20_RS21350	-	stage III sporulation protein AG	-0.924288	no	down	mRNA	4.41	2.62667
AW20_RS21475	-	butyrate kinase	-0.921261	no	down	mRNA	15.2833	9.45667
AW20_RS08910	-	competence protein	-0.919278	no	down	mRNA	32.0467	19.72
AW20_RS19045	-	thiol peroxidase	-0.915678	no	down	mRNA	20.03	12.5
AW20_RS14295	-	NYN domain-containing protein	-0.913327	no	down	mRNA	58.38	35.7967
AW20_RS09040	-	hypothetical protein	-0.912819	no	down	mRNA	3.05667	1.21667
AW20_RS06225	-	flagellin	-0.912666	no	down	mRNA	0.633333	0.21
AW20_RS23230	-	carbamoyl-phosphate synthase small chain	-0.911124	no	down	mRNA	21.4233	13.17
AW20_RS19340	-	dephospho-CoA kinase	-0.910125	no	down	mRNA	22.3067	13.38
AW20_RS09545	-	hypothetical protein	-0.902489	no	down	mRNA	30.8033	18.7733
AW20_RS25125	-	spore germination protein	-0.897185	no	down	mRNA	0.47	0.24
AW20_RS14960	-	hypothetical protein	-0.896506	no	down	mRNA	48.6133	30.1767
AW20_RS04900	-	small%2C acid-soluble spore protein%2C alpha/beta type	-0.89609	no	down	mRNA	110.103	67.61
AW20_RS16705	-	hypothetical protein	-0.888092	no	down	mRNA	44.11	26.6733
AW20_RS18505	-	hypothetical protein	-0.884944	no	down	mRNA	16.9567	8.71667
AW20_RS20425	-	cystathionine gamma-synthase	-0.884276	no	down	mRNA	24.17	15.23
AW20_RS26690	-	collagenase	-0.882391	no	down	mRNA	1.38667	0.836667
AW20_RS12290	-	hypothetical protein	-0.877163	no	down	mRNA	1.39667	0.516667
AW20_RS21805	-	aldo/keto reductase	-0.877143	no	down	mRNA	7.47	4.73
AW20_RS10260	-	ester cyclase	-0.875962	no	down	mRNA	1.35333	0.566667
AW20_RS15685	-	low molecular weight protein arginine phosphatase	-0.875847	no	down	mRNA	11.88	7.52667
AW20_RS29160	-	hypothetical protein	-0.875755	no	down	mRNA	73.4733	47.6
AW20_RS03085	-	DUF2187 domain-containing protein	-0.873305	no	down	mRNA	11.4667	6.83333
AW20_RS06380	fliD	flagellar cap protein FliD	-0.870357	no	down	mRNA	6.10333	3.82333
AW20_RS07635	-	hypothetical protein	-0.869464	no	down	mRNA	5.04	2.59
AW20_RS29565	-	hypothetical protein	-0.869114	no	down	mRNA	1.53	0.656667
AW20_RS09585	-	hypothetical protein	-0.867244	no	down	mRNA	49.1033	31.39
AW20_RS08890	-	ATP-dependent helicase/nuclease subunit A	-0.867215	no	down	mRNA	14.33	9.14333
AW20_RS15910	-	hypothetical protein	-0.86716	no	down	mRNA	12.8533	7.89667
AW20_RS03120	-	hypothetical protein	-0.866498	no	down	mRNA	3.85333	1.98
AW20_RS19050	-	class I SAM-dependent methyltransferase	-0.863941	no	down	mRNA	1.88333	1.12333
AW20_RS16805	-	lipoprotein	-0.863463	no	down	mRNA	1.41333	0.753333
AW20_RS23660	-	dipicolinate synthase subunit B	-0.861114	no	down	mRNA	1.74667	0.98
AW20_RS22110	-	acireductone dioxygenase	-0.860585	no	down	mRNA	30.0867	19.33
AW20_RS19945	-	MarR family transcriptional regulator	-0.859581	no	down	mRNA	1.07667	0.423333
AW20_RS12700	-	thiamine-binding protein	-0.8592	no	down	mRNA	15.4933	9.84
AW20_RS19345	-	glyceraldehyde-3-phosphate dehydrogenase	-0.857969	no	down	mRNA	3677.34	2421.23
AW20_RS20410	-	SAM-dependent methyltransferase	-0.856599	no	down	mRNA	40.33	25.9267
AW20_RS14185	-	30S ribosomal protein S19	-0.853563	no	down	mRNA	1193.49	784.487
AW20_RS25365	-	glycosyl transferase family 2	-0.852315	no	down	mRNA	2.95667	1.90333
AW20_RS05090	-	lipoprotein	-0.848877	no	down	mRNA	514.697	339.657
AW20_RS28000	-	uridine kinase	-0.843504	no	down	mRNA	14.3167	9.42667
AW20_RS19100	-	DUF3139 domain-containing protein	-0.837023	no	down	mRNA	2.01	0.946667
AW20_RS14980	-	23S rRNA (pseudouridine(1915)-N(3))-methyltransferase RlmH	-0.836756	no	down	mRNA	2.56	1.43667
AW20_RS09150	-	DUF2087 domain-containing protein	-0.836461	no	down	mRNA	36.5133	24.2967
AW20_RS08335	-	GNAT family N-acetyltransferase	-0.835902	no	down	mRNA	2.27333	1.30333
AW20_RS18660	-	glucose-1-dehydrogenase	-0.832469	no	down	mRNA	0.58	0.26
AW20_RS30410	-	Phr family secreted Rap phosphatase inhibitor	-0.830427	no	down	mRNA	168.107	111.73
AW20_RS02790	-	arginase	-0.830114	no	down	mRNA	0.833333	0.423333
AW20_RS07670	-	hypothetical protein	-0.829057	no	down	mRNA	30.5733	18.18
AW20_RS19985	-	spore coat protein YsxE	-0.828088	no	down	mRNA	1.62667	0.98
AW20_RS21480	-	dihydrolipoyl dehydrogenase	-0.827925	no	down	mRNA	30.9567	20.2867
AW20_RS22095	-	oxidoreductase	-0.827514	no	down	mRNA	14.4567	9.56667
AW20_RS09550	-	sensor histidine kinase	-0.825718	no	down	mRNA	52.2433	34.8767
AW20_RS28650	-	phosphotransferase	-0.824537	no	down	mRNA	6.99	4.62
AW20_RS21960	-	stage V sporulation protein AD	-0.824079	no	down	mRNA	0.473333	0.19
AW20_RS17090	-	YitT family protein	-0.822064	no	down	mRNA	5.13	3.30333
AW20_RS27260	-	magnesium transporter	-0.81658	no	down	mRNA	19.12	12.8067
AW20_RS24890	-	Hsp20/alpha crystallin family protein	-0.816571	no	down	mRNA	2.18333	1.13333
AW20_RS01595	-	DNA mismatch repair protein MutT	-0.81639	no	down	mRNA	7.58	4.99333
AW20_RS09600	-	general stress protein	-0.815349	no	down	mRNA	136.38	74.2767
AW20_RS27775	-	DUF3980 domain-containing protein	-0.813604	no	down	mRNA	2.78333	1.54667
AW20_RS22115	-	methylthioribulose 1-phosphate dehydratase	-0.813335	no	down	mRNA	23.0833	15.0767
AW20_RS17975	-	2-succinyl-6-hydroxy-2%2C4-cyclohexadiene-1-carboxylate synthase	-0.813228	no	down	mRNA	5.59667	3.67333
AW20_RS30655	-	spore gernimation protein GerC	-0.812945	no	down	mRNA	2.79667	1.77667
AW20_RS04315	-	class I SAM-dependent methyltransferase	-0.81274	no	down	mRNA	10.3967	6.82
AW20_RS19185	-	aminopeptidase P family protein	-0.810659	no	down	mRNA	36.0767	24.1567
AW20_RS11955	-	ABC transporter permease	-0.809851	no	down	mRNA	0.636667	0.293333
AW20_RS09140	-	N-acetyltransferase	-0.809339	no	down	mRNA	15.81	10.7333
AW20_RS02510	-	VOC family protein	-0.80893	no	down	mRNA	4.86	2.99
AW20_RS14165	-	50S ribosomal protein L29	-0.804568	no	down	mRNA	2468.4	1704.72
AW20_RS10760	-	thiazole biosynthesis adenylyltransferase ThiF	-0.803339	no	down	mRNA	3.04333	1.90667
AW20_RS25175	-	molybdenum cofactor biosynthesis protein MoaE	-0.801592	no	down	mRNA	1.37333	0.64
AW20_RS09645	-	HD-GYP domain-containing protein	-0.801463	no	down	mRNA	10.71	7.17667
AW20_RS09930	-	ABC transporter permease	-0.801302	no	down	mRNA	0.606667	0.3
AW20_RS24875	-	alanyl-tRNA editing protein	-0.800801	no	down	mRNA	2.18	1.42
AW20_RS29615	-	hypothetical protein	-0.800111	no	down	mRNA	389.99	255.91
AW20_RS13815	-	NAD(P)-dependent alcohol dehydrogenase	-0.798908	no	down	mRNA	0.62	0.313333
AW20_RS21490	-	alpha-ketoacid dehydrogenase subunit beta	-0.797444	no	down	mRNA	16.89	11.2633
AW20_RS18345	-	DUF3986 domain-containing protein	-0.794327	no	down	mRNA	372.273	257.313
AW20_RS08950	-	S-layer homology domain-containing protein	-0.793892	no	down	mRNA	1923.69	1320
AW20_RS13270	-	glycosyl transferase	-0.79046	no	down	mRNA	0.966667	0.573333
AW20_RS12335	-	hypothetical protein	-0.788004	no	down	mRNA	1.32667	0.556667
AW20_RS11780	-	serine protein kinase	-0.787116	no	down	mRNA	3.12667	2.12333
AW20_RS09155	-	hypothetical protein	-0.785449	no	down	mRNA	45.0833	31.4867
AW20_RS28170	-	DUF2332 domain-containing protein	-0.785055	no	down	mRNA	0.906667	0.55
AW20_RS06550	-	aspartate aminotransferase family protein	-0.783726	no	down	mRNA	91.8033	63.44
AW20_RS17485	-	NifU family protein	-0.781283	no	down	mRNA	489.303	335.207
AW20_RS11575	-	DUF1641 domain-containing protein	-0.78106	no	down	mRNA	602.85	408.76
AW20_RS23225	-	dihydroorotase	-0.77798	no	down	mRNA	13.5633	9.24667
AW20_RS28640	-	oligoendopeptidase F	-0.775143	no	down	mRNA	5.18	3.49
AW20_RS17735	-	Lrp/AsnC family transcriptional regulator	-0.769978	no	down	mRNA	9.66667	6.58333
AW20_RS24465	-	hypothetical protein	-0.769154	no	down	mRNA	1.44667	0.976667
AW20_RS17010	-	metal-sulfur cluster assembly factor	-0.767249	no	down	mRNA	18.1	12.2933
AW20_RS21495	-	2-oxo acid dehydrogenase subunit E2	-0.766471	no	down	mRNA	44.2467	30.1933
AW20_RS20715	-	molecular chaperone DnaJ	-0.766106	no	down	mRNA	23.1233	15.47
AW20_RS28265	-	MMPL family transporter	-0.765017	no	down	mRNA	4.89667	3.27
AW20_RS11170	-	MFS transporter	-0.7628	no	down	mRNA	52.22	36.2667
AW20_RS30210	-	hypothetical protein	-0.761807	no	down	mRNA	18.3233	10.5833
AW20_RS25895	-	hypothetical protein	-0.760541	no	down	mRNA	3.12333	2.11667
AW20_RS10765	-	thiazole synthase	-0.760501	no	down	mRNA	3.17	2.03333
AW20_RS30555	-	aminotransferase	-0.759511	no	down	mRNA	2.2	1.14667
AW20_RS13720	-	aldo/keto reductase	-0.75908	no	down	mRNA	27.6467	19.2833
AW20_RS06205	-	flagellar motor switch protein FliN	-0.758163	no	down	mRNA	1.34	0.583333
AW20_RS28585	-	lipoprotein	-0.757734	no	down	mRNA	134.23	94.0833
AW20_RS09915	-	ABC transporter ATP-binding protein	-0.756287	no	down	mRNA	10.69	7.40667
AW20_RS14815	-	50S ribosomal protein L34	-0.755193	no	down	mRNA	1031.02	738.627
AW20_RS19980	-	stage VI sporulation protein D	-0.75384	no	down	mRNA	1.24	0.756667
AW20_RS15650	-	mechanosensitive ion channel protein	-0.753436	no	down	mRNA	1.1	0.55
AW20_RS04540	-	HlyC/CorC family transporter	-0.752189	no	down	mRNA	26.4533	18.65
AW20_RS02205	-	hydroxymethylglutaryl-CoA lyase	-0.750762	no	down	mRNA	1883.64	1291.84
AW20_RS17730	-	D-glycerate dehydrogenase	-0.749784	no	down	mRNA	21.4733	14.6867
AW20_RS00850	-	carboxymuconolactone decarboxylase family protein	-0.748034	no	down	mRNA	4.41667	2.82
AW20_RS14965	-	MBL fold hydrolase	-0.74664	no	down	mRNA	26.2467	18.2733
AW20_RS15295	-	purine permease	-0.744341	no	down	mRNA	8.71333	6.09667
AW20_RS02180	-	N-acetyltransferase	-0.74121	no	down	mRNA	3.72	2.46333
AW20_RS11540	-	transcriptional regulator	-0.739598	no	down	mRNA	148.15	105.893
AW20_RS24565	-	phosphonates import ATP-binding protein PhnC	-0.739587	no	down	mRNA	1.7	1.07
AW20_RS12995	-	4-aminobutyrate--2-oxoglutarate transaminase	-0.739484	no	down	mRNA	8.66	6.09333
AW20_RS05670	-	MFS transporter	-0.737921	no	down	mRNA	9.48333	6.48
AW20_RS05895	-	cell surface protein	-0.736256	no	down	mRNA	13.5233	9.56
AW20_RS14970	-	serine protease	-0.735	no	down	mRNA	25.1267	17.85
AW20_RS04780	-	DUF3979 domain-containing protein	-0.734909	no	down	mRNA	56.1533	40.5467
AW20_RS02000	-	class I SAM-dependent methyltransferase	-0.733636	no	down	mRNA	2.14	1.41
AW20_RS04570	-	acyl-CoA thioesterase	-0.733516	no	down	mRNA	20.1233	14.3867
AW20_RS25015	-	oxidoreductase	-0.732738	no	down	mRNA	2.32333	1.56667
AW20_RS23625	-	bifunctional riboflavin kinase/FAD synthetase	-0.732514	no	down	mRNA	46.73	33.3
AW20_RS12500	-	hypothetical protein	-0.731899	no	down	mRNA	2.08	1.32667
AW20_RS08625	-	membrane protein	-0.731112	no	down	mRNA	0.48	0.2
AW20_RS25225	-	3-oxoacyl-ACP reductase FabG	-0.730945	no	down	mRNA	57.4267	41.3833
AW20_RS26000	-	hypothetical protein	-0.730001	no	down	mRNA	1.47667	0.96
AW20_RS18340	-	ABC transporter substrate-binding protein	-0.729416	no	down	mRNA	3.89	2.37
AW20_RS08595	-	DsbA family protein	-0.729196	no	down	mRNA	4.75333	3.3
AW20_RS23035	-	hypothetical protein	-0.729156	no	down	mRNA	4.88667	3.36667
AW20_RS05890	-	cytochrome C biogenesis protein CcdA	-0.728407	no	down	mRNA	2.60667	1.72
AW20_RS01330	-	RNA polymerase sigma factor SigX	-0.728293	no	down	mRNA	0.906667	0.466667
AW20_RS24645	-	NUDIX hydrolase	-0.727273	no	down	mRNA	3.74667	2.44
AW20_RS04515	-	DUF1572 domain-containing protein	-0.726	no	down	mRNA	29.87	21.44
AW20_RS05315	-	peptidase M24 family protein	-0.725614	no	down	mRNA	17.3433	12.4567
AW20_RS13465	-	alanine racemase	-0.725314	no	down	mRNA	1.47667	0.983333
AW20_RS10985	-	Ger(x)C family spore germination protein	-0.724638	no	down	mRNA	0.663333	0.4
AW20_RS25370	-	aminotransferase DegT	-0.72362	no	down	mRNA	4.01333	2.78
AW20_RS25465	-	glycerophosphodiester phosphodiesterase	-0.723389	no	down	mRNA	3	1.99333
AW20_RS01385	-	DUF4180 domain-containing protein	-0.723019	no	down	mRNA	2.58667	1.59667
AW20_RS03470	-	hypothetical protein	-0.722283	no	down	mRNA	1379.16	1003.33
AW20_RS14955	-	hypothetical protein	-0.721849	no	down	mRNA	27.9333	19.6333
AW20_RS24605	-	ABC transporter ATP-binding protein	-0.721419	no	down	mRNA	1.68	1.16
AW20_RS01910	-	homoserine dehydrogenase	-0.721154	no	down	mRNA	0.446667	0.23
AW20_RS11580	-	formate dehydrogenase subunit alpha	-0.719262	no	down	mRNA	349.69	248.06
AW20_RS28130	-	cupin domain-containing protein	-0.714939	no	down	mRNA	0.96	0.36
AW20_RS06070	-	MBL fold hydrolase	-0.714923	no	down	mRNA	0.92	0.593333
AW20_RS05990	-	hypothetical protein	-0.714153	no	down	mRNA	2.58333	1.80333
AW20_RS21250	-	octanoyltransferase LipM	-0.712795	no	down	mRNA	3.54333	2.49333
AW20_RS27425	-	aspartate ammonia-lyase	-0.711128	no	down	mRNA	2.18333	1.53333
AW20_RS05920	-	DUF2087 domain-containing protein	-0.709718	no	down	mRNA	2.29667	1.56333
AW20_RS15425	-	spermidine synthase	-0.708344	no	down	mRNA	12.8067	9.19333
AW20_RS27920	-	glycosyl transferase	-0.707238	no	down	mRNA	0.403333	0.246667
AW20_RS15350	-	RsfA family transcriptional regulator	-0.706228	no	down	mRNA	5.43333	3.84
AW20_RS28580	-	hypothetical protein	-0.704431	no	down	mRNA	52.4767	37.86
AW20_RS19860	-	sporulation protein	-0.704414	no	down	mRNA	0.63	0.37
AW20_RS21555	-	DUF3894 domain-containing protein	-0.704113	no	down	mRNA	67.92	48.8933
AW20_RS19175	-	lipoprotein	-0.704094	no	down	mRNA	19.57	13.98
AW20_RS11140	-	FAD-binding oxidoreductase	-0.70251	no	down	mRNA	3.42	2.39667
AW20_RS05135	-	tautomerase family protein	-0.702161	no	down	mRNA	3.56333	2.27333
AW20_RS25105	-	phosphonate ABC transporter permease	-0.701886	no	down	mRNA	1.51	1.07667
AW20_RS23220	-	aspartate carbamoyltransferase	-0.701	no	down	mRNA	6.81667	4.87667
AW20_RS13085	-	CamS family sex pheromone protein	-0.700928	no	down	mRNA	30.6967	22.05
AW20_RS02640	-	hypothetical protein	-0.699957	no	down	mRNA	126.493	94.4367
AW20_RS08590	-	hypothetical protein	-0.699836	no	down	mRNA	8.71	6.15667
AW20_RS19810	-	deaminase	-0.698721	no	down	mRNA	23.1333	16.5833
AW20_RS05020	-	aminoglycoside 6-adenylyltransferase	-0.698559	no	down	mRNA	112.02	80.1133
AW20_RS08535	-	macrocin O-methyltransferase	-0.698497	no	down	mRNA	0.966667	0.593333
AW20_RS05230	-	nitroreductase	-0.697982	no	down	mRNA	1.28333	0.8
AW20_RS18325	-	hypothetical protein	-0.696959	no	down	mRNA	3.76667	1.98333
AW20_RS27110	-	short-chain dehydrogenase	-0.696272	no	down	mRNA	1.53	0.993333
AW20_RS21425	-	SpoIVB peptidase	-0.695915	no	down	mRNA	3.31333	2.39
AW20_RS01060	-	glycine/betaine ABC transporter	-0.694262	no	down	mRNA	1.13	0.733333
AW20_RS19505	-	endonuclease MutS2	-0.69387	no	down	mRNA	13.5433	9.78333
AW20_RS09840	-	MerR family transcriptional regulator	-0.69113	no	down	mRNA	8.51667	6.19333
AW20_RS04560	-	spore coat protein	-0.690393	no	down	mRNA	0.826667	0.346667
AW20_RS03400	-	putative beta-lysine N-acetyltransferase	-0.68924	no	down	mRNA	96.4667	70.6367
AW20_RS17360	-	bifunctional metallophosphatase/5'-nucleotidase	-0.686227	no	down	mRNA	2.09	1.46667
AW20_RS16865	-	Tyrosine--tRNA ligase 2	-0.684955	no	down	mRNA	8.36	6.06667
AW20_RS24610	-	ABC transporter ATP-binding protein	-0.682623	no	down	mRNA	6.21	4.50333
AW20_RS05180	-	enoyl-CoA hydratase	-0.680219	no	down	mRNA	6.89	4.67667
AW20_RS06065	-	hypothetical protein	-0.679827	no	down	mRNA	3.74333	2.61
AW20_RS26785	-	hypothetical protein	-0.679746	no	down	mRNA	2.32333	1.00333
AW20_RS29740	-	hypothetical protein	-0.67872	no	down	mRNA	0.926667	0.406667
AW20_RS01410	-	NUDIX pyrophosphatase	-0.677113	no	down	mRNA	4.58667	3.21
AW20_RS14570	-	sporulation peptidase YabG	-0.676138	no	down	mRNA	0.746667	0.44
AW20_RS13730	-	peptide ABC transporter substrate-binding protein	-0.675779	no	down	mRNA	0.466667	0.276667
AW20_RS05900	-	transcriptional regulator	-0.675434	no	down	mRNA	49.6567	37.4967
AW20_RS16970	-	alanine:cation symporter family protein	-0.675292	no	down	mRNA	2.30667	1.65
AW20_RS25890	-	hypothetical protein	-0.675177	no	down	mRNA	1.66667	1.06333
AW20_RS12880	-	fuculose phosphate aldolase	-0.674932	no	down	mRNA	31.7	23.6433
AW20_RS05440	-	radical SAM protein	-0.673195	no	down	mRNA	1.28667	0.85
AW20_RS25885	-	aminoglycoside phosphotransferase	-0.672852	no	down	mRNA	0.883333	0.58
AW20_RS02955	-	MFS transporter	-0.672723	no	down	mRNA	38.5667	28.9367
AW20_RS19935	engB	GTP-binding protein	-0.671088	no	down	mRNA	30.2433	22.2667
AW20_RS30400	-	phage tail protein	-0.669149	no	down	mRNA	0.196667	0.0966667
AW20_RS15315	-	spore coat protein GerQ	-0.667859	no	down	mRNA	2.96	2.01333
AW20_RS03440	-	aldehyde dehydrogenase	-0.667774	no	down	mRNA	9.04667	6.48333
AW20_RS24330	-	XRE family transcriptional regulator	-0.667461	no	down	mRNA	7.62333	4.72667
AW20_RS28485	-	ABC transporter ATP-binding protein	-0.666934	no	down	mRNA	79.16	59.2333
AW20_RS05175	-	3-oxoacyl-ACP synthase	-0.666787	no	down	mRNA	1.74333	1.21667
AW20_RS04520	-	tRNA-binding protein	-0.666294	no	down	mRNA	46.1567	34.92
AW20_RS03395	-	arginine utilization regulatory protein	-0.665162	no	down	mRNA	33.1167	24.7
AW20_RS26060	-	transketolase	-0.664828	no	down	mRNA	0.783333	0.546667
AW20_RS09620	-	PadR family transcriptional regulator	-0.663681	no	down	mRNA	4.26333	2.82333
AW20_RS22265	-	cyclodextrin transporter permease	-0.661811	no	down	mRNA	1.12667	0.736667
AW20_RS17410	-	lipoprotein	-0.661666	no	down	mRNA	1.36667	0.833333
AW20_RS12610	-	ROK family protein	-0.658166	no	down	mRNA	2.42667	1.73333
AW20_RS26920	-	MBL fold metallo-hydrolase	-0.65779	no	down	mRNA	1.23667	0.803333
AW20_RS20680	-	DUF3679 domain-containing protein	-0.65764	no	down	mRNA	2.37333	1.54
AW20_RS26970	-	hypothetical protein	-0.657621	no	down	mRNA	3.18	2.11
AW20_RS19775	-	ATPase	-0.657228	no	down	mRNA	2.92	2.11333
AW20_RS03865	-	hypothetical protein	-0.65574	no	down	mRNA	4.40333	3.00333
AW20_RS26005	-	nitroreductase	-0.655148	no	down	mRNA	1.83333	1.24
AW20_RS06780	-	carboxypeptidase M32	-0.65419	no	down	mRNA	28.68	21.75
AW20_RS07550	-	imidazole glycerol phosphate synthase cyclase subunit	-0.654117	no	down	mRNA	0.69	0.37
AW20_RS02135	-	DUF3885 domain-containing protein	-0.652614	no	down	mRNA	5.30667	3.67333
AW20_RS09815	-	lipoprotein	-0.651646	no	down	mRNA	41.78	31.8267
AW20_RS02950	-	peptide ABC transporter permease	-0.651358	no	down	mRNA	15.6933	11.8467
AW20_RS03640	-	Hsp20/alpha crystallin family protein	-0.651323	no	down	mRNA	20.2467	15.22
AW20_RS19815	-	EamA/RhaT family transporter	-0.649128	no	down	mRNA	0.326667	0.146667
AW20_RS06500	-	glutamine amidotransferase	-0.648955	no	down	mRNA	0.656667	0.346667
AW20_RS19760	-	hypothetical protein	-0.648335	no	down	mRNA	1.37	0.81
AW20_RS21650	-	aspartate aminotransferase family protein	-0.648134	no	down	mRNA	1.28333	0.9
AW20_RS15885	-	lipoprotein	-0.647179	no	down	mRNA	14.86	11.3133
AW20_RS12885	-	S-methyl-5-thioribose-1-phosphate isomerase	-0.647074	no	down	mRNA	33.4233	25.3967
AW20_RS25530	-	histidine phosphatase family protein	-0.645933	no	down	mRNA	8.55667	6.39667
AW20_RS06375	-	flagellar protein FliS	-0.645909	no	down	mRNA	7.6	5.55333
AW20_RS25140	-	DUF1641 domain-containing protein	-0.6458	no	down	mRNA	22.7667	17.0467
AW20_RS06940	-	hypothetical protein	-0.64545	no	down	mRNA	14.6233	10.8967
AW20_RS26885	-	ABC transporter ATP-binding protein	-0.644729	no	down	mRNA	3.11	2.23667
AW20_RS06350	-	flagellar M-ring protein FliF	-0.644444	no	down	mRNA	2.30667	1.71
AW20_RS13770	-	ABC transporter permease	-0.642968	no	down	mRNA	1.61	1.15333
AW20_RS16510	-	thioredoxin-disulfide reductase	-0.642846	no	down	mRNA	35.77	26.9467
AW20_RS05025	-	hypothetical protein	-0.642719	no	down	mRNA	53.8733	40.9033
AW20_RS04220	-	nitrate reductase subunit alpha	-0.642712	no	down	mRNA	18.8133	14.1533
AW20_RS10755	-	bifunctional hydroxymethylpyrimidine kinase/phosphomethylpyrimidine kinase	-0.639866	no	down	mRNA	5.15	3.79667
AW20_RS14340	-	dna integrity scanning protein disa	-0.638184	no	down	mRNA	41.6633	31.56
AW20_RS22705	-	PDZ domain-containing protein	-0.6381	no	down	mRNA	68.8133	52.04
AW20_RS02530	-	MFS transporter	-0.63797	no	down	mRNA	15.8167	10.9933
AW20_RS26375	-	hypothetical protein	-0.637922	no	down	mRNA	113.483	85.4267
AW20_RS01395	-	arylamine N-acetyltransferase	-0.637661	no	down	mRNA	20.6767	15.55
AW20_RS00250	-	anthrax toxin edema factor	-0.635339	no	down	mRNA	51.0233	39.2333
AW20_RS02325	-	hypothetical protein	-0.632014	no	down	mRNA	19.4933	14.8633
AW20_RS07830	-	GntR family transcriptional regulator	-0.631537	no	down	mRNA	3.11333	1.92667
AW20_RS15875	-	M23 family peptidase	-0.630577	no	down	mRNA	2.74667	2.05333
AW20_RS26615	-	amino acid permease	-0.630349	no	down	mRNA	1.69	1.24
AW20_RS28150	-	ribose ABC transporter permease	-0.62999	no	down	mRNA	0.493333	0.25
AW20_RS01705	-	N-acetyltransferase	-0.629709	no	down	mRNA	25.7733	19.9667
AW20_RS20145	-	peptidoglycan-binding protein LysM	-0.628436	no	down	mRNA	1.61667	1.21333
AW20_RS13780	-	DUF3951 domain-containing protein	-0.62685	no	down	mRNA	25.5	18.4067
AW20_RS07040	-	GTP cyclohydrolase I FolE	-0.626393	no	down	mRNA	16.3033	12.36
AW20_RS24525	-	DUF1700 domain-containing protein	-0.625847	no	down	mRNA	6.15	4.55333
AW20_RS07980	-	saccharopine dehydrogenase	-0.625846	no	down	mRNA	0.683333	0.473333
AW20_RS14260	-	50S ribosomal protein L10	-0.625809	no	down	mRNA	197.86	150.89
AW20_RS28820	-	aldehyde dehydrogenase family protein	-0.624946	no	down	mRNA	4.35667	3.21333
AW20_RS09445	-	hypothetical protein	-0.623302	no	down	mRNA	31.48	24.2967
AW20_RS11435	-	UDP-glucose 4-epimerase	-0.622886	no	down	mRNA	55.78	42.84
AW20_RS18250	-	YdcF family protein	-0.62259	no	down	mRNA	0.963333	0.656667
AW20_RS14170	-	50S ribosomal protein L16	-0.621818	no	down	mRNA	487.26	371.553
AW20_RS00575	-	hypothetical protein	-0.620389	no	down	mRNA	1.14667	0.593333
AW20_RS08650	-	MATE family efflux transporter	-0.619111	no	down	mRNA	2.65	1.94333
AW20_RS29120	-	ATP-binding protein	-0.618935	no	down	mRNA	9.67333	5.37667
AW20_RS07445	-	peptidase M24	-0.618794	no	down	mRNA	11.28	8.70333
AW20_RS01565	-	N-acetyltransferase	-0.618513	no	down	mRNA	21.18	16.2333
AW20_RS05985	-	cation transporter	-0.616864	no	down	mRNA	42.6533	33.2567
AW20_RS10770	-	sulfur carrier protein ThiS	-0.614753	no	down	mRNA	7.99333	5.31
AW20_RS19685	-	succinate dehydrogenase cytochrome B558	-0.6143	no	down	mRNA	61.2133	46.36
AW20_RS17955	-	hypothetical protein	-0.613096	no	down	mRNA	1.77	1.26333
AW20_RS10255	-	flavodoxin family protein	-0.612279	no	down	mRNA	7.11667	5.27333
AW20_RS13570	-	ABC transporter substrate-binding protein	-0.612191	no	down	mRNA	3.35333	2.50333
AW20_RS11355	-	hypothetical protein	-0.611177	no	down	mRNA	23.3333	18.1633
AW20_RS23155	-	YlmC/YmxH family sporulation protein	-0.610903	no	down	mRNA	12.6733	9.68667
AW20_RS27915	-	hypothetical protein	-0.609765	no	down	mRNA	0.666667	0.423333
AW20_RS19120	fabG	NAD(P)-dependent oxidoreductase	-0.607577	no	down	mRNA	13.92	10.9267
AW20_RS13760	-	ABC transporter ATP-binding protein	-0.606321	no	down	mRNA	0.85	0.56
AW20_RS07720	-	hypothetical protein	-0.605798	no	down	mRNA	9.66333	7.4
AW20_RS06915	-	CCA-adding enzyme	-0.605767	no	down	mRNA	10.19	7.64
AW20_RS06545	-	DUF3986 domain-containing protein	-0.603866	no	down	mRNA	12.4533	9.59667
AW20_RS14070	-	DNA-directed RNA polymerase subunit alpha	-0.603505	no	down	mRNA	710.3	536.907
AW20_RS26860	-	sensor histidine kinase	-0.603499	no	down	mRNA	5.45333	4.18333
AW20_RS17175	-	hypothetical protein	-0.60298	no	down	mRNA	1985.12	1558.53
AW20_RS19335	-	sporulation membrane protein YtaF	-0.602127	no	down	mRNA	81.6533	61.8067
AW20_RS08515	-	streptomycin biosynthesis protein StrF	-0.601511	no	down	mRNA	2.62667	1.95667
AW20_RS09525	-	hypothetical protein	-0.600794	no	down	mRNA	286.473	226.94
AW20_RS10690	-	hypothetical protein	-0.599558	no	down	mRNA	3.00667	1.38667
AW20_RS14950	-	cell wall metabolism sensor histidine kinase WalK	-0.599071	no	down	mRNA	33.9633	26.17
AW20_RS10675	-	hypothetical protein	-0.596882	no	down	mRNA	1.79	1.28333
AW20_RS22195	-	DNA mismatch repair protein MutT	-0.594361	no	down	mRNA	1.36333	0.803333
AW20_RS28645	-	acetylglucosaminyldiphosphoundecaprenol acetyl-beta-D-mannosaminyltransferase	-0.594324	no	down	mRNA	11.12	8.62333
AW20_RS01955	-	hypothetical protein	-0.592764	no	down	mRNA	98.7533	78.7967
AW20_RS15920	-	hypothetical protein	-0.592371	no	down	mRNA	3.33333	2.38
AW20_RS14195	-	50S ribosomal protein L23	-0.591673	no	down	mRNA	1021.96	809.787
AW20_RS05810	-	ABC transporter permease	-0.590968	no	down	mRNA	3.54667	2.69333
AW20_RS21345	-	stage III sporulation protein AF	-0.589195	no	down	mRNA	2.57	1.91667
AW20_RS18180	-	DNA-binding response regulator	-0.589149	no	down	mRNA	1.57667	1.13
AW20_RS07535	-	histidinol-phosphatase	-0.589148	no	down	mRNA	4.59	3.49
AW20_RS27530	-	acetyltransferase	-0.588833	no	down	mRNA	7.44333	5.84
AW20_RS06855	-	endonuclease III	-0.588369	no	down	mRNA	4.82	3.60667
AW20_RS14310	-	cysteine--tRNA ligase	-0.588276	no	down	mRNA	38.8633	30.2433
AW20_RS16695	-	DNA-binding protein	-0.587499	no	down	mRNA	14.3667	11.2933
AW20_RS28195	-	enterotoxin	-0.587007	no	down	mRNA	0.713333	0.503333
AW20_RS21080	-	type II/IV secretion system protein	-0.586969	no	down	mRNA	4.32333	3.33333
AW20_RS14095	-	type I methionyl aminopeptidase	-0.586545	no	down	mRNA	772.46	599.413
AW20_RS21725	-	hypothetical protein	-0.58625	no	down	mRNA	5.33333	3.95333
AW20_RS02030	-	lipoprotein	-0.586214	no	down	mRNA	74.85	59.62
AW20_RS15320	-	cell wall hydrolase	-0.586179	no	down	mRNA	1.58	1.05667
AW20_RS08510	-	streptomycin biosynthesis protein StrF	-0.585481	no	down	mRNA	0.903333	0.606667
AW20_RS06355	fliE	flagellar hook-basal body complex protein FliE	-0.584221	no	down	mRNA	2.36333	1.41
AW20_RS04865	-	protease	-0.584006	no	down	mRNA	4.11333	3.20333
AW20_RS11200	-	ribose import ATP-binding protein RbsA	-0.582162	no	down	mRNA	11.7233	9.08333
AW20_RS17330	-	SUF system NifU family Fe-S cluster assembly protein	-0.581803	no	down	mRNA	217.35	171.803
AW20_RS05685	-	hypothetical protein	-0.580045	no	down	mRNA	2.85667	2.12333
AW20_RS19805	-	deaminase	-0.579982	no	down	mRNA	11.4067	8.84
AW20_RS29745	-	hypothetical protein	-0.579886	no	down	mRNA	127.103	102.397
AW20_RS14175	-	30S ribosomal protein S3	-0.579343	no	down	mRNA	530.73	416.55
AW20_RS24115	-	enterotoxin	-0.578667	no	down	mRNA	19.8733	15.8633
AW20_RS16700	-	hypothetical protein	-0.577062	no	down	mRNA	27.9867	22.2633
AW20_RS16380	-	peptidase S41	-0.574513	no	down	mRNA	34.66	27.5433
AW20_RS03015	-	diguanylate cyclase	-0.574262	no	down	mRNA	252.07	200.837
AW20_RS02425	-	penicillin-binding protein 2	-0.574108	no	down	mRNA	2.88	2.26333
AW20_RS08455	-	spore coat protein	-0.573799	no	down	mRNA	1.61667	1.09
AW20_RS24470	-	hypothetical protein	-0.57194	no	down	mRNA	1.44333	1.13667
AW20_RS02330	-	transcriptional regulator	-0.571554	no	down	mRNA	10.31	7.83333
AW20_RS09405	-	glycerol-3-phosphate dehydrogenase/oxidase	-0.571381	no	down	mRNA	72.29	57.4967
AW20_RS22255	-	cyclodextrin-binding protein	-0.570382	no	down	mRNA	0.75	0.546667
AW20_RS19180	-	lipoprotein	-0.569763	no	down	mRNA	53.7333	38.83
AW20_RS08090	-	lactate utilization protein C	-0.567597	no	down	mRNA	72.55	55.1
AW20_RS20780	-	cytidine deaminase	-0.567287	no	down	mRNA	116.4	94.52
AW20_RS19515	-	23S rRNA pseudouridine synthase F	-0.567192	no	down	mRNA	1.46333	1.06333
AW20_RS26450	-	hypothetical protein	-0.565876	no	down	mRNA	8.08	6.26667
AW20_RS27680	-	hypothetical protein	-0.565779	no	down	mRNA	1.56	1.20667
AW20_RS30200	-	hypothetical protein	-0.565746	no	down	mRNA	621.83	502.113
AW20_RS04125	-	nitrite reductase (NAD(P)H) small subunit	-0.564236	no	down	mRNA	47.2367	36.64
AW20_RS15690	-	ribose 5-phosphate isomerase B	-0.564232	no	down	mRNA	8	6.28333
AW20_RS22365	-	hypothetical protein	-0.561778	no	down	mRNA	7.33333	5.59667
AW20_RS19750	-	XRE family transcriptional regulator	-0.561269	no	down	mRNA	7.24667	5.71333
AW20_RS04250	-	glutathione peroxidase	-0.560311	no	down	mRNA	10.3467	8.32667
AW20_RS05405	-	hypothetical protein	-0.558502	no	down	mRNA	0.183333	0.1
AW20_RS28225	-	DUF4020 domain-containing protein	-0.557957	no	down	mRNA	13.29	10.0967
AW20_RS28815	-	4-hydroxy-tetrahydrodipicolinate synthase	-0.55739	no	down	mRNA	1.33333	0.976667
AW20_RS10375	-	DUF3992 domain-containing protein	-0.557299	no	down	mRNA	1.59	0.986667
AW20_RS29350	-	hypothetical protein	-0.556588	no	down	mRNA	517.807	439.05
AW20_RS19960	-	hydroxymethylbilane synthase	-0.55629	no	down	mRNA	41.24	32.4233
AW20_RS11950	-	ABC transporter permease	-0.55581	no	down	mRNA	0.376667	0.173333
AW20_RS21040	-	hypothetical protein	-0.555694	no	down	mRNA	9.25667	7.40333
AW20_RS05660	-	cobalt transporter CbiN	-0.554883	no	down	mRNA	5.94333	4.69333
AW20_RS14065	-	50S ribosomal protein L17	-0.55484	no	down	mRNA	195.473	155.343
AW20_RS29480	ssrS	-	-0.554741	no	down	mRNA	228460	182771
AW20_RS13775	-	ABC transporter permease	-0.554479	no	down	mRNA	1.36333	1.02333
AW20_RS22050	-	Cof-type HAD-IIB family hydrolase	-0.553876	no	down	mRNA	1.91	1.46
AW20_RS03135	-	methylmalonate-semialdehyde dehydrogenase (CoA acylating)	-0.553089	no	down	mRNA	440.8	349.337
AW20_RS11685	-	carbohydrate ABC transporter permease	-0.553066	no	down	mRNA	1.00667	0.746667
AW20_RS17335	-	Fe-S cluster assembly protein SufB	-0.552735	no	down	mRNA	124.927	96.39
AW20_RS04990	-	threonine synthase	-0.552561	no	down	mRNA	74.0367	59.9033
AW20_RS06925	-	bacillithiol biosynthesis deacetylase BshB1	-0.551967	no	down	mRNA	7.56667	6.1
AW20_RS13150	-	phosphoribosylformylglycinamidine synthase subunit PurQ	-0.551742	no	down	mRNA	78.41	63.4
AW20_RS12650	-	MFS transporter	-0.550872	no	down	mRNA	0.353333	0.21
AW20_RS23240	-	dihydroorotate dehydrogenase	-0.550526	no	down	mRNA	23.9533	19.0333
AW20_RS02515	-	class I SAM-dependent methyltransferase	-0.549989	no	down	mRNA	2.14	1.65333
AW20_RS14135	-	30S ribosomal protein S8	-0.549159	no	down	mRNA	403.203	324.877
AW20_RS27720	-	uridine kinase	-0.548357	no	down	mRNA	4.22667	3.35667
AW20_RS04765	-	DUF3939 domain-containing protein	-0.547314	no	down	mRNA	5027.33	4071.2
AW20_RS00045	-	hypothetical protein	-0.546978	no	down	mRNA	19.7367	16.0233
AW20_RS13555	-	ABC transporter ATP-binding protein	-0.544479	no	down	mRNA	8.13333	6.54
AW20_RS12715	-	thiamine phosphate synthase	-0.542966	no	down	mRNA	7.09667	5.77333
AW20_RS14140	rpsN	30S ribosomal protein S14 type Z	-0.542246	no	down	mRNA	971.35	811.247
AW20_RS08330	-	DUF3908 domain-containing protein	-0.542112	no	down	mRNA	3.23667	2.42667
AW20_RS23930	-	LrgB family protein	-0.54092	no	down	mRNA	5.30667	4.05333
AW20_RS15890	-	sporulation transcriptional regulator SpoIIID	-0.54001	no	down	mRNA	4.35333	3.42333
AW20_RS29575	-	hypothetical protein	-0.53871	no	down	mRNA	0.603333	0.38
AW20_RS18285	-	S-ribosylhomocysteine lyase	-0.538498	no	down	mRNA	3.35667	2.58667
AW20_RS02890	-	MBL fold metallo-hydrolase	-0.538268	no	down	mRNA	2.23667	1.71667
AW20_RS22100	-	DUF3909 domain-containing protein	-0.532984	no	down	mRNA	32.9833	27.11
AW20_RS24000	-	exodeoxyribonuclease III	-0.53287	no	down	mRNA	1.58667	1.20333
AW20_RS08610	-	competence protein	-0.5325	no	down	mRNA	55.62	46.1567
AW20_RS04490	-	D-alanyl-D-alanine carboxypeptidase	-0.532495	no	down	mRNA	14.3867	11.7067
AW20_RS13495	-	UDP-N-acetylmuramoyl-tripeptide--D-alanyl-D-alanine ligase	-0.532422	no	down	mRNA	6.33333	5.09333
AW20_RS29345	-	hypothetical protein	-0.532375	no	down	mRNA	118.073	97.6467
AW20_RS06165	flgG	flagellar basal-body rod protein FlgG	-0.532296	no	down	mRNA	0.573333	0.38
AW20_RS19055	-	acetate kinase	-0.531762	no	down	mRNA	15.22	12.4733
AW20_RS02450	-	DUF5065 domain-containing protein	-0.530969	no	down	mRNA	1009.88	829.37
AW20_RS13090	ligA	DNA ligase (NAD(+)) LigA	-0.530887	no	down	mRNA	17.5667	14.2467
AW20_RS22975	-	hypothetical protein	-0.530414	no	down	mRNA	1.95667	1.54667
AW20_RS11405	-	hypothetical protein	-0.530385	no	down	mRNA	2.22	1.51
AW20_RS03910	-	hypothetical protein	-0.530008	no	down	mRNA	4.95333	3.78
AW20_RS20720	-	50S ribosomal protein L11 methyltransferase	-0.529903	no	down	mRNA	27.5733	21.4967
AW20_RS25430	-	YdiU family protein	-0.529071	no	down	mRNA	11.78	9.68667
AW20_RS15420	-	MFS transporter	-0.528188	no	down	mRNA	0.603333	0.426667
AW20_RS02990	-	hypothetical protein	-0.52791	no	down	mRNA	1.32333	0.756667
AW20_RS05165	-	ABC transporter ATP-binding protein	-0.527803	no	down	mRNA	7.05333	5.70333
AW20_RS24140	-	integrase	-0.526895	no	down	mRNA	363.073	298.827
AW20_RS06370	-	hypothetical protein	-0.52667	no	down	mRNA	10.3	7.93667
AW20_RS03460	-	hypothetical protein	-0.526306	no	down	mRNA	1.47	1.19
AW20_RS19965	-	uroporphyrinogen-III synthase	-0.526106	no	down	mRNA	19.8067	15.6533
AW20_RS17750	-	DUF378 domain-containing protein	-0.52512	no	down	mRNA	34.4633	28.8567
AW20_RS00710	-	hypothetical protein	-0.522492	no	down	mRNA	24.48	20.17
AW20_RS15580	-	TetR/AcrR family transcriptional regulator	-0.521924	no	down	mRNA	14.5633	11.22
AW20_RS06985	-	menaquinol-cytochrome C reductase iron-sulfur subunit	-0.521655	no	down	mRNA	887.463	735.8
AW20_RS26045	-	NADP-dependent oxidoreductase	-0.521262	no	down	mRNA	2.03333	1.63667
AW20_RS24840	-	hypothetical protein	-0.520928	no	down	mRNA	658.217	570.29
AW20_RS10000	-	hypothetical protein	-0.520779	no	down	mRNA	280.04	236.67
AW20_RS14110	-	50S ribosomal protein L15	-0.520499	no	down	mRNA	711.24	585.167
AW20_RS11710	-	lipoprotein	-0.520104	no	down	mRNA	81.7833	67.2967
AW20_RS14090	-	translation initiation factor IF-1	-0.520083	no	down	mRNA	84.4767	68.6433
AW20_RS26975	-	hypothetical protein	-0.519542	no	down	mRNA	29.7	23.7367
AW20_RS23235	-	carbamoyl-phosphate synthase large chain	-0.519488	no	down	mRNA	17.3967	14.09
AW20_RS03410	-	CoA transferase subunit B	-0.519334	no	down	mRNA	27.7667	22.9433
AW20_RS22510	-	hypothetical protein	-0.519075	no	down	mRNA	3325.95	2855.08
AW20_RS17970	-	2-succinyl-5-enolpyruvyl-6-hydroxy-3-cyclohexene-1-carboxylate synthase	-0.518951	no	down	mRNA	8.29	6.82
AW20_RS26505	-	NETI motif-containing protein	-0.51891	no	down	mRNA	557.25	472.897
AW20_RS23030	-	cell division protein FtsK	-0.517629	no	down	mRNA	1.26333	0.983333
AW20_RS19570	-	class I SAM-dependent rRNA methyltransferase	-0.516551	no	down	mRNA	1.36	1.05
AW20_RS08820	-	asparagine synthase (glutamine-hydrolyzing)	-0.516368	no	down	mRNA	1.34	1.02
AW20_RS15510	-	ABC transporter ATP-binding protein	-0.515036	no	down	mRNA	0.77	0.553333
AW20_RS19780	-	ABC transporter ATP-binding protein	-0.515021	no	down	mRNA	2.71667	2.20667
AW20_RS26770	-	MFS transporter	-0.514573	no	down	mRNA	0.346667	0.223333
AW20_RS13855	-	hypothetical protein	-0.514227	no	down	mRNA	4.31333	3.59667
AW20_RS01325	-	AraC family transcriptional regulator	-0.513821	no	down	mRNA	4.17	3.30667
AW20_RS20695	-	coproporphyrinogen III oxidase	-0.513611	no	down	mRNA	1.3	1.04333
AW20_RS11110	-	transcriptional regulator	-0.513533	no	down	mRNA	343.487	292.943
AW20_RS12895	-	peroxiredoxin	-0.513163	no	down	mRNA	497.347	418.613
AW20_RS25555	-	DNA damage-inducible protein DinB	-0.513119	no	down	mRNA	5.45333	4.36333
AW20_RS02120	-	acetyltransferase	-0.511961	no	down	mRNA	4.04333	3.23667
AW20_RS03215	prsA	foldase	-0.511135	no	down	mRNA	7.76667	6.35667
AW20_RS13160	-	phosphoribosylaminoimidazolesuccinocarboxamide synthase	-0.510804	no	down	mRNA	94.7233	79.5167
AW20_RS13685	-	molybdate ABC transporter substrate-binding protein	-0.510674	no	down	mRNA	520.09	420.467
AW20_RS02535	-	TetR/AcrR family transcriptional regulator	-0.509929	no	down	mRNA	228.393	191.803
AW20_RS16395	-	hypothetical protein	-0.509812	no	down	mRNA	6.84333	5.47667
AW20_RS14145	-	50S ribosomal protein L5	-0.50835	no	down	mRNA	630.25	521.89
AW20_RS10190	-	multidrug ABC transporter permease	-0.507527	no	down	mRNA	59.56	48.48
AW20_RS12085	-	NAD-dependent dehydratase	-0.507189	no	down	mRNA	0.45	0.313333
AW20_RS06335	fliH	flagellar assembly protein FliH	-0.506614	no	down	mRNA	2.21667	1.71667
AW20_RS00525	-	DUF4320 domain-containing protein	-0.504909	no	down	mRNA	8.31333	6.80333
AW20_RS23330	-	peptide deformylase	-0.504699	no	down	mRNA	6.88	5.54333
AW20_RS14430	-	cysteine synthase A	-0.504597	no	down	mRNA	72.57	60.76
AW20_RS25100	-	VWA domain-containing protein	-0.504383	no	down	mRNA	0.346667	0.263333
AW20_RS12515	-	hypothetical protein	-0.50407	no	down	mRNA	49.2533	40.5467
AW20_RS14885	-	30S ribosomal protein S6	-0.503867	no	down	mRNA	518.683	433.66
AW20_RS08375	-	tryptophan synthase subunit alpha	-0.503267	no	down	mRNA	2.35	1.80667
AW20_RS08325	-	NADH oxidase	-0.502667	no	down	mRNA	3.00667	2.50667
AW20_RS09595	-	CsbD family protein	-0.502383	no	down	mRNA	23.2533	19.7433
AW20_RS24795	-	glyoxalase	-0.50219	no	down	mRNA	2.65333	2
AW20_RS23920	-	PLP-dependent aminotransferase family protein	-0.502082	no	down	mRNA	4.28667	3.42333
AW20_RS05445	-	class I SAM-dependent methyltransferase	-0.501275	no	down	mRNA	1.12	0.916667
AW20_RS07575	-	ATP phosphoribosyltransferase	-0.500858	no	down	mRNA	5.36333	4.46333
AW20_RS14240	-	DNA-directed RNA polymerase subunit beta'	-0.500742	no	down	mRNA	156.153	129.373
AW20_RS28005	-	DNA-binding response regulator	-0.499608	no	down	mRNA	4.07667	3.42
AW20_RS26580	-	ECF RNA polymerase sigma factor SigM	-0.498015	no	down	mRNA	14.9867	12.7133
AW20_RS15915	-	hypothetical protein	-0.497339	no	down	mRNA	4.14	3.37667
AW20_RS15475	-	hypothetical protein	-0.496648	no	down	mRNA	0.5	0.276667
AW20_RS15145	-	acyl-CoA thioesterase	-0.496451	no	down	mRNA	2.65333	2.11
AW20_RS29520	-	hypothetical protein	-0.495215	no	down	mRNA	118.63	98.7067
AW20_RS18980	-	TetR family transcriptional regulator	-0.495027	no	down	mRNA	20.47	17.4667
AW20_RS23430	-	chromosome segregation protein SMC	-0.494969	no	down	mRNA	2.82333	2.34667
AW20_RS28310	-	lipoprotein	-0.494694	no	down	mRNA	12.76	10.5233
AW20_RS04495	-	N-acetyltransferase	-0.494529	no	down	mRNA	18.1733	15.4167
AW20_RS12430	-	Rha family transcriptional regulator	-0.493457	no	down	mRNA	0.553333	0.36
AW20_RS22655	-	hypothetical protein	-0.4933	no	down	mRNA	0.723333	0.446667
AW20_RS25255	-	argininosuccinate lyase	-0.492321	no	down	mRNA	0.5	0.386667
AW20_RS05815	-	ABC transporter permease	-0.49189	no	down	mRNA	1.65667	1.35667
AW20_RS00485	-	hypothetical protein	-0.491791	no	down	mRNA	10.88	8.85
AW20_RS28450	-	YrzI family protein	-0.490821	no	down	mRNA	153.567	130.81
AW20_RS14080	-	30S ribosomal protein S13	-0.490642	no	down	mRNA	636.547	530.507
AW20_RS15880	-	hypothetical protein	-0.490141	no	down	mRNA	547.94	489.727
AW20_RS03105	-	SMC family ATPase	-0.489748	no	down	mRNA	31.2667	26.1367
AW20_RS16050	-	VanZ family protein	-0.489682	no	down	mRNA	2.47333	1.93
AW20_RS14210	-	30S ribosomal protein S10	-0.489424	no	down	mRNA	684.39	575.123
AW20_RS05570	-	peptide-methionine (S)-S-oxide reductase	-0.488636	no	down	mRNA	35.3967	29.7967
AW20_RS17455	-	flavodoxin family protein	-0.488293	no	down	mRNA	1.13	0.84
AW20_RS20855	-	ATP-dependent helicase	-0.48795	no	down	mRNA	11.4167	9.58333
AW20_RS23545	-	UMP kinase	-0.48783	no	down	mRNA	45.08	37.7433
AW20_RS14510	-	stage V sporulation protein T	-0.487717	no	down	mRNA	18.3533	15.3567
AW20_RS25280	-	ASCH domain-containing protein	-0.487639	no	down	mRNA	0.796667	0.406667
AW20_RS27205	-	DUF2294 domain-containing protein	-0.487534	no	down	mRNA	0.816667	0.473333
AW20_RS26380	-	energy-coupling factor transporter transmembrane protein EcfT	-0.486443	no	down	mRNA	1.06667	0.78
AW20_RS00395	-	hypothetical protein	-0.486375	no	down	mRNA	3.40667	2.88667
AW20_RS04280	-	quinone oxidoreductase	-0.486289	no	down	mRNA	7.14	5.97667
AW20_RS12090	-	nucleotide sugar dehydrogenase	-0.486213	no	down	mRNA	0.553333	0.413333
AW20_RS06785	-	ATP-dependent DNA helicase	-0.48474	no	down	mRNA	5.10667	4.26
AW20_RS15430	-	agmatinase	-0.483743	no	down	mRNA	17.9733	15.18
AW20_RS00890	-	hypothetical protein	-0.483526	no	down	mRNA	4.81333	3.81
AW20_RS18240	-	hypothetical protein	-0.483195	no	down	mRNA	79.0033	66.3867
AW20_RS18695	-	MFS transporter	-0.482214	no	down	mRNA	2.76667	2.31333
AW20_RS06175	-	flagellar biosynthesis protein FlhA	-0.482144	no	down	mRNA	0.47	0.36
AW20_RS25970	-	septum formation initiator	-0.481725	no	down	mRNA	1.66	1.34333
AW20_RS26595	-	3-phosphoserine/phosphohydroxythreonine transaminase	-0.48104	no	down	mRNA	15.5367	13.1733
AW20_RS22325	-	hypothetical protein	-0.480879	no	down	mRNA	49.9133	42.9933
AW20_RS13010	-	Asp-tRNA(Asn)/Glu-tRNA(Gln) amidotransferase GatCAB subunit B	-0.480585	no	down	mRNA	37.8833	31.9567
AW20_RS02195	-	acyl-CoA carboxylase subunit beta	-0.479507	no	down	mRNA	200.927	166.957
AW20_RS28565	-	inosine-uridine preferring nucleoside hydrolase	-0.479109	no	down	mRNA	0.26	0.16
AW20_RS00475	-	hypothetical protein	-0.479022	no	down	mRNA	6.25333	4.92667
AW20_RS19670	-	thioredoxin	-0.478868	no	down	mRNA	418.53	343.783
AW20_RS13130	-	phosphoribosylglycinamide formyltransferase	-0.478403	no	down	mRNA	25.3067	21.0467
AW20_RS05130	-	carboxymuconolactone decarboxylase family protein	-0.477584	no	down	mRNA	1.41333	0.893333
AW20_RS12505	-	calcium/proton exchanger	-0.477499	no	down	mRNA	1.10667	0.866667
AW20_RS06775	-	N-acetyltransferase	-0.476442	no	down	mRNA	1.57333	1.21333
AW20_RS14105	-	preprotein translocase subunit SecY	-0.476188	no	down	mRNA	611.777	514.11
AW20_RS01295	-	hypothetical protein	-0.475782	no	down	mRNA	7.99667	6.57333
AW20_RS09555	-	protein-glutamate O-methyltransferase CheR	-0.475178	no	down	mRNA	37.09	31.4033
AW20_RS28555	-	class I SAM-dependent methyltransferase	-0.474007	no	down	mRNA	9.34	8.05
AW20_RS23250	-	orotidine-5'-phosphate decarboxylase	-0.473652	no	down	mRNA	25.7	21.7467
AW20_RS24575	-	phosphonate ABC transporter%2C permease protein PhnE	-0.473373	no	down	mRNA	2.16333	1.70667
AW20_RS19155	-	hypothetical protein	-0.473107	no	down	mRNA	1.9	1.41
AW20_RS27770	-	DNA mismatch repair protein MutT	-0.472948	no	down	mRNA	10.23	8.73667
AW20_RS07580	-	ATP phosphoribosyltransferase regulatory subunit	-0.472156	no	down	mRNA	4.27333	3.64
AW20_RS01180	-	hypothetical protein	-0.471924	no	down	mRNA	22.6433	19.59
AW20_RS09440	-	alpha/beta hydrolase	-0.471767	no	down	mRNA	0.5	0.336667
AW20_RS17380	-	lipoyl synthase	-0.471518	no	down	mRNA	199.56	170.523
AW20_RS02125	-	NADH-flavin reductase	-0.471442	no	down	mRNA	6.74333	5.81
AW20_RS03115	-	DUF2584 domain-containing protein	-0.469841	no	down	mRNA	107.22	94.8633
AW20_RS26095	-	pentapeptide repeat-containing protein	-0.469752	no	down	mRNA	1.65	1.37333
AW20_RS09115	-	lipoprotein	-0.469731	no	down	mRNA	3.35	2.70667
AW20_RS14085	-	50S ribosomal protein L36	-0.469438	no	down	mRNA	817.173	721.55
AW20_RS12890	-	S-methyl-5-thioribose kinase	-0.469205	no	down	mRNA	13.7667	11.8533
AW20_RS28020	-	lipoprotein	-0.469164	no	down	mRNA	49.3133	41.85
AW20_RS30585	-	hypothetical protein	-0.468793	no	down	mRNA	17.4933	14.6367
AW20_RS23750	-	DUF3243 domain-containing protein	-0.468326	no	down	mRNA	3.26	2.44333
AW20_RS02665	-	hypothetical protein	-0.46729	no	down	mRNA	7.25333	6.17333
AW20_RS23610	-	DUF503 domain-containing protein	-0.466227	no	down	mRNA	237.037	203.65
AW20_RS14845	-	ribosomal RNA small subunit methyltransferase G	-0.466052	no	down	mRNA	85.6933	74.9267
AW20_RS11770	-	sporulation protein YhbH	-0.465114	no	down	mRNA	2.96667	2.51
AW20_RS24680	-	hypothetical protein	-0.46465	no	down	mRNA	15.5467	13.5267
AW20_RS02200	-	enoyl-CoA hydratase	-0.464601	no	down	mRNA	88.9133	74.72
AW20_RS27955	-	MFS transporter	-0.464546	no	down	mRNA	62	49.66
AW20_RS19925	-	ATP-dependent protease LonB	-0.464135	no	down	mRNA	0.75	0.606667
AW20_RS15755	-	ATP synthase subunit beta	-0.464088	no	down	mRNA	680.153	571.64
AW20_RS22640	amiF	formamidase	-0.463793	no	down	mRNA	206.853	177.817
AW20_RS10680	-	NAD(P)-dependent oxidoreductase	-0.463556	no	down	mRNA	0.45	0.303333
AW20_RS05855	-	DUF445 domain-containing protein	-0.4634	no	down	mRNA	3.49667	2.94
AW20_RS04735	-	oxidoreductase	-0.463247	no	down	mRNA	2.11333	1.8
AW20_RS28135	-	autoinducer-2 kinase	-0.462781	no	down	mRNA	0.356667	0.26
AW20_RS24755	-	formimidoylglutamase	-0.462664	no	down	mRNA	235.417	196.117
AW20_RS14350	-	ATP-dependent Clp protease ATP-binding subunit	-0.461512	no	down	mRNA	136.083	116.307
AW20_RS06095	-	lipoprotein	-0.461201	no	down	mRNA	33.0633	28.2633
AW20_RS08110	-	two-component sensor histidine kinase	-0.460827	no	down	mRNA	45.68	39.03
AW20_RS26205	-	MFS transporter	-0.460558	no	down	mRNA	1.00333	0.816667
AW20_RS10185	-	amino acid ABC transporter substrate-binding protein	-0.460342	no	down	mRNA	7.51	6.4
AW20_RS06640	-	cell surface protein	-0.458991	no	down	mRNA	23.0867	19.91
AW20_RS28445	-	YrzI family protein	-0.458988	no	down	mRNA	52.31	44.2233
AW20_RS14155	-	50S ribosomal protein L14	-0.458651	no	down	mRNA	337.53	287.783
AW20_RS00895	-	hypothetical protein	-0.457949	no	down	mRNA	0.77	0.48
AW20_RS01585	-	penicillin-binding protein	-0.457683	no	down	mRNA	2.80333	2.39
AW20_RS18685	-	SRPBCC domain-containing protein	-0.457677	no	down	mRNA	77.23	67.56
AW20_RS15460	-	Arginine--tRNA ligase 1	-0.456754	no	down	mRNA	7.63	6.59333
AW20_RS19330	-	formamidopyrimidine-DNA glycosylase	-0.456567	no	down	mRNA	114.07	98.1267
AW20_RS14130	-	50S ribosomal protein L6	-0.45632	no	down	mRNA	516.607	444.197
AW20_RS27105	-	Lrp/AsnC family transcriptional regulator	-0.454722	no	down	mRNA	0.793333	0.546667
AW20_RS18540	-	MFS transporter	-0.454542	no	down	mRNA	1.62333	1.38
AW20_RS09660	-	CPBP family intramembrane metalloprotease	-0.454474	no	down	mRNA	5.42667	4.59667
AW20_RS18350	-	hypothetical protein	-0.454321	no	down	mRNA	32.8667	28.32
AW20_RS21160	-	glycine dehydrogenase	-0.453522	no	down	mRNA	1240.5	1075.15
AW20_RS14150	-	50S ribosomal protein L24	-0.453125	no	down	mRNA	759.033	657.937
AW20_RS29235	-	hypothetical protein	-0.452889	no	down	mRNA	4.10667	2.90667
AW20_RS26520	-	S-layer homology domain-containing protein	-0.452519	no	down	mRNA	1134.23	974.673
AW20_RS13265	-	class I SAM-dependent methyltransferase	-0.452074	no	down	mRNA	1.04333	0.836667
AW20_RS18185	-	sensor histidine kinase	-0.450764	no	down	mRNA	2.83333	2.42
AW20_RS17385	-	DNA-binding protein	-0.44949	no	down	mRNA	438.83	386.967
AW20_RS14120	-	30S ribosomal protein S5	-0.449333	no	down	mRNA	1433.58	1246.87
AW20_RS16470	-	excinuclease ABC subunit UvrA	-0.447667	no	down	mRNA	23.8167	20.28
AW20_RS20710	-	molecular chaperone DnaK	-0.447359	no	down	mRNA	500.537	433.907
AW20_RS15750	-	ATP synthase subunit gamma	-0.446922	no	down	mRNA	349.573	294.47
AW20_RS16765	-	carboxylesterase	-0.446397	no	down	mRNA	240.26	211.4
AW20_RS14075	-	30S ribosomal protein S11	-0.445772	no	down	mRNA	296.23	252.797
AW20_RS10870	-	-	-0.445334	no	down	mRNA	179.83	158.53
AW20_RS23530	-	GTP-sensing pleiotropic transcriptional regulator CodY	-0.445306	no	down	mRNA	189.1	163.38
AW20_RS08895	-	ATP-dependent helicase/deoxyribonuclease subunit B	-0.445245	no	down	mRNA	4.51667	3.91
AW20_RS11825	-	NUDIX hydrolase	-0.444545	no	down	mRNA	3.02667	2.51
AW20_RS03905	-	hypothetical protein	-0.444488	no	down	mRNA	5.79333	5.06667
AW20_RS06160	-	alanyl-tRNA editing protein	-0.444411	no	down	mRNA	15.4267	13.4
AW20_RS17695	-	or 3'-5' exonuclease KapD	-0.444191	no	down	mRNA	31.1	27.19
AW20_RS03965	-	isoleucine--tRNA ligase	-0.444137	no	down	mRNA	7.44333	6.42
AW20_RS24945	-	small%2C acid-soluble spore protein N	-0.443427	no	down	mRNA	4.85333	3.07
AW20_RS22405	-	hypothetical protein	-0.443021	no	down	mRNA	2.39667	1.87
AW20_RS30175	-	hypothetical protein	-0.442159	no	down	mRNA	11.6233	10.1033
AW20_RS21850	-	hypothetical protein	-0.442056	no	down	mRNA	113.503	99.3633
AW20_RS19555	-	SrtB family sortase	-0.441743	no	down	mRNA	1.63667	1.33
AW20_RS02435	-	hypothetical protein	-0.441412	no	down	mRNA	4.39	3.64333
AW20_RS18975	-	hypothetical protein	-0.440724	no	down	mRNA	2.52667	1.95
AW20_RS28325	-	N-acetyltransferase	-0.440261	no	down	mRNA	2.85333	2.43333
AW20_RS04690	-	hypothetical protein	-0.439865	no	down	mRNA	343.38	301.59
AW20_RS10210	-	DUF3626 domain-containing protein	-0.439816	no	down	mRNA	1.46	1.24667
AW20_RS13145	-	phosphoribosylformylglycinamidine synthase subunit PurL	-0.438786	no	down	mRNA	64.18	55.9967
AW20_RS26370	-	cell wall anchor	-0.438498	no	down	mRNA	190.423	165.167
AW20_RS08745	-	Cof-type HAD-IIB family hydrolase	-0.438033	no	down	mRNA	23.5	20.65
AW20_RS22700	-	esterase	-0.437839	no	down	mRNA	104.85	92.9367
AW20_RS16565	-	stage V sporulation protein AD	-0.437387	no	down	mRNA	0.356667	0.256667
AW20_RS25190	-	hypothetical protein	-0.436092	no	down	mRNA	9.60667	8.05667
AW20_RS18805	-	nicotinate phosphoribosyltransferase	-0.435927	no	down	mRNA	40.6967	35.56
AW20_RS07315	-	collagen-like repeat preface domain-containing protein	-0.43578	no	down	mRNA	0.696667	0.536667
AW20_RS21795	-	DUF3886 domain-containing protein	-0.435567	no	down	mRNA	41.69	37.62
AW20_RS07275	-	hypothetical protein	-0.435561	no	down	mRNA	57.0267	49.34
AW20_RS17120	-	hypothetical protein	-0.435309	no	down	mRNA	377.787	341.627
AW20_RS17990	-	o-succinylbenzoate synthase	-0.434427	no	down	mRNA	3.59667	3.03
AW20_RS17760	-	glucose-6-phosphate isomerase	-0.434315	no	down	mRNA	26.5667	23.29
AW20_RS19975	-	glutamate-1-semialdehyde 2%2C1-aminomutase	-0.433352	no	down	mRNA	19.73	17.18
AW20_RS03250	-	hypothetical protein	-0.43317	no	down	mRNA	0.526667	0.373333
AW20_RS01710	-	penicillin-binding protein	-0.432468	no	down	mRNA	23.4333	20.92
AW20_RS23295	-	calcium-translocating P-type ATPase%2C SERCA-type	-0.43233	no	down	mRNA	1.14	0.973333
AW20_RS19690	-	succinate dehydrogenase flavoprotein subunit	-0.432056	no	down	mRNA	565.003	490.343
AW20_RS13560	-	ABC transporter permease	-0.43204	no	down	mRNA	2.64333	2.29667
AW20_RS26215	-	hypothetical protein	-0.432004	no	down	mRNA	4.62	3.90333
AW20_RS08615	-	cardiolipin synthase	-0.431518	no	down	mRNA	3.21	2.75667
AW20_RS25360	-	enoyl-CoA hydratase	-0.431228	no	down	mRNA	0.57	0.413333
AW20_RS11430	-	NUDIX hydrolase	-0.431059	no	down	mRNA	0.97	0.68
AW20_RS19735	-	Rrf2 family transcriptional regulator	-0.431035	no	down	mRNA	31.8067	28.05
AW20_RS23835	-	DNA mismatch repair protein MutL	-0.430405	no	down	mRNA	67.83	59.1767
AW20_RS14685	-	YbaB/EbfC family nucleoid-associated protein	-0.429532	no	down	mRNA	220.417	196.46
AW20_RS21735	-	bifunctional 3%2C4-dihydroxy-2-butanone-4-phosphate synthase/GTP cyclohydrolase II	-0.429404	no	down	mRNA	39.9867	35.07
AW20_RS24625	-	N-acetylmuramoyl-L-alanine amidase	-0.429265	no	down	mRNA	13.8433	12.17
AW20_RS14840	-	tRNA uridine-5-carboxymethylaminomethyl(34) synthesis enzyme MnmG	-0.429098	no	down	mRNA	43.19	38.2033
AW20_RS25865	-	short-chain dehydrogenase	-0.428963	no	down	mRNA	0.24	0.0933333
AW20_RS24685	-	hypothetical protein	-0.428813	no	down	mRNA	5.49	4.63
AW20_RS30645	-	ATP-binding protein	-0.428805	no	down	mRNA	6.51	5.67333
AW20_RS07280	-	transposase	-0.428714	no	down	mRNA	151.053	131.237
AW20_RS16630	-	recombinase	-0.428308	no	down	mRNA	0.293333	0.146667
AW20_RS05400	-	2-dehydropantoate 2-reductase	-0.428053	no	down	mRNA	31.8833	28.1633
AW20_RS20655	-	DNA internalization-related competence protein ComEC/Rec2	-0.427858	no	down	mRNA	12.67	11.1033
AW20_RS13170	-	5-(carboxyamino)imidazole ribonucleotide synthase	-0.427462	no	down	mRNA	99.7933	88.4067
AW20_RS09030	-	HD domain-containing protein	-0.427163	no	down	mRNA	10.64	9.41333
AW20_RS17105	-	hypothetical protein	-0.427001	no	down	mRNA	0.996667	0.773333
AW20_RS05800	-	UMP kinase	-0.426794	no	down	mRNA	1.83333	1.56
AW20_RS06320	-	hypothetical protein	-0.426739	no	down	mRNA	3.93333	3.07
AW20_RS30320	-	hypothetical protein	-0.426203	no	down	mRNA	201.1	174.217
AW20_RS17145	-	DUF2573 domain-containing protein	-0.426071	no	down	mRNA	34.8	30.6933
AW20_RS14390	-	tRNA dihydrouridine synthase DusB	-0.425951	no	down	mRNA	10.0767	8.60333
AW20_RS04500	-	stage II sporulation protein P	-0.425515	no	down	mRNA	7.08	6.21
AW20_RS24760	-	CarD family transcriptional regulator	-0.425065	no	down	mRNA	100.843	82.93
AW20_RS02480	-	D-alanyl-D-alanine carboxypeptidase	-0.425039	no	down	mRNA	59.2533	51.2367
AW20_RS00240	-	purine phosphoribosyltransferase family protein	-0.424981	no	down	mRNA	99.04	87.2233
AW20_RS07385	-	class I SAM-dependent methyltransferase	-0.424522	no	down	mRNA	53.3467	46.8633
AW20_RS05080	-	D-alanyl-D-alanine carboxypeptidase	-0.423873	no	down	mRNA	7.28	6.24667
AW20_RS26470	-	membrane protein	-0.423575	no	down	mRNA	8.53333	7.56667
AW20_RS00390	-	hypothetical protein	-0.422691	no	down	mRNA	16.9933	15.06
AW20_RS29135	-	hypothetical protein	-0.422209	no	down	mRNA	85.6767	77.9267
AW20_RS03745	-	N-acetyltransferase	-0.421097	no	down	mRNA	4.94667	4.29667
AW20_RS15740	-	ATP synthase subunit delta	-0.42092	no	down	mRNA	806.67	705.417
AW20_RS03125	-	enoyl-CoA hydratase/isomerase family protein	-0.420612	no	down	mRNA	95.88	85.8333
AW20_RS01335	-	membrane protein	-0.420208	no	down	mRNA	1.82667	1.54333
AW20_RS09090	-	hypothetical protein	-0.420185	no	down	mRNA	25.7133	22.4633
AW20_RS28625	-	hypothetical protein	-0.419295	no	down	mRNA	1.63	1.24333
AW20_RS13485	-	UV DNA damage repair endonuclease UvsE	-0.418652	no	down	mRNA	0.466667	0.366667
AW20_RS27815	-	hypothetical protein	-0.418478	no	down	mRNA	1.32	1.11
AW20_RS28665	-	acetyltransferase	-0.417401	no	down	mRNA	0.686667	0.333333
AW20_RS05215	-	AI-2E family transporter	-0.416865	no	down	mRNA	16.96	15.1467
AW20_RS15310	-	DUF423 domain-containing protein	-0.416805	no	down	mRNA	117.687	103.603
AW20_RS02095	-	hypothetical protein	-0.416556	no	down	mRNA	0.763333	0.556667
AW20_RS20730	-	tRNA (N(6)-L-threonylcarbamoyladenosine(37)-C(2))-methylthiotransferase MtaB	-0.416339	no	down	mRNA	10.9633	9.44333
AW20_RS06145	-	AzlD domain-containing protein	-0.415794	no	down	mRNA	29.9	26.5167
AW20_RS07770	-	nitronate monooxygenase	-0.415752	no	down	mRNA	179.45	161.457
AW20_RS13015	gatA	Asp-tRNA(Asn)/Glu-tRNA(Gln) amidotransferase GatCAB subunit A	-0.415339	no	down	mRNA	15.5333	13.96
AW20_RS14125	-	50S ribosomal protein L18	-0.415087	no	down	mRNA	314.487	280.113
AW20_RS10005	-	amidase	-0.415082	no	down	mRNA	490.013	455.32
AW20_RS16770	-	ribonuclease R	-0.414648	no	down	mRNA	148.283	130.15
AW20_RS24700	-	hypothetical protein	-0.414113	no	down	mRNA	0.653333	0.523333
AW20_RS12560	-	hypothetical protein	-0.413532	no	down	mRNA	718.927	645.25
AW20_RS19190	-	metal-dependent hydrolase	-0.41333	no	down	mRNA	9.28	8.33667
AW20_RS25230	-	aldehyde dehydrogenase family protein	-0.413205	no	down	mRNA	921.693	823.55
AW20_RS10565	-	CoA-disulfide reductase	-0.412383	no	down	mRNA	3.75667	3.30333
AW20_RS07160	-	metallophosphoesterase	-0.412313	no	down	mRNA	21.41	18.62
AW20_RS15565	-	3-hydroxyacyl-CoA dehydrogenase	-0.411535	no	down	mRNA	76.02	65.8033
AW20_RS23915	-	alpha/beta hydrolase	-0.411494	no	down	mRNA	2.34	2.02667
AW20_RS04995	-	homoserine dehydrogenase	-0.410888	no	down	mRNA	38.3133	34.2667
AW20_RS24135	-	collagen-like repeat preface domain-containing protein	-0.410343	no	down	mRNA	4.42333	3.97333
AW20_RS30040	-	wall-associated protein	-0.410324	no	down	mRNA	1.14	0.95
AW20_RS07565	hisB	imidazoleglycerol-phosphate dehydratase	-0.409977	no	down	mRNA	2.18333	1.85333
AW20_RS02270	-	SMI1/KNR4 family protein	-0.40994	no	down	mRNA	0.823333	0.486667
AW20_RS21740	-	riboflavin synthase	-0.409799	no	down	mRNA	47.52	42.4
AW20_RS09350	-	helicase	-0.409347	no	down	mRNA	5.60333	4.94667
AW20_RS14395	-	XRE family transcriptional regulator	-0.409097	no	down	mRNA	2.81	1.91333
AW20_RS23435	-	signal recognition particle-docking protein FtsY	-0.408409	no	down	mRNA	11.27	9.97333
AW20_RS11395	-	arginine:ornithine antiporter	-0.408376	no	down	mRNA	1.80333	1.55
AW20_RS19310	-	hypothetical protein	-0.408074	no	down	mRNA	12.9633	10.74
AW20_RS09465	-	TetR/AcrR family transcriptional regulator	-0.407768	no	down	mRNA	1.43667	1.19
AW20_RS24750	-	imidazolonepropionase	-0.407428	no	down	mRNA	262.923	229.277
AW20_RS21645	-	acetylglutamate kinase	-0.407222	no	down	mRNA	0.293333	0.186667
AW20_RS20375	-	collagenase-like protease	-0.407061	no	down	mRNA	2.46	2.14333
AW20_RS09800	-	membrane protein	-0.406994	no	down	mRNA	2.83667	2.49333
AW20_RS11420	-	MoxR family ATPase	-0.405585	no	down	mRNA	6.17667	5.51
AW20_RS05775	-	transcriptional regulator	-0.405546	no	down	mRNA	0.71	0.58
AW20_RS01570	-	quaternary ammonium transporter	-0.40529	no	down	mRNA	0.52	0.366667
AW20_RS19930	-	endopeptidase La	-0.405039	no	down	mRNA	11.4067	10.18
AW20_RS08845	-	FAA hydrolase family protein	-0.404519	no	down	mRNA	16.1667	14.1467
AW20_RS03705	-	serine hydrolase	-0.404355	no	down	mRNA	1183.72	1067.89
AW20_RS17920	-	glucose-1-phosphate adenylyltransferase	-0.404236	no	down	mRNA	89.9033	71.2833
AW20_RS02305	-	N-acetylmuramoyl-L-alanine amidase	-0.40418	no	down	mRNA	4.70667	4.12
AW20_RS01810	-	Vat family streptogramin A O-acetyltransferase	-0.402646	no	down	mRNA	69.3567	59.9833
AW20_RS11645	-	two-component system sensor histidine kinase DcuS	-0.402173	no	down	mRNA	0.633333	0.513333
AW20_RS28100	-	MFS transporter	-0.401925	no	down	mRNA	0.913333	0.766667
AW20_RS09095	-	RHS repeat protein	-0.40165	no	down	mRNA	89.9067	80
AW20_RS21730	-	6%2C7-dimethyl-8-ribityllumazine synthase	-0.401591	no	down	mRNA	45.42	40.5833
AW20_RS09935	-	ABC transporter substrate-binding protein	-0.401213	no	down	mRNA	4.64667	4.11
AW20_RS10195	-	multidrug ABC transporter permease/ATP-binding protein	-0.401	no	down	mRNA	21.4667	18.7233
AW20_RS21540	-	amino acid ABC transporter ATP-binding protein	-0.400641	no	down	mRNA	0.513333	0.36
AW20_RS25265	-	short-chain dehydrogenase	-0.400631	no	down	mRNA	13.7767	12.3833
AW20_RS08470	-	DUF1360 domain-containing protein	-0.400089	no	down	mRNA	1.00667	0.726667
AW20_RS11605	-	sensor histidine kinase	-0.400032	no	down	mRNA	4.06333	3.61
AW20_RS07895	-	NADPH-dependent 7-cyano-7-deazaguanine reductase QueF	-0.399838	no	down	mRNA	7.12667	6.22
AW20_RS25750	-	hydroxylamine reductase	-0.399293	no	down	mRNA	7.97667	7.03667
AW20_RS20865	-	DUF2624 domain-containing protein	-0.398797	no	down	mRNA	10.2233	9.03333
AW20_RS14270	-	50S ribosomal protein L11	-0.398111	no	down	mRNA	301.53	268.507
AW20_RS15265	-	lipase/acylhydrolase	-0.397568	no	down	mRNA	2.06333	1.82
AW20_RS10460	-	enterotoxin	-0.397408	no	down	mRNA	69.76	63.1533
AW20_RS25815	-	membrane protein	-0.397362	no	down	mRNA	0.386667	0.32
AW20_RS14115	-	50S ribosomal protein L30	-0.397136	no	down	mRNA	312.98	289.917
AW20_RS02005	-	hypothetical protein	-0.397032	no	down	mRNA	23.0833	20.8567
AW20_RS03975	-	class I SAM-dependent methyltransferase	-0.396628	no	down	mRNA	1.93	1.69333
AW20_RS06340	-	flagellar motor switch protein FliG	-0.396553	no	down	mRNA	1.95333	1.67
AW20_RS19765	-	hypothetical protein	-0.39629	no	down	mRNA	0.96	0.733333
AW20_RS20420	-	cysteine synthase family protein	-0.395712	no	down	mRNA	18.4033	16.86
AW20_RS09220	-	antibiotic biosynthesis monooxygenase	-0.395564	no	down	mRNA	45.1333	40.8833
AW20_RS05185	-	o-succinylbenzoate--CoA ligase	-0.395027	no	down	mRNA	1.93	1.70333
AW20_RS22185	-	hypothetical protein	-0.394947	no	down	mRNA	1.25667	1.07
AW20_RS11555	-	ArsR family transcriptional regulator	-0.394653	no	down	mRNA	7.30333	6.56
AW20_RS02140	-	haloacid dehalogenase	-0.394475	no	down	mRNA	2.38333	2.03667
AW20_RS19005	-	tRNA 4-thiouridine(8) synthase ThiI	-0.394317	no	down	mRNA	4.77667	4.25333
AW20_RS01715	-	MFS transporter	-0.393946	no	down	mRNA	0.516667	0.43
AW20_RS08320	-	SagD family biosynthesis docking scaffold protein	-0.393473	no	down	mRNA	2.73	2.44333
AW20_RS28160	-	autoinducer 2 ABC transporter substrate-binding protein LsrB	-0.393186	no	down	mRNA	2.42	2.07667
AW20_RS23580	polC	PolC-type DNA polymerase III	-0.3928	no	down	mRNA	21.97	19.8333
AW20_RS17635	-	cytosol aminopeptidase	-0.392644	no	down	mRNA	313.467	283.51
AW20_RS27615	-	transposase	-0.390887	no	down	mRNA	92.0533	83.42
AW20_RS29655	-	dihydroxyacetone kinase subunit DhaK	-0.390851	no	down	mRNA	8.57333	7.77333
AW20_RS08520	-	class I SAM-dependent methyltransferase	-0.39068	no	down	mRNA	2.41	2.14
AW20_RS03925	-	type VII secretion protein EssC	-0.390438	no	down	mRNA	30.0433	26.73
AW20_RS07855	-	class Ib ribonucleoside-diphosphate reductase assembly flavoprotein NrdI	-0.389489	no	down	mRNA	625.08	577.23
AW20_RS24060	-	formate transporter	-0.388901	no	down	mRNA	0.903333	0.76
AW20_RS14730	-	serine--tRNA ligase	-0.388474	no	down	mRNA	47.85	43.0067
AW20_RS25670	-	N-acyl homoserine lactonase family protein	-0.388358	no	down	mRNA	20.4967	18.7667
AW20_RS13735	-	hypothetical protein	-0.388291	no	down	mRNA	35.1567	32.9767
AW20_RS14580	-	ribonuclease M5	-0.388252	no	down	mRNA	14.4967	13.1233
AW20_RS02300	-	hemolysin II	-0.388034	no	down	mRNA	11.2267	10.1967
AW20_RS13135	-	phosphoribosylformylglycinamidine cyclo-ligase	-0.387633	no	down	mRNA	17.2967	15.36
AW20_RS02635	-	caffeoyl-CoA O-methyltransferase	-0.387626	no	down	mRNA	1534.32	1389
AW20_RS17605	-	cell surface protein	-0.387487	no	down	mRNA	30.79	27.5633
AW20_RS07900	-	7-carboxy-7-deazaguanine synthase QueE	-0.387024	no	down	mRNA	5.03333	4.52667
AW20_RS07065	-	stage VI sporulation protein F	-0.386586	no	down	mRNA	2.11	1.68
AW20_RS00375	-	hypothetical protein	-0.386518	no	down	mRNA	1.4	1.13667
AW20_RS05170	-	ABC transporter permease	-0.386084	no	down	mRNA	6.76	6.04667
AW20_RS11340	-	glutamine ABC transporter substrate-binding protein	-0.386019	no	down	mRNA	0.653333	0.533333
AW20_RS04070	-	hypothetical protein	-0.385414	no	down	mRNA	18.8167	16.78
AW20_RS25705	-	hypothetical protein	-0.385138	no	down	mRNA	3.1	2.48333
AW20_RS06265	-	hypothetical protein	-0.38482	no	down	mRNA	15.25	13.9467
AW20_RS16325	-	N-acetylmuramoyl-L-alanine amidase	-0.384247	no	down	mRNA	33.8133	31.0633
AW20_RS05795	-	proton glutamate symport protein	-0.382935	no	down	mRNA	4.41	3.92667
AW20_RS21030	-	undecaprenyldiphospho-muramoylpentapeptide beta-N- acetylglucosaminyltransferase	-0.38282	no	down	mRNA	25.1133	22.6
AW20_RS21100	-	hypothetical protein	-0.382774	no	down	mRNA	18.8633	17.3167
AW20_RS17980	-	1%2C4-dihydroxy-2-naphthoyl-CoA synthase	-0.381463	no	down	mRNA	45.0067	40.8567
AW20_RS20645	-	competence protein ComE	-0.380586	no	down	mRNA	23.6733	21.6967
AW20_RS16315	-	hypothetical protein	-0.38034	no	down	mRNA	3.88333	2.90333
AW20_RS15930	-	hypothetical protein	-0.380217	no	down	mRNA	3.11333	2.83333
AW20_RS18025	-	SelA-like pyridoxal phosphate-dependent enzyme	-0.379917	no	down	mRNA	37.6767	34.5167
AW20_RS16915	-	alanine:cation symporter family protein	-0.37964	no	down	mRNA	6.82667	6.09333
AW20_RS15695	-	TIGR01440 family protein	-0.379637	no	down	mRNA	8.54667	7.84667
AW20_RS15280	-	uracil-DNA glycosylase	-0.379632	no	down	mRNA	7.46667	6.66667
AW20_RS07405	-	DNA-binding response regulator	-0.379524	no	down	mRNA	26.1133	23.9467
AW20_RS03145	-	acyl-CoA dehydrogenase	-0.3789	no	down	mRNA	200.857	180.82
AW20_RS27525	-	N-acetyltransferase	-0.378158	no	down	mRNA	3.12667	2.78
AW20_RS14160	-	30S ribosomal protein S17	-0.377958	no	down	mRNA	670.073	616.387
AW20_RS13865	-	DUF4256 domain-containing protein	-0.377651	no	down	mRNA	10.28	9.38
AW20_RS21810	-	aldo/keto reductase	-0.377625	no	down	mRNA	46.4767	42.5533
AW20_RS12480	-	delta-lactam-biosynthetic de-N-acetylase	-0.376933	no	down	mRNA	2.72	2.46
AW20_RS08425	-	lipoprotein	-0.376662	no	down	mRNA	25.5867	23.4767
AW20_RS15030	-	transporter	-0.376626	no	down	mRNA	0.563333	0.413333
AW20_RS27605	-	DUF969 domain-containing protein	-0.376328	no	down	mRNA	9.66333	8.77
AW20_RS24725	-	4-methyl-5(B-hydroxyethyl)-thiazole monophosphate biosynthesis protein	-0.376241	no	down	mRNA	1.58667	1.36667
AW20_RS16125	-	LTA synthase family protein	-0.375748	no	down	mRNA	168.8	153.937
AW20_RS16850	-	methyl-accepting chemotaxis protein	-0.374576	no	down	mRNA	1.29667	1.13333
AW20_RS20530	-	hypothetical protein	-0.37449	no	down	mRNA	10.84	10.0333
AW20_RS06075	-	iron ABC transporter permease	-0.374122	no	down	mRNA	0.473333	0.396667
AW20_RS22480	-	2-oxo acid dehydrogenase subunit E2	-0.37407	no	down	mRNA	174.477	159.247
AW20_RS01440	-	N-acetyltransferase	-0.373838	no	down	mRNA	39.26	36.8367
AW20_RS02395	-	5-dehydro-2-deoxygluconokinase	-0.373351	no	down	mRNA	0.333333	0.243333
AW20_RS09560	-	fused response regulator/phosphatase	-0.372228	no	down	mRNA	91.85	72.84
AW20_RS01275	-	hypothetical protein	-0.372064	no	down	mRNA	173.68	159.267
AW20_RS29430	-	IS3 family transposase	-0.371253	no	down	mRNA	1.53	1.35667
AW20_RS22960	-	phage tail tape measure protein	-0.371075	no	down	mRNA	0.233333	0.203333
AW20_RS09755	-	carboxylic ester hydrolase	-0.370334	no	down	mRNA	3.69	3.35
AW20_RS15260	-	LacI family transcriptional regulator	-0.37017	no	down	mRNA	1.32333	1.14333
AW20_RS06390	-	flagellar hook-associated protein 3	-0.370033	no	down	mRNA	2.78667	2.49
AW20_RS03405	-	acetylornithine deacetylase	-0.369841	no	down	mRNA	70.9	65.1433
AW20_RS21975	-	spore germination protein	-0.369598	no	down	mRNA	4.07333	3.69667
AW20_RS28495	-	DUF4052 domain-containing protein	-0.368775	no	down	mRNA	34.4267	32.0967
AW20_RS27705	-	VOC family protein	-0.368755	no	down	mRNA	2.72333	2.18
AW20_RS03140	-	NAD(P)-dependent oxidoreductase	-0.368521	no	down	mRNA	166.64	151.253
AW20_RS00880	-	hypothetical protein	-0.368187	no	down	mRNA	3.48333	3.26
AW20_RS07835	-	class 1b ribonucleoside-diphosphate reductase subunit beta	-0.368147	no	down	mRNA	187.903	170.49
AW20_RS10010	-	enoyl-CoA hydratase	-0.3681	no	down	mRNA	354.597	330.61
AW20_RS11145	-	amino acid aldolase	-0.36783	no	down	mRNA	0.913333	0.793333
AW20_RS28190	-	hypothetical protein	-0.367716	no	down	mRNA	0.533333	0.443333
AW20_RS23810	-	2-oxoglutarate ferredoxin oxidoreductase subunit beta	-0.367569	no	down	mRNA	356.943	328.897
AW20_RS12900	-	alkyl hydroperoxide reductase subunit F	-0.367544	no	down	mRNA	412.64	381.023
AW20_RS28315	-	DNA alkylation repair protein	-0.367448	no	down	mRNA	3.68667	3.40667
AW20_RS21770	-	LacI family transcriptional regulator	-0.366609	no	down	mRNA	243.03	222.793
AW20_RS27725	-	DUF2785 domain-containing protein	-0.365898	no	down	mRNA	4.95	4.42667
AW20_RS23195	-	hypothetical protein	-0.365659	no	down	mRNA	0.823333	0.57
AW20_RS11815	-	thioredoxin	-0.365438	no	down	mRNA	20.4433	19.0433
AW20_RS20140	-	quinolinate synthase	-0.363042	no	down	mRNA	2.65333	2.4
AW20_RS01070	-	glycine/betaine ABC transporter	-0.36259	no	down	mRNA	5.25667	4.84
AW20_RS03810	-	hypothetical protein	-0.362564	no	down	mRNA	4.60333	4.28
AW20_RS21870	-	magnesium and cobalt transport protein CorA	-0.362215	no	down	mRNA	30.84	28.42
AW20_RS14225	-	30S ribosomal protein S7	-0.361855	no	down	mRNA	300.807	277.543
AW20_RS12985	gabD	NAD-dependent succinate-semialdehyde dehydrogenase	-0.361469	no	down	mRNA	42.04	38.87
AW20_RS27765	-	EamA family transporter	-0.361128	no	down	mRNA	1.09667	0.966667
AW20_RS09920	-	peptide ABC transporter ATP-binding protein	-0.360785	no	down	mRNA	3.14667	2.86333
AW20_RS13565	-	ABC transporter permease	-0.358887	no	down	mRNA	0.323333	0.256667
AW20_RS10420	-	hypothetical protein	-0.358341	no	down	mRNA	1.19333	1.01
AW20_RS06935	-	4-hydroxy-tetrahydrodipicolinate reductase	-0.35806	no	down	mRNA	9.61333	8.82
AW20_RS01115	-	DinB family protein	-0.357938	no	down	mRNA	19.92	18.5633
AW20_RS08190	-	aldehyde dehydrogenase	-0.357696	no	down	mRNA	0.6	0.516667
AW20_RS30045	-	hypothetical protein	-0.35749	no	down	mRNA	2.25	2.07333
AW20_RS26655	-	L-serine ammonia-lyase%2C iron-sulfur-dependent%2C subunit alpha	-0.357235	no	down	mRNA	16.0667	14.6233
AW20_RS11570	-	glycerophosphoryl diester phosphodiesterase	-0.356887	no	down	mRNA	15.59	14.13
AW20_RS05045	-	DNA-binding response regulator	-0.356795	no	down	mRNA	5.3	4.86667
AW20_RS24745	-	urocanate hydratase	-0.356209	no	down	mRNA	190.39	173.787
AW20_RS19695	-	succinate dehydrogenase iron-sulfur subunit	-0.355401	no	down	mRNA	719.037	660.047
AW20_RS10775	-	glycine oxidase ThiO	-0.355275	no	down	mRNA	2	1.77667
AW20_RS03185	-	YqaE/Pmp3 family membrane protein	-0.355211	no	down	mRNA	307.147	293.827
AW20_RS20325	-	DUF3918 domain-containing protein	-0.355164	no	down	mRNA	27.0833	23.03
AW20_RS20370	-	O-methyltransferase	-0.354991	no	down	mRNA	1.30333	1.09333
AW20_RS17470	-	phosphatidylglycerophosphatase A	-0.354919	no	down	mRNA	91.4033	84.5133
AW20_RS28345	-	N-acetyltransferase	-0.354652	no	down	mRNA	1.20333	1
AW20_RS02830	-	alpha/beta hydrolase	-0.35461	no	down	mRNA	14.4233	13.6067
AW20_RS11735	-	methyl-accepting chemotaxis protein	-0.354554	no	down	mRNA	39.3133	35.9433
AW20_RS08585	-	CYTH domain-containing protein	-0.353957	no	down	mRNA	3.21667	2.73
AW20_RS00785	-	hypothetical protein	-0.353679	no	down	mRNA	15.94	14.6267
AW20_RS15400	-	hypothetical protein	-0.3533	no	down	mRNA	52.4933	48.12
AW20_RS27355	-	spore germination protein	-0.352637	no	down	mRNA	2.58333	2.29333
AW20_RS27140	-	glyoxalase/bleomycin resistance/dioxygenase family protein	-0.352552	no	down	mRNA	21.89	20.53
AW20_RS25760	-	DUF1048 domain-containing protein	-0.352165	no	down	mRNA	78.74	71.6067
AW20_RS06990	-	DUF2487 domain-containing protein	-0.351828	no	down	mRNA	72.2667	68.3867
AW20_RS15275	-	ABC transporter permease	-0.351509	no	down	mRNA	3.83667	3.52667
AW20_RS14490	-	sporulation protein YabP	-0.351497	no	down	mRNA	20.7033	19.13
AW20_RS28090	-	DinB family protein	-0.350167	no	down	mRNA	63.3567	59.47
AW20_RS06030	-	hypothetical protein	-0.349675	no	down	mRNA	1705.54	1610.48
AW20_RS00040	-	hypothetical protein	-0.349614	no	down	mRNA	17.1567	16.1
AW20_RS17280	-	thioredoxin	-0.349484	no	down	mRNA	10.5933	10.01
AW20_RS06170	-	flagellar biosynthesis protein FlhF	-0.348967	no	down	mRNA	0.946667	0.866667
AW20_RS25185	-	MRP family ATP-binding protein	-0.348579	no	down	mRNA	4.60667	4.21333
AW20_RS11425	-	VWA domain-containing protein	-0.347627	no	down	mRNA	5.03333	4.68
AW20_RS21515	-	DUF2992 domain-containing protein	-0.346921	no	down	mRNA	654.427	611.857
AW20_RS00755	-	hypothetical protein	-0.34679	no	down	mRNA	26.2067	23.9033
AW20_RS04030	-	single-stranded DNA-binding protein	-0.346459	no	down	mRNA	5.25333	4.90667
AW20_RS30640	-	hypothetical protein	-0.346268	no	down	mRNA	6.79333	6.24333
AW20_RS03690	-	penicillin-binding protein 3	-0.346183	no	down	mRNA	16.2733	15.2167
AW20_RS03945	-	aspartate--tRNA(Asn) ligase	-0.346138	no	down	mRNA	1.34667	1.21667
AW20_RS13060	-	methionine import ATP-binding protein MetN 2	-0.345792	no	down	mRNA	0.226667	0.156667
AW20_RS26050	-	glucose-6-phosphate 1-dehydrogenase	-0.345717	no	down	mRNA	0.976667	0.836667
AW20_RS05410	-	rhodanese domain-containing protein	-0.345284	no	down	mRNA	6.88	6.5
AW20_RS13155	-	phosphoribosylformylglycinamidine synthase subunit PurS	-0.345223	no	down	mRNA	35.4933	34.1
AW20_RS14335	-	PIN/TRAM domain-containing protein	-0.345184	no	down	mRNA	240.903	225.59
AW20_RS28095	-	ArsR family transcriptional regulator	-0.344614	no	down	mRNA	1.38667	1.28333
AW20_RS14215	-	elongation factor Tu	-0.344319	no	down	mRNA	1007.37	933.287
AW20_RS07425	-	hypothetical protein	-0.344128	no	down	mRNA	1.59667	1.35667
AW20_RS14690	-	DNA polymerase III subunit gamma/tau	-0.343733	no	down	mRNA	204.623	191.283
AW20_RS02370	-	5-deoxy-glucuronate isomerase	-0.343688	no	down	mRNA	1.28	1.14
AW20_RS00720	-	hypothetical protein	-0.343518	no	down	mRNA	15.06	14.34
AW20_RS21110	-	competence protein ComG	-0.343177	no	down	mRNA	11.42	10.8267
AW20_RS15590	-	CTP synthetase	-0.34315	no	down	mRNA	3.60333	3.30333
AW20_RS14255	-	50S ribosomal protein L7/L12	-0.343144	no	down	mRNA	150.993	143.353
AW20_RS04165	-	molybdenum cofactor biosynthesis protein MoaE	-0.342961	no	down	mRNA	2.86	2.54333
AW20_RS17290	-	hypothetical protein	-0.342825	no	down	mRNA	2.92	2.07667
AW20_RS25525	-	N-acetyltransferase	-0.342822	no	down	mRNA	3.87333	3.49667
AW20_RS01845	-	DUF3995 domain-containing protein	-0.342764	no	down	mRNA	2.34333	2.14667
AW20_RS24520	-	PadR family transcriptional regulator	-0.342645	no	down	mRNA	0.836667	0.52
AW20_RS15000	-	membrane protein	-0.341592	no	down	mRNA	14.6167	13.7433
AW20_RS27150	-	protein ArsC	-0.34126	no	down	mRNA	42.73	39.7933
AW20_RS13040	-	DUF3926 domain-containing protein	-0.341255	no	down	mRNA	48.5033	46.1333
AW20_RS27625	-	pyrrolidone-carboxylate peptidase	-0.341077	no	down	mRNA	32.68	30.4533
AW20_RS13845	-	DUF5068 domain-containing protein	-0.340856	no	down	mRNA	22.8133	21.2967
AW20_RS15575	-	acyl-CoA dehydrogenase	-0.340653	no	down	mRNA	27.1167	24.7733
AW20_RS27865	-	antibiotic biosynthesis monooxygenase	-0.340292	no	down	mRNA	5.00333	4.04333
AW20_RS11860	-	-	-0.340278	no	down	mRNA	191.567	164.013
AW20_RS13870	-	S9 family peptidase	-0.340125	no	down	mRNA	1.73667	1.61
AW20_RS09005	-	hypothetical protein	-0.339644	no	down	mRNA	14.44	13.2333
AW20_RS21600	-	L-serine ammonia-lyase%2C iron-sulfur-dependent%2C subunit beta	-0.339582	no	down	mRNA	14.97	13.93
AW20_RS19970	-	porphobilinogen synthase	-0.338607	no	down	mRNA	24.1433	22.52
AW20_RS07155	-	MerR family transcriptional regulator	-0.338534	no	down	mRNA	11.7533	11.02
AW20_RS26070	-	transaldolase	-0.337701	no	down	mRNA	0.756667	0.596667
AW20_RS04110	-	hypothetical protein	-0.336744	no	down	mRNA	6.47667	6.20667
AW20_RS16755	-	LrgB family protein	-0.336344	no	down	mRNA	13.9833	12.97
AW20_RS21185	-	ABC transporter ATP-binding protein	-0.335151	no	down	mRNA	11.7267	10.9267
AW20_RS25025	-	ABC transporter ATP-binding protein	-0.335128	no	down	mRNA	4.14333	3.81333
AW20_RS17810	-	-	-0.335066	no	down	mRNA	99.0267	86.36
AW20_RS14410	-	dihydropteroate synthase	-0.334846	no	down	mRNA	3.5	3.22667
AW20_RS16495	-	pyrophosphatase PpaX	-0.334641	no	down	mRNA	1.90667	1.74667
AW20_RS22340	-	hypothetical protein	-0.334551	no	down	mRNA	234.847	207.503
AW20_RS28655	-	haloacid dehalogenase	-0.334532	no	down	mRNA	3.55333	3.27667
AW20_RS11805	-	epoxyqueuosine reductase	-0.334185	no	down	mRNA	4.38333	4.10333
AW20_RS13715	-	pyrroline-5-carboxylate reductase	-0.333702	no	down	mRNA	13.8867	13.1233
AW20_RS14100	-	adenylate kinase	-0.33339	no	down	mRNA	220.177	204.607
AW20_RS10780	-	thiamine phosphate synthase	-0.333154	no	down	mRNA	2.92333	2.61
AW20_RS06045	-	D-alanyl-D-alanine carboxypeptidase	-0.332894	no	down	mRNA	0.633333	0.543333
AW20_RS05320	-	hypothetical protein	-0.332646	no	down	mRNA	0.49	0.393333
AW20_RS18785	-	DUF1444 domain-containing protein	-0.332524	no	down	mRNA	10.45	10.0033
AW20_RS14330	-	2-C-methyl-D-erythritol 4-phosphate cytidylyltransferase	-0.331927	no	down	mRNA	165.33	156.45
AW20_RS08905	-	TVP38/TMEM64 family protein	-0.331132	no	down	mRNA	1.30667	1.19667
AW20_RS12680	-	ABC transporter ATP-binding protein	-0.33091	no	down	mRNA	328.183	308.237
AW20_RS01775	-	PAS domain-containing sensor histidine kinase	-0.330822	no	down	mRNA	8.16667	7.69333
AW20_RS12340	-	hypothetical protein	-0.330753	no	down	mRNA	0.813333	0.54
AW20_RS00535	-	hypothetical protein	-0.329682	no	down	mRNA	0.64	0.59
AW20_RS21820	-	NUDIX hydrolase	-0.329187	no	down	mRNA	17.4067	16.7333
AW20_RS19500	-	DNA polymerase/3'-5' exonuclease PolX	-0.329003	no	down	mRNA	5.31667	4.97
AW20_RS05560	-	branched chain amino acid aminotransferase	-0.328836	no	down	mRNA	2.46667	2.24667
AW20_RS01720	-	penicillin-binding protein	-0.328808	no	down	mRNA	40.0167	38.05
AW20_RS30025	-	hypothetical protein	-0.328493	no	down	mRNA	3.35333	2.79667
AW20_RS24870	-	NUDIX hydrolase	-0.328177	no	down	mRNA	2.97	2.57
AW20_RS13630	-	YitT family protein	-0.328031	no	down	mRNA	8.50333	8.00333
AW20_RS27650	-	cephalosporin hydroxylase	-0.327846	no	down	mRNA	1.13	0.943333
AW20_RS00760	-	class I SAM-dependent methyltransferase	-0.327256	no	down	mRNA	0.573333	0.48
AW20_RS20745	-	sporulation protein YqfC	-0.327194	no	down	mRNA	1.04	0.646667
AW20_RS16135	-	peptidase	-0.327115	no	down	mRNA	56.5067	53.5067
AW20_RS15270	-	ABC transporter ATP-binding protein	-0.327056	no	down	mRNA	1.76333	1.64333
AW20_RS23215	-	uracil permease	-0.326989	no	down	mRNA	13.34	12.6133
AW20_RS08965	-	methyl-accepting chemotaxis protein	-0.326532	no	down	mRNA	0.213333	0.176667
AW20_RS07055	-	hypothetical protein	-0.326227	no	down	mRNA	114.92	108.517
AW20_RS26585	-	hypothetical protein	-0.326007	no	down	mRNA	44.8733	42.9767
AW20_RS02110	-	peptidase M4	-0.325951	no	down	mRNA	0.523333	0.48
AW20_RS02190	-	AMP-dependent synthetase	-0.325168	no	down	mRNA	79.8533	73.1567
AW20_RS15760	-	ATP synthase epsilon chain	-0.324732	no	down	mRNA	478.567	447.39
AW20_RS01840	-	hypothetical protein	-0.323884	no	down	mRNA	26.2067	25.1367
AW20_RS24885	-	MFS transporter	-0.323601	no	down	mRNA	5.95333	4.92333
AW20_RS04260	-	MBL fold metallo-hydrolase	-0.322862	no	down	mRNA	33.3667	31.28
AW20_RS18825	-	hypothetical protein	-0.322756	no	down	mRNA	222.323	219.593
AW20_RS06835	-	DUF2515 domain-containing protein	-0.322494	no	down	mRNA	0.263333	0.2
AW20_RS22735	-	hypothetical protein	-0.321751	no	down	mRNA	193.567	173.537
AW20_RS01815	-	MFS transporter	-0.321674	no	down	mRNA	48.4933	44.8667
AW20_RS15570	-	acyl-CoA dehydrogenase	-0.321191	no	down	mRNA	23.0033	20.8167
AW20_RS04135	-	sirohydrochlorin chelatase	-0.321065	no	down	mRNA	14.1067	12.8433
AW20_RS05615	-	sodium-dependent transporter	-0.32091	no	down	mRNA	1.15333	1.09
AW20_RS14740	-	pyridoxal 5'-phosphate synthase lyase subunit PdxS	-0.320737	no	down	mRNA	19.46	18.5367
AW20_RS06435	-	chemotaxis protein CheA	-0.320664	no	down	mRNA	2.23667	2.14333
AW20_RS23135	-	cell division protein FtsZ	-0.320023	no	down	mRNA	236.003	223.373
AW20_RS17915	-	glucose-1-phosphate adenylyltransferase	-0.31985	no	down	mRNA	104.23	97.0033
AW20_RS24785	-	phospholipase/carboxylesterase	-0.319474	no	down	mRNA	9.45667	8.90333
AW20_RS24915	-	aconitate hydratase AcnA	-0.319342	no	down	mRNA	335.187	317.717
AW20_RS02165	-	DNA damage-inducible protein DinB	-0.319142	no	down	mRNA	8.1	7.65
AW20_RS10720	-	potassium-transporting ATPase subunit B	-0.319113	no	down	mRNA	3.69667	3.38333
AW20_RS26390	-	ECF transporter S component	-0.31907	no	down	mRNA	1.60333	1.44333
AW20_RS13810	-	lipoprotein	-0.319035	no	down	mRNA	37.56	35.61
AW20_RS12160	-	amino acid permease	-0.318796	no	down	mRNA	2.17333	2.03333
AW20_RS18965	-	30S ribosomal protein S4	-0.317433	no	down	mRNA	176.403	167.49
AW20_RS28500	-	cobalamin biosynthesis protein CbiX	-0.31684	no	down	mRNA	178.657	170.757
AW20_RS05910	-	peptidase E	-0.316812	no	down	mRNA	30.07	29.0033
AW20_RS28420	-	alkanesulfonate monooxygenase%2C FMNH(2)-dependent	-0.316318	no	down	mRNA	0.753333	0.663333
AW20_RS18775	yjjX	NTPase	-0.316275	no	down	mRNA	1.55333	1.41333
AW20_RS04775	-	membrane protein	-0.316212	no	down	mRNA	0.733333	0.66
AW20_RS24245	-	hypothetical protein	-0.316076	no	down	mRNA	0.27	0.17
AW20_RS00205	-	recombinase family protein	-0.31558	no	down	mRNA	68.77	65.7
AW20_RS28085	-	nucleoside transporter	-0.315244	no	down	mRNA	13.7467	13.1067
AW20_RS23120	-	UDP-N-acetylenolpyruvoylglucosamine reductase	-0.314668	no	down	mRNA	70.5567	67.9833
AW20_RS21165	-	glycine dehydrogenase	-0.314557	no	down	mRNA	1110.56	1050.85
AW20_RS21240	-	LacI family transcriptional regulator	-0.31453	no	down	mRNA	5.20333	4.89
AW20_RS21510	-	DNA mismatch repair protein MutT	-0.313922	no	down	mRNA	435.743	416.217
AW20_RS12080	-	glycosyl transferase	-0.313239	no	down	mRNA	0.593333	0.55
AW20_RS05825	-	two-component sensor histidine kinase	-0.312972	no	down	mRNA	1.78333	1.62333
AW20_RS06905	-	cytochrome b561	-0.312621	no	down	mRNA	0.763333	0.546667
AW20_RS02390	-	methylmalonate-semialdehyde dehydrogenase (CoA acylating)	-0.3126	no	down	mRNA	0.363333	0.303333
AW20_RS26515	-	VOC family protein	-0.312321	no	down	mRNA	2.51667	2.05333
AW20_RS11990	-	stress-induced protein	-0.31221	no	down	mRNA	6.57	6.19333
AW20_RS06910	-	biotin--[acetyl-CoA-carboxylase] ligase	-0.311064	no	down	mRNA	10.7533	10
AW20_RS16905	-	NAD(P)-dependent oxidoreductase	-0.311032	no	down	mRNA	0.303333	0.223333
AW20_RS10570	-	DUF3238 domain-containing protein	-0.309614	no	down	mRNA	3.32667	3.16333
AW20_RS26475	-	hypothetical protein	-0.309194	no	down	mRNA	10.4	8.20333
AW20_RS24365	-	hypothetical protein	-0.309097	no	down	mRNA	7.65667	7.19667
AW20_RS23335	-	methionyl-tRNA formyltransferase	-0.30896	no	down	mRNA	11.0033	10.5967
AW20_RS08605	-	oligoendopeptidase F	-0.308352	no	down	mRNA	113.787	110.18
AW20_RS02550	-	ATP-dependent helicase	-0.308223	no	down	mRNA	10.5967	10.1467
AW20_RS05190	-	TetR/AcrR family transcriptional regulator	-0.308195	no	down	mRNA	1.26667	1.11333
AW20_RS05220	-	amidase	-0.308098	no	down	mRNA	1.45333	1.34667
AW20_RS30580	-	DUF4073 domain-containing protein	-0.308017	no	down	mRNA	6.33	5.81
AW20_RS14680	-	recombination protein RecR	-0.308007	no	down	mRNA	139.667	134.533
AW20_RS11760	-	N-acetyltransferase	-0.306873	no	down	mRNA	3.04333	2.91
AW20_RS04965	-	lipoprotein	-0.30635	no	down	mRNA	1.29	1.10333
AW20_RS14975	-	CxxH/CxxC protein	-0.306309	no	down	mRNA	5.37667	4.79333
AW20_RS10245	-	MFS transporter	-0.306296	no	down	mRNA	0.406667	0.343333
AW20_RS11800	-	hypothetical protein	-0.305841	no	down	mRNA	7.16667	6.91333
AW20_RS21095	-	prepilin-type N-terminal cleavage/methylation domain-containing protein	-0.305405	no	down	mRNA	7.03333	6.71333
AW20_RS12765	-	ABC transporter substrate-binding protein	-0.304824	no	down	mRNA	126.307	121.793
AW20_RS06920	-	glycosyl transferase	-0.304292	no	down	mRNA	8.84667	8.55
AW20_RS04545	-	DUF456 domain-containing protein	-0.304172	no	down	mRNA	9.60667	9.21333
AW20_RS00775	-	group II intron reverse transcriptase/maturase	-0.303617	no	down	mRNA	2.76	2.65
AW20_RS23890	-	peptidoglycan-binding protein LysM	-0.302695	no	down	mRNA	9.65667	9.37667
AW20_RS28010	-	GHKL domain-containing protein	-0.302621	no	down	mRNA	5.86667	5.66667
AW20_RS17180	-	acyl-CoA dehydrogenase	-0.302371	no	down	mRNA	413.783	382.31
AW20_RS26065	-	6-phosphogluconate dehydrogenase (decarboxylating)	-0.301508	no	down	mRNA	0.616667	0.506667
AW20_RS16540	-	phosphocarrier protein HPr	-0.300518	no	down	mRNA	23.08	22.5767
AW20_RS07300	-	DUF3924 domain-containing protein	-0.300214	no	down	mRNA	525.297	504.883
AW20_RS03450	racA	chromosome-anchoring protein RacA	-0.300202	no	down	mRNA	11.6233	11.3233
AW20_RS07555	-	1-(5-phosphoribosyl)-5-((5-phosphoribosylamino)methylideneamino)imidazole-4-carboxamide isomerase	-0.299654	no	down	mRNA	0.916667	0.8
AW20_RS23260	-	HAD family hydrolase	-0.299075	no	down	mRNA	377.077	364.987
AW20_RS19640	-	collagen-like protein	-0.298816	no	down	mRNA	0.18	0.12
AW20_RS28805	-	proline racemase	-0.298805	no	down	mRNA	0.773333	0.696667
AW20_RS15090	-	AcrB/AcrD/AcrF family protein	-0.298623	no	down	mRNA	1.80667	1.73333
AW20_RS01590	-	heterocycloanthracin/sonorensin family bacteriocin	-0.298573	no	down	mRNA	1.71333	1.45
AW20_RS20100	-	ABC transporter permease	-0.298135	no	down	mRNA	12.1567	11.5467
AW20_RS08050	-	polyhydroxyalkanoic acid inclusion protein PhaP	-0.29809	no	down	mRNA	1956.62	1912.53
AW20_RS06660	-	polysaccharide polymerase	-0.297727	no	down	mRNA	0.283333	0.22
AW20_RS00385	-	lytic transglycosylase	-0.297633	no	down	mRNA	2.40667	2.31333
AW20_RS15180	-	MFS transporter	-0.297345	no	down	mRNA	3.23	3.10667
AW20_RS15905	-	glycosyl transferase	-0.296976	no	down	mRNA	3.11333	3.00333
AW20_RS10700	-	MarR family transcriptional regulator	-0.29616	no	down	mRNA	0.673333	0.57
AW20_RS21765	-	N-acetyltransferase	-0.295831	no	down	mRNA	29.7133	28.9333
AW20_RS19085	-	hypothetical protein	-0.2958	no	down	mRNA	217.027	213.07
AW20_RS14265	-	50S ribosomal protein L1	-0.295602	no	down	mRNA	66.5967	63.4733
AW20_RS14405	-	dihydroneopterin aldolase	-0.295426	no	down	mRNA	3.62333	3.23333
AW20_RS01550	-	8-oxo-dGTP diphosphatase	-0.2954	no	down	mRNA	5.15	4.94
AW20_RS04935	-	N-acetyltransferase	-0.295065	no	down	mRNA	0.92	0.816667
AW20_RS06635	-	N-acetyltransferase	-0.294934	no	down	mRNA	30.5367	30.12
AW20_RS17700	-	kinase-associated protein B	-0.294821	no	down	mRNA	14.7833	14.1033
AW20_RS14675	-	DUF2508 domain-containing protein	-0.29468	no	down	mRNA	296.47	294.117
AW20_RS00405	-	hypothetical protein	-0.294615	no	down	mRNA	0.596667	0.503333
AW20_RS22485	-	dihydrolipoyl dehydrogenase	-0.294447	no	down	mRNA	110.49	105.94
AW20_RS23055	-	RsfA family transcriptional regulator	-0.294401	no	down	mRNA	0.683333	0.586667
AW20_RS07760	-	D-alanine--poly(phosphoribitol) ligase subunit 2	-0.294223	no	down	mRNA	47.1533	45.4333
AW20_RS16690	-	hypothetical protein	-0.294085	no	down	mRNA	10.8	10.0533
AW20_RS30465	-	GNAT family acetyltransferase	-0.294019	no	down	mRNA	2.38667	1.98667
AW20_RS26575	-	DUF378 domain-containing protein	-0.29375	no	down	mRNA	6.99333	6.53333
AW20_RS08525	-	glycosyltransferase family 2 protein	-0.293707	no	down	mRNA	1.41333	1.35
AW20_RS20675	-	GPR endopeptidase	-0.293657	no	down	mRNA	1.16667	1.09667
AW20_RS11680	-	ABC transporter substrate-binding protein	-0.293567	no	down	mRNA	2.68667	2.54
AW20_RS25435	-	NADP-dependent oxidoreductase	-0.293343	no	down	mRNA	0.853333	0.8
AW20_RS13250	-	UDP-glucose 4-epimerase	-0.293322	no	down	mRNA	0.733333	0.666667
AW20_RS11640	-	two-component system response regulator DcuR	-0.293118	no	down	mRNA	0.77	0.716667
AW20_RS08695	-	hypothetical protein	-0.292702	no	down	mRNA	0.353333	0.296667
AW20_RS04685	-	hypothetical protein	-0.292531	no	down	mRNA	9.32	8.93
AW20_RS09870	-	lipoprotein	-0.292299	no	down	mRNA	1.48667	1.38667
AW20_RS09880	-	sensor histidine kinase	-0.291906	no	down	mRNA	0.853333	0.82
AW20_RS30785	-	hypothetical protein	-0.291827	no	down	mRNA	6.35333	6.1
AW20_RS17640	-	hypothetical protein	-0.291823	no	down	mRNA	1.91667	1.81
AW20_RS27620	-	transposase	-0.291215	no	down	mRNA	18.74	18.11
AW20_RS19325	-	DNA polymerase I	-0.290392	no	down	mRNA	74.47	72.6567
AW20_RS22945	-	tail protein	-0.290236	no	down	mRNA	0.353333	0.27
AW20_RS09355	-	hypothetical protein	-0.290173	no	down	mRNA	204.063	199.603
AW20_RS22250	-	alpha-glycosidase	-0.290034	no	down	mRNA	5.58	5.26
AW20_RS07250	-	D-alanyl-D-alanine carboxypeptidase	-0.289542	no	down	mRNA	0.196667	0.153333
AW20_RS25765	-	ABC transporter ATP-binding protein	-0.288361	no	down	mRNA	2.03667	1.83
AW20_RS12740	-	PTS trehalose transporter subunit IIBC	-0.28829	no	down	mRNA	2.98333	2.88333
AW20_RS29965	-	hypothetical protein	-0.28828	no	down	mRNA	245.85	236.557
AW20_RS14600	-	16S rRNA (cytidine(1402)-2'-O)-methyltransferase	-0.288185	no	down	mRNA	14.1433	13.5233
AW20_RS18800	-	DNA translocase FtsK	-0.287928	no	down	mRNA	45.0033	43.8033
AW20_RS21120	-	shikimate kinase	-0.287445	no	down	mRNA	1.91333	1.84333
AW20_RS18830	-	lipoprotein	-0.287384	no	down	mRNA	523.807	516.043
AW20_RS13740	-	lipoprotein	-0.287106	no	down	mRNA	4.75667	4.53333
AW20_RS22470	-	pyruvate dehydrogenase E1 component subunit alpha	-0.28704	no	down	mRNA	108.537	105.657
AW20_RS09685	-	dihydroxyacetone kinase transcriptional activator DhaS	-0.287012	no	down	mRNA	2.88333	2.79333
AW20_RS10385	-	DedA family protein	-0.2867	no	down	mRNA	3.16333	3.01333
AW20_RS11415	-	cardiolipin synthase	-0.286488	no	down	mRNA	102.4	98.6167
AW20_RS06425	-	hypothetical protein	-0.286458	no	down	mRNA	10.6167	10.2267
AW20_RS05805	-	cardiolipin synthase	-0.286365	no	down	mRNA	0.626667	0.533333
AW20_RS22355	-	exopolyphosphatase	-0.286302	no	down	mRNA	22.92	22.6
AW20_RS26485	-	MFS transporter	-0.285945	no	down	mRNA	14.0167	13.6767
AW20_RS03500	-	NAD(P)H-dependent oxidoreductase	-0.285938	no	down	mRNA	31.0333	30.7333
AW20_RS29830	-	ATPase	-0.285805	no	down	mRNA	20.44	19.87
AW20_RS11690	-	sugar ABC transporter permease	-0.285516	no	down	mRNA	0.486667	0.433333
AW20_RS02760	-	hypothetical protein	-0.284911	no	down	mRNA	52.22	50.74
AW20_RS14220	-	elongation factor G	-0.284344	no	down	mRNA	245.69	237.333
AW20_RS17930	-	glycogen/starch/alpha-glucan phosphorylase	-0.283516	no	down	mRNA	18.1833	17.3667
AW20_RS25850	-	NAD(P)H oxidoreductase	-0.283118	no	down	mRNA	3.53	3.39
AW20_RS14235	-	50S ribosomal protein L7ae-like protein	-0.283049	no	down	mRNA	202.073	197.457
AW20_RS27755	-	YaiI/YqxD family protein	-0.282894	no	down	mRNA	25.2	24.7633
AW20_RS06535	-	ribonuclease J	-0.282805	no	down	mRNA	1	0.95
AW20_RS08435	-	esterase family protein	-0.282361	no	down	mRNA	716.483	699.74
AW20_RS20650	-	ComE operon protein 2	-0.282333	no	down	mRNA	16.4467	15.9867
AW20_RS07255	-	superoxide dismutase	-0.282304	no	down	mRNA	4.00667	3.98
AW20_RS01985	-	class I SAM-dependent methyltransferase	-0.281855	no	down	mRNA	23.9567	23.6467
AW20_RS14060	-	energy-coupling factor ABC transporter ATP-binding protein	-0.280949	no	down	mRNA	60.7033	55.63
AW20_RS14025	-	N-acetylmuramoyl-L-alanine amidase CwlD	-0.280618	no	down	mRNA	0.246667	0.166667
AW20_RS20850	-	VrrA protein	-0.280538	no	down	mRNA	3.50667	3.45333
AW20_RS02045	-	hypothetical protein	-0.279948	no	down	mRNA	2.37	2.33667
AW20_RS13785	-	lipoprotein	-0.27982	no	down	mRNA	5.87	5.85333
AW20_RS01900	-	D-alanine--D-alanine ligase	-0.279744	no	down	mRNA	8.75667	8.39
AW20_RS02985	-	DUF4937 domain-containing protein	-0.279462	no	down	mRNA	1.79667	1.70667
AW20_RS14835	-	tRNA uridine-5-carboxymethylaminomethyl(34) synthesis GTPase MnmE	-0.279397	no	down	mRNA	12.09	11.88
AW20_RS01600	-	N-acetyltransferase	-0.279278	no	down	mRNA	26.1433	25.5533
AW20_RS05015	-	polysaccharide deacetylase family protein	-0.279146	no	down	mRNA	0.25	0.186667
AW20_RS25270	-	hypothetical protein	-0.278948	no	down	mRNA	10.0067	9.77333
AW20_RS25200	-	DUF1294 domain-containing protein	-0.278729	no	down	mRNA	1.58	1.41
AW20_RS09735	-	MxaA domain-containing protein	-0.278162	no	down	mRNA	1.44	1.37
AW20_RS19080	-	hypothetical protein	-0.277553	no	down	mRNA	5.24667	4.86667
AW20_RS05235	-	DsbA family oxidoreductase	-0.276766	no	down	mRNA	0.42	0.333333
AW20_RS05790	-	aspartate ammonia-lyase	-0.276667	no	down	mRNA	11.56	11.0467
AW20_RS13695	-	molybdate ABC transporter permease subunit	-0.276416	no	down	mRNA	149.413	143.823
AW20_RS03900	-	hypothetical protein	-0.275904	no	down	mRNA	6.30333	6.15
AW20_RS26365	-	ribonuclease	-0.275809	no	down	mRNA	64.53	63.1233
AW20_RS01540	-	alpha/beta hydrolase	-0.275775	no	down	mRNA	9.47	9.18667
AW20_RS05860	-	D-serine dehydratase	-0.275607	no	down	mRNA	7.63333	7.45333
AW20_RS10790	-	ABC transporter permease	-0.275275	no	down	mRNA	2.14333	2.09333
AW20_RS04205	-	respiratory nitrate reductase subunit gamma	-0.274962	no	down	mRNA	77.4967	75.7533
AW20_RS06645	-	hypothetical protein	-0.274902	no	down	mRNA	0.216667	0.186667
AW20_RS17490	-	DUF1462 domain-containing protein	-0.274885	no	down	mRNA	68.0233	68.5333
AW20_RS03465	-	hypothetical protein	-0.274511	no	down	mRNA	0.843333	0.83
AW20_RS26880	-	ABC transporter permease	-0.274023	no	down	mRNA	2.13333	2.04333
AW20_RS09085	-	ribonuclease E inhibitor RraB	-0.273791	no	down	mRNA	92.37	90.14
AW20_RS24695	-	hypothetical protein	-0.273571	no	down	mRNA	15.6267	15.32
AW20_RS08870	-	germination protein PD	-0.273209	no	down	mRNA	5.80333	5.56
AW20_RS00495	-	chromosome partitioning protein ParA	-0.273026	no	down	mRNA	23.5133	22.92
AW20_RS20335	-	AI-2E family transporter	-0.272939	no	down	mRNA	0.233333	0.186667
AW20_RS22520	-	protein-glutamine gamma-glutamyltransferase	-0.272896	no	down	mRNA	1.24333	1.16667
AW20_RS16410	-	MerR family transcriptional regulator	-0.272856	no	down	mRNA	6.91667	6.73333
AW20_RS10035	-	hypothetical protein	-0.272453	no	down	mRNA	14.0367	13.5967
AW20_RS04760	-	alpha/beta hydrolase	-0.27223	no	down	mRNA	7.33333	7.18667
AW20_RS04410	-	N-acetyltransferase	-0.271827	no	down	mRNA	1.76667	1.70667
AW20_RS17405	-	MerR family transcriptional regulator	-0.271659	no	down	mRNA	651.76	636.873
AW20_RS17365	-	DUF1805 domain-containing protein	-0.27125	no	down	mRNA	1.4	1.22667
AW20_RS03175	-	penicillin-binding protein 1A	-0.270655	no	down	mRNA	31.6533	30.98
AW20_RS19800	-	glutathione ABC transporter substrate-binding protein	-0.270608	no	down	mRNA	3.48	3.25667
AW20_RS30700	-	hypothetical protein	-0.27047	no	down	mRNA	157.787	157.253
AW20_RS27045	-	monooxygenase	-0.269827	no	down	mRNA	2.22333	2.02
AW20_RS00960	-	serine hydrolase	-0.269541	no	down	mRNA	2.74667	2.72667
AW20_RS02855	-	acetyltransferase	-0.269525	no	down	mRNA	10.2267	10.25
AW20_RS25110	-	hypothetical protein	-0.26886	no	down	mRNA	14.1833	14.1967
AW20_RS20465	-	N-acetyltransferase	-0.268134	no	down	mRNA	3.43667	3.32667
AW20_RS24235	-	DUF1071 domain-containing protein	-0.2675	no	down	mRNA	0.41	0.313333
AW20_RS01525	-	hypothetical protein	-0.267194	no	down	mRNA	48.58	48.7267
AW20_RS28235	-	chorismate synthase	-0.266418	no	down	mRNA	0.983333	0.926667
AW20_RS08265	-	hypothetical protein	-0.266228	no	down	mRNA	54.9167	56.6933
AW20_RS08170	-	spermidine/putrescine ABC transporter substrate-binding protein	-0.266116	no	down	mRNA	23.1667	22.53
AW20_RS27100	-	amidohydrolase	-0.265624	no	down	mRNA	26.4533	26.1467
AW20_RS06465	-	aspartyl-phosphate phosphatase Spo0E family protein	-0.265496	no	down	mRNA	4.61667	4.61333
AW20_RS14785	-	DNA gyrase subunit A	-0.264785	no	down	mRNA	14.13	13.7133
AW20_RS20585	-	RNA polymerase sporulation sigma factor SigK	-0.264599	no	down	mRNA	6.38	6.35
AW20_RS12745	-	alpha-glucosidase	-0.264554	no	down	mRNA	1.24	1.22
AW20_RS13510	-	MFS transporter	-0.264399	no	down	mRNA	5.77	5.68
AW20_RS28080	-	gamma-glutamyl-phosphate reductase	-0.264379	no	down	mRNA	1.21667	1.14
AW20_RS02280	-	GGDEF domain-containing protein	-0.264152	no	down	mRNA	2.89	2.79333
AW20_RS17310	-	ABC transporter substrate-binding protein	-0.263951	no	down	mRNA	1.69	1.66333
AW20_RS10705	-	MFS transporter	-0.263732	no	down	mRNA	0.286667	0.236667
AW20_RS22060	-	PTS glucose transporter subunit IIABC	-0.263542	no	down	mRNA	79.0433	78.65
AW20_RS09080	-	RHS repeat-associated core domain-containing protein	-0.262681	no	down	mRNA	3.03	2.9
AW20_RS23115	-	undecaprenyldiphospho-muramoylpentapeptide beta-N- acetylglucosaminyltransferase	-0.262475	no	down	mRNA	3.59333	3.55
AW20_RS00245	-	hypothetical protein	-0.262265	no	down	mRNA	53.6367	54.9567
AW20_RS03365	-	YozD family protein	-0.261405	no	down	mRNA	7.71667	7.42
AW20_RS17155	-	D-alanyl-D-alanine carboxypeptidase	-0.26138	no	down	mRNA	3.68333	3.57
AW20_RS19495	-	membrane protein	-0.261301	no	down	mRNA	54.4067	53.8767
AW20_RS04985	-	homoserine kinase	-0.26114	no	down	mRNA	56.6033	56.2967
AW20_RS19065	-	amino acid permease	-0.260849	no	down	mRNA	1.66	1.58333
AW20_RS00780	-	hypothetical protein	-0.260795	no	down	mRNA	4.83	4.65333
AW20_RS13765	-	ABC transporter ATP-binding protein	-0.260539	no	down	mRNA	2.31333	2.20667
AW20_RS30750	-	hypothetical protein	-0.260365	no	down	mRNA	41.7767	41.5167
AW20_RS12040	-	TIGR01777 family protein	-0.260073	no	down	mRNA	19.8433	19.7733
AW20_RS04485	-	DNA mismatch repair protein MutT	-0.259731	no	down	mRNA	74.2067	74.2867
AW20_RS10465	-	DUF871 domain-containing protein	-0.259458	no	down	mRNA	5.2	5.06
AW20_RS23840	-	lantibiotic ABC transporter ATP-binding protein	-0.259313	no	down	mRNA	27.7133	26.97
AW20_RS19095	-	argininosuccinate lyase	-0.258929	no	down	mRNA	3.31667	3.35
AW20_RS22155	-	3-hydroxybutyrate dehydrogenase	-0.258875	no	down	mRNA	383.86	383.737
AW20_RS00160	-	hypothetical protein	-0.258511	no	down	mRNA	45.43	45.9633
AW20_RS01270	-	N-acetyltransferase	-0.258272	no	down	mRNA	198.277	202.183
AW20_RS07420	-	phage shock protein A	-0.258072	no	down	mRNA	3.41	3.35333
AW20_RS28630	-	N-acetyltransferase	-0.257946	no	down	mRNA	23.8667	23.46
AW20_RS17495	-	nucleotidyltransferase	-0.257518	no	down	mRNA	0.756667	0.723333
AW20_RS02385	-	3D-(3%2C5/4)-trihydroxycyclohexane-1%2C2-dione acylhydrolase (decyclizing)	-0.257315	no	down	mRNA	0.346667	0.326667
AW20_RS00420	-	hypothetical protein	-0.256508	no	down	mRNA	85.22	89.4067
AW20_RS17685	-	hypothetical protein	-0.255864	no	down	mRNA	1.06667	0.883333
AW20_RS23255	-	orotate phosphoribosyltransferase	-0.255859	no	down	mRNA	20.26	20.18
AW20_RS13475	-	holo-ACP synthase	-0.255547	no	down	mRNA	1.24667	0.986667
AW20_RS01730	-	GrpB family protein	-0.255219	no	down	mRNA	8.70667	8.57667
AW20_RS12705	-	methyl-accepting chemotaxis protein	-0.255127	no	down	mRNA	1.43	1.39667
AW20_RS04140	-	NAD(P)-dependent oxidoreductase	-0.254894	no	down	mRNA	15.05	14.67
AW20_RS27730	-	alpha/beta hydrolase	-0.254708	no	down	mRNA	4.92667	4.80333
AW20_RS14865	-	spore protease YyaC	-0.253783	no	down	mRNA	1.36	1.28667
AW20_RS20005	-	septum formation inhibitor Maf	-0.252336	no	down	mRNA	10.3433	10.3033
AW20_RS07570	-	histidinol dehydrogenase	-0.25217	no	down	mRNA	4.70333	4.71
AW20_RS23340	-	16S rRNA (cytosine(967)-C(5))-methyltransferase RsmB	-0.251748	no	down	mRNA	14.75	14.7467
AW20_RS13205	-	sensor histidine kinase	-0.251533	no	down	mRNA	0.366667	0.313333
AW20_RS02010	-	alcohol dehydrogenase	-0.251266	no	down	mRNA	28.79	29.0333
AW20_RS03935	-	hypothetical protein	-0.250878	no	down	mRNA	45.76	46.31
AW20_RS01465	-	N-acetyltransferase	-0.250429	no	down	mRNA	6.00667	6.02667
AW20_RS21410	-	TlyA family rRNA (cytidine-2'-O)-methyltransferase	-0.250207	no	down	mRNA	47.6833	47.63
AW20_RS23070	-	bacillithiol biosynthesis cysteine-adding enzyme BshC	-0.2501	no	down	mRNA	8.66667	8.72333
AW20_RS23395	-	DNA helicase RecG	-0.249926	no	down	mRNA	4.06	4.05
AW20_RS16160	-	membrane protein	-0.249895	no	down	mRNA	0.406667	0.373333
AW20_RS26440	-	TetR/AcrR family transcriptional regulator	-0.249761	no	down	mRNA	3.65667	3.61333
AW20_RS21565	-	N-acetyltransferase	-0.249571	no	down	mRNA	507.37	514.363
AW20_RS16535	-	sporulation regulator WhiA	-0.249195	no	down	mRNA	12.9667	13.02
AW20_RS30550	-	aminotransferase DegT	-0.248498	no	down	mRNA	1.27	1.14667
AW20_RS23860	-	sensor histidine kinase	-0.24786	no	down	mRNA	58.0567	58.56
AW20_RS13020	-	Asp-tRNA(Asn)/Glu-tRNA(Gln) amidotransferase GatCAB subunit C	-0.24786	no	down	mRNA	17.9767	18.2833
AW20_RS26590	-	hypothetical protein	-0.247476	no	down	mRNA	20.01	20.1367
AW20_RS11060	-	hypothetical protein	-0.247215	no	down	mRNA	5.29	5.15667
AW20_RS18740	-	type I pullulanase	-0.246517	no	down	mRNA	2.08667	2.05
AW20_RS10940	-	AcrB/AcrD/AcrF family protein	-0.246332	no	down	mRNA	27.91	28.01
AW20_RS20525	-	histidine phosphatase family protein	-0.246252	no	down	mRNA	13.47	13.63
AW20_RS05160	-	ABC transporter ATP-binding protein	-0.246199	no	down	mRNA	3.83	3.79333
AW20_RS03265	-	hypothetical protein	-0.245843	no	down	mRNA	320.613	323.337
AW20_RS05820	-	ABC transporter ATP-binding protein	-0.244676	no	down	mRNA	0.86	0.826667
AW20_RS21830	-	stage II sporulation protein M	-0.244261	no	down	mRNA	11.54	11.3367
AW20_RS14900	-	DUF2232 domain-containing protein	-0.243993	no	down	mRNA	3.50333	3.44333
AW20_RS17210	-	spore coat protein	-0.243989	no	down	mRNA	3.21333	3.04333
AW20_RS28735	-	peptide ABC transporter substrate-binding protein	-0.243759	no	down	mRNA	15.86	15.6367
AW20_RS26010	-	enhancin	-0.243587	no	down	mRNA	0.11	0.1
AW20_RS10620	-	spore gernimation protein GerB	-0.243448	no	down	mRNA	0.463333	0.43
AW20_RS10145	-	YlbF/YmcA family competence regulator	-0.243392	no	down	mRNA	212.58	216.217
AW20_RS30430	-	hypothetical protein	-0.243027	no	down	mRNA	17.64	18.0067
AW20_RS15925	-	glycosyltransferase family 1 protein	-0.242981	no	down	mRNA	3.97	3.91333
AW20_RS13310	-	molecular chaperone GroEL	-0.242784	no	down	mRNA	771.49	768.283
AW20_RS05545	-	Ketol-acid reductoisomerase 2	-0.24212	no	down	mRNA	3.91667	3.93333
AW20_RS02630	-	tellurite resistance protein	-0.241945	no	down	mRNA	916.383	917.483
AW20_RS23605	-	translation initiation factor IF-2	-0.241821	no	down	mRNA	82.06	81.73
AW20_RS03475	-	arginine-ornithine antiporter	-0.241404	no	down	mRNA	0.583333	0.556667
AW20_RS03320	-	WXG100 family type VII secretion target	-0.241265	no	down	mRNA	109.18	108.523
AW20_RS01340	-	M4 family peptidase	-0.240918	no	down	mRNA	1.57333	1.59333
AW20_RS15435	-	hypothetical protein	-0.240417	no	down	mRNA	11.9967	11.3667
AW20_RS05590	-	hypothetical protein	-0.239911	no	down	mRNA	7.86333	7.85667
AW20_RS20345	-	alanine--tRNA ligase	-0.239886	no	down	mRNA	9.44	9.41667
AW20_RS10175	-	amino acid ABC transporter ATP-binding protein	-0.239692	no	down	mRNA	8.21667	8.16
AW20_RS18490	-	rRNA methyltransferase	-0.239387	no	down	mRNA	3.4	3.35
AW20_RS00725	-	integrase	-0.239193	no	down	mRNA	31.5	30.9933
AW20_RS20000	-	hypothetical protein	-0.238901	no	down	mRNA	0.83	0.81
AW20_RS23600	-	hypothetical protein	-0.238514	no	down	mRNA	149.93	153.013
AW20_RS26190	-	ABC transporter permease	-0.23832	no	down	mRNA	0.873333	0.893333
AW20_RS01025	-	topology modulation protein	-0.238224	no	down	mRNA	0.806667	0.74
AW20_RS03150	-	methylisocitrate lyase	-0.238095	no	down	mRNA	193.723	193.96
AW20_RS05040	-	sensor histidine kinase	-0.238091	no	down	mRNA	5.69	5.76667
AW20_RS05665	-	3-oxoacyl-ACP synthase III	-0.237902	no	down	mRNA	0.476667	0.413333
AW20_RS25380	-	FkbM family methyltransferase	-0.237828	no	down	mRNA	58.7667	57.7233
AW20_RS23615	-	ribosome-binding factor A	-0.237826	no	down	mRNA	52.7033	53.2833
AW20_RS06445	-	flagellar motor protein MotS	-0.237623	no	down	mRNA	1.10667	1.07
AW20_RS14420	-	aminodeoxychorismate/anthranilate synthase component II	-0.23729	no	down	mRNA	4.23667	4.25667
AW20_RS19625	-	hypothetical protein	-0.237196	no	down	mRNA	144.367	145.197
AW20_RS03025	-	HU family DNA-binding protein	-0.23715	no	down	mRNA	400.887	406.877
AW20_RS01700	-	DUF3189 domain-containing protein	-0.236946	no	down	mRNA	30.59	31.0633
AW20_RS01970	-	acetamidase	-0.236742	no	down	mRNA	5.15	5.18
AW20_RS02920	-	MBL fold metallo-hydrolase	-0.236487	no	down	mRNA	5.51333	5.48333
AW20_RS01265	-	lipoprotein	-0.236046	no	down	mRNA	402.937	416.18
AW20_RS04725	-	N-acetyltransferase	-0.235312	no	down	mRNA	0.73	0.653333
AW20_RS25170	-	molybdopterin molybdenumtransferase MoeA	-0.235269	no	down	mRNA	0.956667	0.91
AW20_RS22305	-	5-methyltetrahydropteroyltriglutamate--homocysteine methyltransferase	-0.234978	no	down	mRNA	260.113	261.687
AW20_RS25150	-	sulfurtransferase FdhD	-0.234764	no	down	mRNA	4.34	4.31333
AW20_RS03990	-	Arginine--tRNA ligase 2	-0.234699	no	down	mRNA	5.23	5.21333
AW20_RS29625	-	hypothetical protein	-0.233953	no	down	mRNA	130.353	137.95
AW20_RS07285	-	purine-nucleoside phosphorylase	-0.233908	no	down	mRNA	8.92667	9.11
AW20_RS01055	-	ATP-dependent Clp protease proteolytic subunit	-0.233841	no	down	mRNA	16.5867	16.64
AW20_RS08495	-	dTDP-glucose 4%2C6-dehydratase	-0.233662	no	down	mRNA	4.16667	4.22
AW20_RS16055	-	ATP-dependent helicase	-0.233657	no	down	mRNA	9.51	9.38667
AW20_RS04480	-	amidase	-0.233523	no	down	mRNA	6.1	6.28
AW20_RS13840	-	hypothetical protein	-0.233258	no	down	mRNA	25.46	25.9967
AW20_RS04130	-	bifunctional uroporphyrinogen III methyltransferase/uroporphyrinogen III methyltransferase	-0.232929	no	down	mRNA	22.02	21.19
AW20_RS09410	-	glycerol kinase	-0.232286	no	down	mRNA	16.4	16.5833
AW20_RS27545	-	N-acetyltransferase	-0.232271	no	down	mRNA	25.5933	26.1833
AW20_RS21655	-	ornithine carbamoyltransferase	-0.2322	no	down	mRNA	1.69333	1.64
AW20_RS19700	-	acyl-CoA thioesterase	-0.232174	no	down	mRNA	41.1867	40.11
AW20_RS12770	-	amino acid ABC transporter permease	-0.231575	no	down	mRNA	20.0267	20.2767
AW20_RS29580	-	hypothetical protein	-0.231483	no	down	mRNA	8.12667	7.95333
AW20_RS25340	-	glyoxalase	-0.230454	no	down	mRNA	1.68	1.67
AW20_RS23925	-	Holin-like protein CidA 2	-0.230022	no	down	mRNA	1.85	1.62667
AW20_RS25615	-	membrane protein	-0.229834	no	down	mRNA	8.85333	9.00333
AW20_RS02815	-	N-acetyltransferase	-0.229475	no	down	mRNA	9.50333	9.57
AW20_RS14325	-	2-C-methyl-D-erythritol 2%2C4-cyclodiphosphate synthase	-0.229391	no	down	mRNA	34.4733	34.9533
AW20_RS19460	-	phenylalanine--tRNA ligase subunit beta	-0.229041	no	down	mRNA	14.5567	14.4267
AW20_RS15795	-	NADH-quinone oxidoreductase subunit D	-0.22891	no	down	mRNA	89.4967	91.2233
AW20_RS21745	-	bifunctional diaminohydroxyphosphoribosylaminopyrimidine deaminase/5-amino-6-(5-phosphoribosylamino)uracil reductase RibD	-0.228675	no	down	mRNA	41.6967	41.93
AW20_RS01545	-	hypothetical protein	-0.228674	no	down	mRNA	11.93	12.0167
AW20_RS27055	-	penicillin-binding protein	-0.228331	no	down	mRNA	6.39	6.43667
AW20_RS11045	-	sodium:proton antiporter	-0.228093	no	down	mRNA	3.97667	3.98
AW20_RS00870	-	M3 family oligoendopeptidase	-0.22782	no	down	mRNA	1.01	0.983333
AW20_RS23050	-	50S ribosomal protein L32	-0.227509	no	down	mRNA	343.917	358.06
AW20_RS26835	-	FMN-binding negative transcriptional regulator	-0.227283	no	down	mRNA	19.18	19.6267
AW20_RS23745	-	3-ketoacyl-ACP reductase	-0.225666	no	down	mRNA	21.1933	21.5567
AW20_RS19440	-	phosphohydrolase	-0.225431	no	down	mRNA	4.32333	4.37
AW20_RS08215	-	DUF4047 domain-containing protein	-0.225413	no	down	mRNA	136.64	142.327
AW20_RS22695	-	sporulation integral membrane protein YlbJ	-0.225319	no	down	mRNA	2.48	2.46
AW20_RS19250	-	acetyl-CoA carboxylase carboxyl transferase subunit beta	-0.225071	no	down	mRNA	25.03	25.3767
AW20_RS14560	-	protein sspF	-0.224763	no	down	mRNA	4.52333	4.39333
AW20_RS05970	-	EamA family transporter	-0.224655	no	down	mRNA	6.67333	6.63333
AW20_RS26660	-	septum formation initiator	-0.224582	no	down	mRNA	12.0633	11.9567
AW20_RS24360	-	DNA-binding protein	-0.224227	no	down	mRNA	206.31	210.46
AW20_RS00305	-	UTP--glucose-1-phosphate uridylyltransferase	-0.224079	no	down	mRNA	17.9267	18.2
AW20_RS20665	-	DNA polymerase III subunit delta	-0.223868	no	down	mRNA	5.64333	5.55333
AW20_RS15730	-	ATP synthase subunit C	-0.223795	no	down	mRNA	1217.43	1260.19
AW20_RS06670	-	sugar transferase	-0.223737	no	down	mRNA	3.12667	3.14
AW20_RS08160	-	MMPL family transporter	-0.223587	no	down	mRNA	21.47	21.9267
AW20_RS06725	-	sulfurtransferase	-0.223347	no	down	mRNA	42.86	42.61
AW20_RS11360	-	CPBP family intramembrane metalloprotease	-0.223219	no	down	mRNA	1.64	1.56667
AW20_RS16500	-	acetyltransferase	-0.223084	no	down	mRNA	10.8267	10.7833
AW20_RS02215	-	acetyl-CoA carboxylase biotin carboxylase	-0.222815	no	down	mRNA	145.593	148.283
AW20_RS28460	-	YrzI family protein	-0.222511	no	down	mRNA	66.17	68.5167
AW20_RS04470	-	NfeD family protein	-0.22225	no	down	mRNA	326.037	334.67
AW20_RS14575	-	ribosomal RNA small subunit methyltransferase A	-0.221932	no	down	mRNA	13.2867	13.5467
AW20_RS26225	-	DNA mismatch repair protein MutT	-0.22144	no	down	mRNA	2.27333	2.19
AW20_RS17580	-	membrane protein	-0.221298	no	down	mRNA	6.82	6.8
AW20_RS20305	-	tRNA 2-thiouridine(34) synthase MnmA	-0.22122	no	down	mRNA	40.06	40.4033
AW20_RS22915	-	phage major capsid protein	-0.220222	no	down	mRNA	0.586667	0.566667
AW20_RS20820	-	DNA primase	-0.219855	no	down	mRNA	516.007	531.31
AW20_RS26180	-	tryptophan--tRNA ligase	-0.219688	no	down	mRNA	4.11	4.15333
AW20_RS20415	-	5'-methylthioadenosine/S-adenosylhomocysteine nucleosidase	-0.219664	no	down	mRNA	11.75	12.1267
AW20_RS07815	-	ABC transporter ATP-binding protein	-0.218482	no	down	mRNA	11.5567	11.7767
AW20_RS24860	-	acetyl-CoA acetyltransferase	-0.218274	no	down	mRNA	2.56	2.59667
AW20_RS02225	-	DUF1722 domain-containing protein	-0.218215	no	down	mRNA	9.35	9.67333
AW20_RS24955	-	glycosyl hydrolase	-0.217986	no	down	mRNA	0.95	0.94
AW20_RS22360	-	polyphosphate kinase	-0.21777	no	down	mRNA	29.58	29.9167
AW20_RS23850	-	lantibiotic immunity ABC transporter MutG family permease subunit	-0.217479	no	down	mRNA	6.16333	6.25333
AW20_RS08395	-	anthranilate phosphoribosyltransferase	-0.217468	no	down	mRNA	0.156667	0.123333
AW20_RS14890	-	single-stranded DNA-binding protein	-0.216991	no	down	mRNA	304.27	308.69
AW20_RS05915	-	MATE family efflux transporter	-0.216504	no	down	mRNA	5.82	5.95333
AW20_RS12825	-	hypothetical protein	-0.216472	no	down	mRNA	1.13	1.14
AW20_RS24325	-	hypothetical protein	-0.216005	no	down	mRNA	4.27667	4.40333
AW20_RS07775	-	LD-carboxypeptidase	-0.215985	no	down	mRNA	12.4533	12.74
AW20_RS09605	-	lipoprotein	-0.215522	no	down	mRNA	396.383	411.843
AW20_RS17630	-	hypothetical protein	-0.214904	no	down	mRNA	2.87667	2.86333
AW20_RS23190	-	isoleucine--tRNA ligase	-0.214395	no	down	mRNA	26.71	27.1133
AW20_RS15415	-	MerR family transcriptional regulator	-0.214211	no	down	mRNA	2.30333	2.35333
AW20_RS23415	-	3-oxoacyl-[acyl-carrier-protein] reductase	-0.214082	no	down	mRNA	15.99	16.26
AW20_RS26465	-	ABC transporter ATP-binding protein	-0.213933	no	down	mRNA	3.49333	3.54333
AW20_RS11295	-	dihydrofolate reductase	-0.213908	no	down	mRNA	3.04667	3.09
AW20_RS14415	-	4-amino-4-deoxychorismate lyase	-0.213629	no	down	mRNA	7.76	7.98333
AW20_RS23710	-	BMP family ABC transporter substrate-binding protein	-0.213431	no	down	mRNA	206.58	210.65
AW20_RS16180	-	transposase	-0.213379	no	down	mRNA	17.18	17.6667
AW20_RS19660	-	electron transfer flavoprotein subunit beta/FixA family protein	-0.213099	no	down	mRNA	4021.68	4096.31
AW20_RS17745	-	RNA-binding protein	-0.212265	no	down	mRNA	269.943	281.25
AW20_RS09855	-	DUF2357 domain-containing protein	-0.211971	no	down	mRNA	2.9	2.94
AW20_RS22160	-	PadR family transcriptional regulator	-0.211531	no	down	mRNA	10.2033	10.6767
AW20_RS14190	-	50S ribosomal protein L2	-0.211285	no	down	mRNA	286.673	293.037
AW20_RS07840	-	ribonucleoside-diphosphate reductase subunit alpha	-0.211098	no	down	mRNA	253.1	259.687
AW20_RS06950	-	uracil-DNA glycosylase	-0.210651	no	down	mRNA	2.27667	2.27333
AW20_RS09120	-	lipoate--protein ligase A	-0.210622	no	down	mRNA	18.1933	18.84
AW20_RS01685	-	resolvase	-0.210618	no	down	mRNA	3.41667	3.43
AW20_RS30485	-	hypothetical protein	-0.210295	no	down	mRNA	54.1767	54.4467
AW20_RS08380	-	tryptophan synthase subunit beta	-0.209791	no	down	mRNA	0.49	0.473333
AW20_RS23800	-	membrane dipeptidase	-0.209473	no	down	mRNA	6.51667	6.70667
AW20_RS11385	-	trehalose permease IIC protein	-0.208962	no	down	mRNA	3.86333	4.00333
AW20_RS28155	-	ribose ABC transporter permease	-0.208709	no	down	mRNA	0.76	0.743333
AW20_RS25160	-	formate transporter	-0.208159	no	down	mRNA	0.296667	0.25
AW20_RS05950	-	class I SAM-dependent methyltransferase	-0.208097	no	down	mRNA	0.51	0.466667
AW20_RS02130	-	S-adenosylhomocysteine nucleosidase	-0.207761	no	down	mRNA	4.65	4.91
AW20_RS03765	-	aspartate/glutamate racemase family protein	-0.207315	no	down	mRNA	19.5433	20.3333
AW20_RS25245	-	nucleoside hydrolase	-0.206968	no	down	mRNA	0.636667	0.633333
AW20_RS27420	-	asparaginase	-0.206851	no	down	mRNA	0.72	0.69
AW20_RS21440	-	YycC family protein	-0.206375	no	down	mRNA	436.09	470.387
AW20_RS26345	-	alpha/beta hydrolase	-0.206022	no	down	mRNA	5.47	5.56333
AW20_RS27350	-	transcriptional regulator	-0.205983	no	down	mRNA	3.04667	3
AW20_RS26600	-	D-3-phosphoglycerate dehydrogenase	-0.205643	no	down	mRNA	42.5633	43.65
AW20_RS00935	-	helicase UvrD	-0.205613	no	down	mRNA	6.60333	6.74333
AW20_RS06845	-	penicillin-binding protein	-0.205234	no	down	mRNA	26.5433	27.3833
AW20_RS00020	-	ArsR family transcriptional regulator	-0.20489	no	down	mRNA	16.1333	16.79
AW20_RS25065	-	dicarboxylate/amino acid:cation symporter	-0.204848	no	down	mRNA	106.157	110.207
AW20_RS03525	-	hypothetical protein	-0.204715	no	down	mRNA	4.80667	4.8
AW20_RS24130	-	RNA-binding protein Hfq	-0.204643	no	down	mRNA	94.6333	99.0633
AW20_RS13070	-	hypothetical protein	-0.204383	no	down	mRNA	12.53	12.8967
AW20_RS07325	-	penicillin-binding protein	-0.203617	no	down	mRNA	9.61667	9.99333
AW20_RS20550	-	alkaline phosphatase	-0.203612	no	down	mRNA	2.28333	2.36
AW20_RS15525	-	DNA-binding response regulator	-0.203027	no	down	mRNA	8.95333	9.19667
AW20_RS07050	-	stage IV sporulation protein A	-0.202937	no	down	mRNA	6.71	6.76
AW20_RS19400	-	M42 family peptidase	-0.202896	no	down	mRNA	48.25	50.6267
AW20_RS28600	-	DUF4004 domain-containing protein	-0.202512	no	down	mRNA	2.24333	2.24667
AW20_RS23385	-	Asp23/Gls24 family envelope stress response protein	-0.202261	no	down	mRNA	143.797	147.463
AW20_RS16400	-	ABC-F type ribosomal protection protein	-0.201981	no	down	mRNA	37.78	38.2533
AW20_RS00035	-	hypothetical protein	-0.201818	no	down	mRNA	16.8867	17.49
AW20_RS29260	-	hypothetical protein	-0.201761	no	down	mRNA	2.07333	2.14667
AW20_RS08730	-	chaperone protein ClpB	-0.201735	no	down	mRNA	31.87	33.1267
AW20_RS14750	-	IMP dehydrogenase	-0.201481	no	down	mRNA	103.49	107.31
AW20_RS14005	-	polysaccharide deacetylase family sporulation protein PdaB	-0.200782	no	down	mRNA	2.87	3.01
AW20_RS07005	-	histidinol-phosphate aminotransferase 1	-0.200726	no	down	mRNA	49.8733	51.14
AW20_RS17985	-	2-succinylbenzoate-CoA ligase	-0.200543	no	down	mRNA	2.39333	2.48667
AW20_RS28560	-	DUF3970 domain-containing protein	-0.200312	no	down	mRNA	110.753	119.66
AW20_RS21420	-	DNA repair protein RecN	-0.200098	no	down	mRNA	3.31	3.42
AW20_RS18690	-	ArsR family transcriptional regulator	-0.200057	no	down	mRNA	45.0133	47.14
AW20_RS14200	-	50S ribosomal protein L4	-0.199794	no	down	mRNA	278.9	286.777
AW20_RS01770	-	penicillin-binding protein 2	-0.199742	no	down	mRNA	0.786667	0.79
AW20_RS21930	-	RNA polymerase sporulation sigma factor SigF	-0.199496	no	down	mRNA	60.8633	63.1
AW20_RS02440	-	sigma-70 family RNA polymerase sigma factor	-0.199296	no	down	mRNA	0.813333	0.803333
AW20_RS28660	-	alpha/beta hydrolase	-0.198499	no	down	mRNA	4.99667	5.07333
AW20_RS05255	-	alpha/beta hydrolase	-0.198416	no	down	mRNA	1.91667	2.01
AW20_RS08960	-	EamA/RhaT family transporter	-0.197625	no	down	mRNA	2.19667	2.25333
AW20_RS19655	-	enoyl-CoA hydratase	-0.197511	no	down	mRNA	2037.38	2107.66
AW20_RS13705	-	nicotinamide riboside transporter PnuC	-0.197459	no	down	mRNA	11.14	11.51
AW20_RS01445	-	nucleotide excision repair endonuclease	-0.197111	no	down	mRNA	58.7833	62.2333
AW20_RS29145	-	hypothetical protein	-0.197072	no	down	mRNA	94.1133	94.48
AW20_RS07620	-	branched-chain-amino-acid transaminase	-0.197042	no	down	mRNA	12.01	12.5033
AW20_RS22690	-	phosphopantetheine adenylyltransferase	-0.196816	no	down	mRNA	2.25	2.37333
AW20_RS13125	-	bifunctional phosphoribosylaminoimidazolecarboxamide formyltransferase/inosine monophosphate cyclohydrolase	-0.19669	no	down	mRNA	37.7033	39.1133
AW20_RS26620	-	Lrp/AsnC family transcriptional regulator	-0.196631	no	down	mRNA	17.1467	17.42
AW20_RS24640	-	DUF3903 domain-containing protein	-0.196382	no	down	mRNA	60.09	62.7567
AW20_RS26430	-	hypothetical protein	-0.196253	no	down	mRNA	3.63333	3.55
AW20_RS21530	-	ABC transporter substrate-binding protein	-0.196208	no	down	mRNA	0.756667	0.76
AW20_RS05310	-	copper oxidase	-0.196087	no	down	mRNA	0.836667	0.876667
AW20_RS03930	-	hypothetical protein	-0.196073	no	down	mRNA	28.1867	30.1167
AW20_RS03425	-	DUF4397 domain-containing protein	-0.195819	no	down	mRNA	1.93333	1.98667
AW20_RS09415	-	aquaporin family protein	-0.195492	no	down	mRNA	3.75333	3.9
AW20_RS06735	-	N-acetyltransferase	-0.195201	no	down	mRNA	25.43	26.36
AW20_RS30475	-	hypothetical protein	-0.195186	no	down	mRNA	107.253	110.537
AW20_RS07560	-	imidazole glycerol phosphate synthase subunit HisH	-0.194807	no	down	mRNA	1.41667	1.37667
AW20_RS01345	-	type I pullulanase	-0.194644	no	down	mRNA	3.73667	3.89
AW20_RS21195	-	ABC-2 transporter permease	-0.194455	no	down	mRNA	13.77	13.96
AW20_RS10995	-	spore germination protein	-0.193889	no	down	mRNA	0.23	0.213333
AW20_RS05645	-	peptide ABC transporter substrate-binding protein	-0.193554	no	down	mRNA	86.0067	90.0967
AW20_RS24570	-	phosphonate ABC transporter%2C permease protein PhnE	-0.193383	no	down	mRNA	1.65333	1.68333
AW20_RS20030	-	septum site-determining protein MinC	-0.193192	no	down	mRNA	516.45	538.24
AW20_RS12170	-	sigma-54-dependent Fis family transcriptional regulator	-0.192718	no	down	mRNA	137.5	142.87
AW20_RS13550	-	peptide ABC transporter substrate-binding protein	-0.192298	no	down	mRNA	9.01667	9.46
AW20_RS22685	-	16S rRNA (guanine(966)-N(2))-methyltransferase RsmD	-0.192231	no	down	mRNA	0.973333	0.976667
AW20_RS21520	-	BrxA/BrxB family bacilliredoxin	-0.19222	no	down	mRNA	8.66333	8.90333
AW20_RS13300	-	NCS2 family permease	-0.192216	no	down	mRNA	80.6833	84.8933
AW20_RS19920	-	ATP-dependent Clp protease ATP-binding subunit ClpX	-0.192122	no	down	mRNA	88.2467	92.63
AW20_RS22905	-	phage portal protein	-0.192122	no	down	mRNA	0.556667	0.53
AW20_RS23525	-	HslU--HslV peptidase ATPase subunit	-0.192104	no	down	mRNA	107.697	111.31
AW20_RS12860	-	Ferredoxin--NADP reductase 1	-0.191891	no	down	mRNA	14.33	15.1167
AW20_RS19090	-	argininosuccinate synthase	-0.191597	no	down	mRNA	2.13333	2.24667
AW20_RS03155	-	2-methylcitrate dehydratase	-0.191509	no	down	mRNA	305.343	322.183
AW20_RS23105	-	UDP-N-acetylmuramoyl-L-alanine--D-glutamate ligase	-0.190569	no	down	mRNA	10.4967	10.6933
AW20_RS15290	-	Cof-type HAD-IIB family hydrolase	-0.190463	no	down	mRNA	9.94	10.3933
AW20_RS10590	-	stage V sporulation protein R	-0.19032	no	down	mRNA	0.516667	0.516667
AW20_RS24705	-	DUF2621 domain-containing protein	-0.190046	no	down	mRNA	80.5367	84.61
AW20_RS27585	-	IclR family transcriptional regulator	-0.189683	no	down	mRNA	0.43	0.426667
AW20_RS27685	-	hypothetical protein	-0.187585	no	down	mRNA	1.78667	1.72667
AW20_RS16750	-	holin	-0.187422	no	down	mRNA	2.86	3.02667
AW20_RS15900	-	glycosyltransferase WbuB	-0.187365	no	down	mRNA	10.0467	10.4933
AW20_RS21085	-	type II secretion system F family protein	-0.186832	no	down	mRNA	5.56	5.86333
AW20_RS17370	-	sporulation protein YunB	-0.186821	no	down	mRNA	0.89	0.91
AW20_RS23510	-	FADH(2)-oxidizing methylenetetrahydrofolate--tRNA-(uracil(54)-C(5))-methyltransferase TrmFO	-0.186541	no	down	mRNA	4.77	4.99333
AW20_RS27780	-	N-acetyltransferase	-0.186394	no	down	mRNA	3.15	3.23
AW20_RS05345	-	cytidine deaminase	-0.18599	no	down	mRNA	54.1967	56.6167
AW20_RS21025	-	methionine synthase	-0.185708	no	down	mRNA	12.4433	12.9533
AW20_RS04275	-	RNA polymerase sigma factor	-0.185439	no	down	mRNA	1.63333	1.68667
AW20_RS08645	-	peptide ABC transporter substrate-binding protein	-0.185382	no	down	mRNA	23.3833	24.1133
AW20_RS25115	-	Ger(x)C family spore germination protein	-0.184894	no	down	mRNA	0.596667	0.583333
AW20_RS24920	-	ABC transporter ATP-binding protein	-0.184242	no	down	mRNA	0.14	0.13
AW20_RS21860	-	purine-nucleoside phosphorylase	-0.184195	no	down	mRNA	1103.91	1131.58
AW20_RS19990	-	valine--tRNA ligase	-0.18395	no	down	mRNA	9.81667	10.1533
AW20_RS09435	-	hypothetical protein	-0.183857	no	down	mRNA	2.42333	2.30333
AW20_RS17910	-	glycogen-branching enzyme	-0.183581	no	down	mRNA	266.763	286.183
AW20_RS18135	-	SRPBCC family protein	-0.183486	no	down	mRNA	14.9833	15.9867
AW20_RS20625	-	HD domain-containing protein	-0.182948	no	down	mRNA	9.72667	10.2767
AW20_RS15055	-	MFS transporter	-0.182846	no	down	mRNA	0.36	0.363333
AW20_RS01750	-	ABC transporter ATP-binding protein	-0.182259	no	down	mRNA	1.17	1.26333
AW20_RS20135	-	nicotinate-nucleotide diphosphorylase (carboxylating)	-0.182016	no	down	mRNA	0.33	0.313333
AW20_RS20545	-	GNAT family N-acetyltransferase	-0.181937	no	down	mRNA	7.15667	7.42667
AW20_RS28120	-	N-acetyltransferase	-0.181462	no	down	mRNA	18.8533	20.2567
AW20_RS01555	-	DNA polymerase III subunit beta	-0.181428	no	down	mRNA	6.43	6.83
AW20_RS21155	-	glycine cleavage system protein T	-0.181135	no	down	mRNA	511.59	537.663
AW20_RS09460	-	MFS transporter	-0.180713	no	down	mRNA	0.62	0.603333
AW20_RS14805	-	DNA polymerase III subunit beta	-0.180696	no	down	mRNA	18.6167	19.64
AW20_RS16715	-	DUF2513 domain-containing protein	-0.180675	no	down	mRNA	809.52	858.11
AW20_RS28480	-	GntR family transcriptional regulator	-0.180317	no	down	mRNA	19.08	20.2433
AW20_RS21865	deoA	pyrimidine-nucleoside phosphorylase	-0.180243	no	down	mRNA	547.167	555.917
AW20_RS15670	-	flavin reductase family protein	-0.18023	no	down	mRNA	257.173	272.173
AW20_RS26055	-	glucose-6-phosphate dehydrogenase	-0.180227	no	down	mRNA	1.32667	1.34667
AW20_RS12990	-	RNA polymerase subunit sigma-54	-0.179878	no	down	mRNA	18.47	19.7467
AW20_RS29355	-	multidrug ABC transporter permease	-0.179871	no	down	mRNA	2.11667	2.26333
AW20_RS16060	-	hypothetical protein	-0.179765	no	down	mRNA	6.46333	6.71667
AW20_RS18760	-	MBL fold metallo-hydrolase	-0.179758	no	down	mRNA	19.98	21.2567
AW20_RS03895	-	hypothetical protein	-0.17975	no	down	mRNA	0.513333	0.483333
AW20_RS07930	-	M3 family oligoendopeptidase	-0.179296	no	down	mRNA	69.62	73.6567
AW20_RS13045	-	HXXEE domain-containing protein	-0.179003	no	down	mRNA	1.93	1.96333
AW20_RS24740	-	histidine ammonia-lyase	-0.178292	no	down	mRNA	126.147	132.127
AW20_RS07150	-	adapter protein MecA	-0.177911	no	down	mRNA	11.3733	11.9133
AW20_RS00500	-	Flp pilus assembly protein CpaB	-0.177727	no	down	mRNA	30.9233	32.79
AW20_RS26555	-	AraC family transcriptional regulator	-0.1775	no	down	mRNA	2.46667	2.60667
AW20_RS30035	-	hypothetical protein	-0.177356	no	down	mRNA	0.446667	0.453333
AW20_RS28475	-	hypothetical protein	-0.177006	no	down	mRNA	2.7	2.43667
AW20_RS03610	-	D-amino-acid transaminase	-0.176815	no	down	mRNA	37.8733	39.5833
AW20_RS11305	-	DUF4367 domain-containing protein	-0.176752	no	down	mRNA	0.406667	0.406667
AW20_RS23900	-	1-phosphatidylinositol phosphodiesterase	-0.176739	no	down	mRNA	0.923333	0.936667
AW20_RS04980	-	hypothetical protein	-0.176332	no	down	mRNA	13.5	14.49
AW20_RS27075	-	DUF1203 domain-containing protein	-0.175787	no	down	mRNA	31.4333	33.15
AW20_RS03445	-	HlyC/CorC family transporter	-0.175756	no	down	mRNA	57.94	60.82
AW20_RS24350	-	hypothetical protein	-0.175571	no	down	mRNA	4.41333	4.7
AW20_RS11275	-	SulP family inorganic anion transporter	-0.175506	no	down	mRNA	0.52	0.54
AW20_RS24720	-	hypothetical protein	-0.175377	no	down	mRNA	0.523333	0.466667
AW20_RS12760	-	amino acid ABC transporter ATP-binding protein	-0.175089	no	down	mRNA	112.86	120.257
AW20_RS01745	-	energy-coupling factor transporter transmembrane protein EcfT	-0.174691	no	down	mRNA	3.81667	3.84667
AW20_RS23770	-	damage-inducible protein	-0.174351	no	down	mRNA	16.14	16.8833
AW20_RS22120	-	2-hydroxy-3-keto-5-methylthiopentenyl-1-phosphate phosphatase	-0.174259	no	down	mRNA	5.00667	5.31
AW20_RS05535	-	threonine dehydratase	-0.173983	no	down	mRNA	6.17333	6.47667
AW20_RS00490	-	CpaF family protein	-0.17393	no	down	mRNA	14.6367	14.87
AW20_RS03805	-	hypothetical protein	-0.173725	no	down	mRNA	6.95333	7.25
AW20_RS02485	-	stage II sporulation protein SA	-0.173676	no	down	mRNA	175.557	181.077
AW20_RS19610	-	hypothetical protein	-0.173635	no	down	mRNA	39.99	41.64
AW20_RS26840	-	N-acetyltransferase	-0.17355	no	down	mRNA	5.16333	5.46333
AW20_RS15665	-	DUF3935 domain-containing protein	-0.17352	no	down	mRNA	9.23	9.52667
AW20_RS10395	-	Ku protein	-0.173217	no	down	mRNA	1.25	1.31
AW20_RS23595	-	DUF448 domain-containing protein	-0.172939	no	down	mRNA	36.94	39.6
AW20_RS09015	-	AraC family transcriptional regulator	-0.172401	no	down	mRNA	131.963	138.167
AW20_RS18040	-	GntR family transcriptional regulator	-0.172053	no	down	mRNA	47.5333	49.1533
AW20_RS22175	-	membrane protein	-0.172024	no	down	mRNA	4.46	4.52667
AW20_RS19000	-	cysteine desulfurase	-0.171881	no	down	mRNA	3.38667	3.54333
AW20_RS18875	-	hypothetical protein	-0.171672	no	down	mRNA	25.4967	27.9
AW20_RS14995	-	guanosine monophosphate reductase	-0.171195	no	down	mRNA	64.9933	68.77
AW20_RS13165	-	adenylosuccinate lyase	-0.17081	no	down	mRNA	99.1367	105.183
AW20_RS23150	-	RNA polymerase sporulation sigma factor SigG	-0.170722	no	down	mRNA	0.633333	0.67
AW20_RS13610	-	DUF2334 domain-containing protein	-0.17041	no	down	mRNA	2.07333	2.21333
AW20_RS25985	-	4-oxalocrotonate tautomerase	-0.17038	no	down	mRNA	0.44	0.39
AW20_RS04045	-	ABC transporter ATP-binding protein	-0.169798	no	down	mRNA	6.92667	7.33
AW20_RS20320	-	hypothetical protein	-0.16978	no	down	mRNA	38.2333	41.3233
AW20_RS02090	-	excinuclease ABC subunit UvrA	-0.169776	no	down	mRNA	0.906667	0.97
AW20_RS28015	-	YhfC family intramembrane metalloprotease	-0.169083	no	down	mRNA	6.37667	6.63667
AW20_RS07530	-	DUF4025 domain-containing protein	-0.169041	no	down	mRNA	10.1067	10.7467
AW20_RS29475	ssrS	-	-0.168912	no	down	mRNA	23755.9	25134.5
AW20_RS01805	-	DUF1540 domain-containing protein	-0.168628	no	down	mRNA	44.8467	47.65
AW20_RS10155	-	histidine kinase	-0.168485	no	down	mRNA	5.17667	5.45667
AW20_RS25010	-	DNA topoisomerase IV subunit A	-0.168079	no	down	mRNA	9.44	9.58667
AW20_RS17775	-	methyltransferase	-0.167795	no	down	mRNA	0.576667	0.523333
AW20_RS05785	-	NAD-dependent malic enzyme	-0.167746	no	down	mRNA	1.35	1.40667
AW20_RS22615	-	cytochrome c oxidase subunit II	-0.167711	no	down	mRNA	550.21	575.807
AW20_RS02525	-	ABC transporter permease	-0.167658	no	down	mRNA	5.97	5.42667
AW20_RS21855	-	phosphopentomutase	-0.167385	no	down	mRNA	1227	1298.43
AW20_RS15745	-	ATP synthase subunit alpha	-0.166832	no	down	mRNA	376.57	390.527
AW20_RS16000	-	transcriptional regulator	-0.166812	no	down	mRNA	18.0967	19.6567
AW20_RS02160	-	D-alanyl-D-alanine carboxypeptidase	-0.166648	no	down	mRNA	2.71	2.84667
AW20_RS02800	-	CPBP family intramembrane metalloprotease	-0.166099	no	down	mRNA	0.813333	0.803333
AW20_RS17425	-	hypothetical protein	-0.166067	no	down	mRNA	9.42667	9.32333
AW20_RS24660	-	LysR family transcriptional regulator	-0.16597	no	down	mRNA	2.73667	2.77667
AW20_RS02235	-	TetR/AcrR family transcriptional regulator	-0.16595	no	down	mRNA	4.33333	4.57667
AW20_RS14500	-	nucleoside triphosphate pyrophosphohydrolase	-0.165688	no	down	mRNA	6.08667	6.41333
AW20_RS26115	-	ATP synthase subunit I	-0.16521	no	down	mRNA	28.4633	30.6067
AW20_RS09370	-	DoxX family protein	-0.165019	no	down	mRNA	11.0367	11.8233
AW20_RS15130	-	ABC transporter ATP-binding protein	-0.164985	no	down	mRNA	5.90667	6.32667
AW20_RS17600	-	AraC family transcriptional regulator	-0.164984	no	down	mRNA	21.2667	22.5167
AW20_RS03130	-	LysE family translocator	-0.164609	no	down	mRNA	25.09	26.67
AW20_RS00540	-	hypothetical protein	-0.164398	no	down	mRNA	0.37	0.376667
AW20_RS03940	-	VWA domain-containing protein	-0.163953	no	down	mRNA	36.1067	38.6433
AW20_RS27570	-	stage II sporulation protein P	-0.163709	no	down	mRNA	0.806667	0.84
AW20_RS19420	-	hypothetical protein	-0.163695	no	down	mRNA	5.52667	5.77333
AW20_RS26040	-	LLM class flavin-dependent oxidoreductase	-0.163686	no	down	mRNA	0.856667	0.893333
AW20_RS27130	-	DUF1266 domain-containing protein	-0.163682	no	down	mRNA	18.52	19.4333
AW20_RS04050	-	HD domain-containing protein	-0.163507	no	down	mRNA	7.56	8.10667
AW20_RS21355	-	SpoIIIAH-like family protein	-0.163364	no	down	mRNA	7.08	7.6
AW20_RS06995	-	hypothetical protein	-0.163251	no	down	mRNA	264.183	282.093
AW20_RS08120	-	lipoprotein	-0.162613	no	down	mRNA	27.0133	28.9067
AW20_RS13900	-	glutamine--fructose-6-phosphate aminotransferase	-0.162585	no	down	mRNA	37.5533	39.4967
AW20_RS22440	-	TrkA family potassium uptake protein	-0.162551	no	down	mRNA	102.527	109.26
AW20_RS22130	-	pyridoxal phosphate-dependent aminotransferase	-0.162532	no	down	mRNA	1.69	1.75333
AW20_RS23865	-	linear amide C-N hydrolase	-0.162208	no	down	mRNA	26.9133	27.8533
AW20_RS21920	-	anti-sigma F factor antagonist	-0.16213	no	down	mRNA	56.3033	60.5367
AW20_RS25825	-	ArsR family transcriptional regulator	-0.161805	no	down	mRNA	2.27667	2.41667
AW20_RS14605	-	GIY-YIG nuclease family protein	-0.161782	no	down	mRNA	9.83667	10.3967
AW20_RS02420	-	class A beta-lactamase Bla1	-0.161672	no	down	mRNA	0.856667	0.896667
AW20_RS00995	-	hypothetical protein	-0.161065	no	down	mRNA	17.54	19.1867
AW20_RS07630	-	DUF3911 domain-containing protein	-0.160136	no	down	mRNA	3.83667	4.26333
AW20_RS12720	-	hydroxyethylthiazole kinase	-0.159731	no	down	mRNA	0.816667	0.87
AW20_RS17325	-	cysteine desulfurase	-0.159602	no	down	mRNA	87.0633	92.6133
AW20_RS23715	-	ABC transporter ATP-binding protein	-0.159464	no	down	mRNA	49.94	50.8633
AW20_RS25570	-	PhzF family phenazine biosynthesis protein	-0.159125	no	down	mRNA	25.7467	27.47
AW20_RS01905	-	PLP-dependent aminotransferase family protein	-0.159013	no	down	mRNA	2.50333	2.71667
AW20_RS26865	-	hypothetical protein	-0.158898	no	down	mRNA	2.64333	2.6
AW20_RS23245	-	dihydroorotate dehydrogenase	-0.158893	no	down	mRNA	8.21667	8.74
AW20_RS03760	-	tRNA (N6-threonylcarbamoyladenosine(37)-N6)-methyltransferase TrmO	-0.158882	no	down	mRNA	97.8733	106.22
AW20_RS22565	-	hypothetical protein	-0.158804	no	down	mRNA	37.53	41.2667
AW20_RS06680	-	capsule biosynthesis protein CapK	-0.158728	no	down	mRNA	2.41333	2.6
AW20_RS08995	-	DNA-binding response regulator	-0.158123	no	down	mRNA	0.913333	0.936667
AW20_RS23350	-	serine/threonine-protein phosphatase	-0.157976	no	down	mRNA	106.75	116.207
AW20_RS06360	-	flagellar basal body rod protein FlgC	-0.157773	no	down	mRNA	1.19	1.15667
AW20_RS18765	-	peptidase M4	-0.156974	no	down	mRNA	127.793	139.323
AW20_RS06755	-	purine permease	-0.156773	no	down	mRNA	23.8367	25.51
AW20_RS00180	-	protective antigen	-0.156643	no	down	mRNA	44.81	48.1033
AW20_RS18970	-	methionine gamma-lyase	-0.156505	no	down	mRNA	8.85333	9.48
AW20_RS27600	-	LamB/YcsF family protein	-0.15648	no	down	mRNA	1.23333	1.32667
AW20_RS17390	-	histidine phosphatase family protein	-0.155941	no	down	mRNA	334.807	361.367
AW20_RS02035	-	M3 family oligoendopeptidase	-0.155865	no	down	mRNA	13.2	14.33
AW20_RS23010	-	hypothetical protein	-0.15582	no	down	mRNA	51.9467	57.9633
AW20_RS06565	-	fatty acid hydroxylase	-0.155581	no	down	mRNA	6.24333	6.59667
AW20_RS17770	-	potassium channel protein	-0.155492	no	down	mRNA	0.153333	0.143333
AW20_RS23760	-	DUF4115 domain-containing protein	-0.155113	no	down	mRNA	30.04	32.4967
AW20_RS26530	-	DNA alkylation repair protein	-0.155112	no	down	mRNA	2.15	2.29
AW20_RS06570	-	hypothetical protein	-0.155089	no	down	mRNA	886.22	975.967
AW20_RS07710	-	hypothetical protein	-0.155039	no	down	mRNA	115.187	122.687
AW20_RS14250	-	class I SAM-dependent methyltransferase	-0.155017	no	down	mRNA	6.1	6.36
AW20_RS18355	-	LTA synthase family protein	-0.154861	no	down	mRNA	11.25	12.0867
AW20_RS00415	-	hypothetical protein	-0.154789	no	down	mRNA	2.65333	2.76667
AW20_RS14520	-	DUF2757 domain-containing protein	-0.154558	no	down	mRNA	11.1667	12.3733
AW20_RS10725	-	K+-transporting ATPase subunit A	-0.154493	no	down	mRNA	2.8	2.85
AW20_RS11785	-	hypothetical protein	-0.153634	no	down	mRNA	69.0467	71.8133
AW20_RS21800	-	GrpB family protein	-0.153375	no	down	mRNA	0.97	1.03
AW20_RS20535	-	DoxX family protein	-0.153342	no	down	mRNA	25.6167	27.92
AW20_RS11205	-	D-ribose pyranase	-0.153162	no	down	mRNA	21.81	23.5033
AW20_RS03825	-	sodium:solute symporter	-0.152942	no	down	mRNA	0.186667	0.193333
AW20_RS20725	-	16S rRNA (uracil(1498)-N(3))-methyltransferase	-0.152653	no	down	mRNA	14.6367	15.0133
AW20_RS29950	-	hypothetical protein	-0.152172	no	down	mRNA	8.99667	10.0633
AW20_RS11560	-	amino acid permease	-0.151983	no	down	mRNA	7.50667	7.92
AW20_RS19455	-	phenylalanine--tRNA ligase subunit alpha	-0.151958	no	down	mRNA	8.02	8.5
AW20_RS18510	-	membrane protein	-0.151825	no	down	mRNA	0.276667	0.286667
AW20_RS14515	-	transcription-repair coupling factor	-0.151192	no	down	mRNA	14.46	15.5133
AW20_RS13075	-	L-glutamate gamma-semialdehyde dehydrogenase	-0.151068	no	down	mRNA	505.857	544.197
AW20_RS29125	-	bifunctional metallophosphatase/5'-nucleotidase	-0.150524	no	down	mRNA	8.29667	8.95
AW20_RS20510	-	translocation protein TolB	-0.150402	no	down	mRNA	12.1	12.81
AW20_RS05205	-	flavin monoamine oxidase family protein	-0.150174	no	down	mRNA	0.553333	0.573333
AW20_RS20285	-	RsfA family transcriptional regulator	-0.149227	no	down	mRNA	53.6433	58.03
AW20_RS24810	-	N-acetylmuramoyl-L-alanine amidase	-0.14919	no	down	mRNA	8.07667	8.79667
AW20_RS14895	-	30S ribosomal protein S18	-0.149188	no	down	mRNA	159.443	173.713
AW20_RS17020	-	class I SAM-dependent methyltransferase	-0.148791	no	down	mRNA	4.08333	4.4
AW20_RS01435	-	hypothetical protein	-0.148783	no	down	mRNA	1.57667	1.65333
AW20_RS08040	-	polyhydroxyalkanoic acid synthase subunit PhaR	-0.148759	no	down	mRNA	120.09	130.827
AW20_RS16875	-	DUF1641 domain-containing protein	-0.148405	no	down	mRNA	968.107	1045.22
AW20_RS23495	-	succinate--CoA ligase subunit alpha	-0.148282	no	down	mRNA	123.48	132.323
AW20_RS19235	-	DNA polymerase III subunit alpha	-0.148233	no	down	mRNA	22.7	24.3533
AW20_RS12605	-	stress protein	-0.147991	no	down	mRNA	1109.69	1193.48
AW20_RS28025	-	hypothetical protein	-0.147486	no	down	mRNA	2.23667	2.37
AW20_RS22245	-	alpha-glucosidase	-0.147045	no	down	mRNA	1.43	1.51
AW20_RS21090	-	competence protein ComG	-0.14686	no	down	mRNA	8.88333	9.54333
AW20_RS28590	-	MFS transporter	-0.146621	no	down	mRNA	0.58	0.6
AW20_RS00810	-	NERD domain-containing protein	-0.146308	no	down	mRNA	1.55667	1.62
AW20_RS26495	-	alpha/beta hydrolase	-0.146297	no	down	mRNA	14.8033	16
AW20_RS13670	-	hypothetical protein	-0.146089	no	down	mRNA	21.33	21.2133
AW20_RS28425	-	hypothetical protein	-0.145509	no	down	mRNA	1714.76	1863.34
AW20_RS24675	-	cytochrome c biogenesis protein CcdC	-0.145254	no	down	mRNA	124.457	135.21
AW20_RS20035	-	septum site-determining protein MinD	-0.14516	no	down	mRNA	256.123	277.823
AW20_RS14400	-	2-amino-4-hydroxy-6-hydroxymethyldihydropteridine diphosphokinase	-0.145013	no	down	mRNA	7.07667	7.48667
AW20_RS30480	-	hypothetical protein	-0.144985	no	down	mRNA	11.0033	12.16
AW20_RS27520	-	hypothetical protein	-0.144977	no	down	mRNA	0.5	0.5
AW20_RS01520	-	RidA family protein	-0.144963	no	down	mRNA	45.8733	50.08
AW20_RS11190	-	ribose ABC transporter substrate-binding protein RbsB	-0.14492	no	down	mRNA	115.63	123.677
AW20_RS21640	-	bifunctional glutamate N-acetyltransferase/amino-acid acetyltransferase ArgJ	-0.144595	no	down	mRNA	0.176667	0.176667
AW20_RS01515	-	DUF1963 domain-containing protein	-0.144259	no	down	mRNA	346.733	370.693
AW20_RS18890	-	gfo/Idh/MocA family oxidoreductase	-0.144033	no	down	mRNA	2.79333	2.76667
AW20_RS06705	-	DUF350 domain-containing protein	-0.143029	no	down	mRNA	1.48333	1.49
AW20_RS15790	-	NADH dehydrogenase subunit C	-0.142963	no	down	mRNA	48.4933	52.59
AW20_RS14055	-	energy-coupling factor transporter ATPase	-0.142761	no	down	mRNA	24.6667	25.2967
AW20_RS08970	-	peptidase M48	-0.142654	no	down	mRNA	8.97	9.63667
AW20_RS20500	-	phenylalanine 4-monooxygenase	-0.142392	no	down	mRNA	503.97	539.82
AW20_RS28335	-	DinB family protein	-0.142329	no	down	mRNA	6.69333	7.26333
AW20_RS14425	-	anthranilate synthase component I family protein	-0.141975	no	down	mRNA	14.7133	16.1233
AW20_RS15380	-	ABC transporter substrate-binding protein	-0.14161	no	down	mRNA	7.50333	7.95
AW20_RS24980	-	anaerobic ribonucleoside-triphosphate reductase activating protein	-0.141537	no	down	mRNA	85.15	93.6033
AW20_RS21205	-	ABC-2 transporter permease	-0.141072	no	down	mRNA	15.9067	16.7367
AW20_RS26355	-	ribonuclease	-0.140744	no	down	mRNA	1.09	1.17667
AW20_RS20225	-	stage V sporulation protein B	-0.140699	no	down	mRNA	0.223333	0.233333
AW20_RS18140	-	hypothetical protein	-0.140609	no	down	mRNA	54.09	58.8967
AW20_RS13200	-	DNA-binding response regulator	-0.140518	no	down	mRNA	0.526667	0.526667
AW20_RS04170	-	molybdopterin molybdenumtransferase MoeA	-0.140435	no	down	mRNA	2.13	2.23333
AW20_RS27325	-	hypothetical protein	-0.140344	no	down	mRNA	2.16	2.35667
AW20_RS03415	-	CoA transferase subunit A	-0.140278	no	down	mRNA	22.7967	25.1933
AW20_RS23410	-	[acyl-carrier-protein] S-malonyltransferase	-0.139479	no	down	mRNA	15.3733	16.6533
AW20_RS04850	-	NAD(+) synthetase	-0.139454	no	down	mRNA	10.3467	11.34
AW20_RS22620	-	cytochrome c oxidase subunit I	-0.139421	no	down	mRNA	416.333	443.653
AW20_RS27360	-	germination protein	-0.139183	no	down	mRNA	0.93	0.97
AW20_RS19125	-	alanine dehydrogenase	-0.13868	no	down	mRNA	95.64	103.507
AW20_RS02025	-	PLP-dependent aminotransferase family protein	-0.138594	no	down	mRNA	23.94	25.9967
AW20_RS18130	-	aldo/keto reductase	-0.138584	no	down	mRNA	6.51667	6.97333
AW20_RS05975	-	GntR family transcriptional regulator	-0.138538	no	down	mRNA	17.35	18.4767
AW20_RS15190	-	carbon starvation protein A	-0.138161	no	down	mRNA	120.797	130.843
AW20_RS02660	-	cupin domain-containing protein	-0.137785	no	down	mRNA	0.633333	0.653333
AW20_RS00520	-	surface layer protein	-0.137512	no	down	mRNA	45.23	48.7967
AW20_RS06315	-	flagellar hook-length control protein FliK	-0.13713	no	down	mRNA	2.21667	2.47333
AW20_RS01470	-	metal-dependent hydrolase	-0.137111	no	down	mRNA	12.39	13.66
AW20_RS20795	-	DNA repair protein RecO	-0.137087	no	down	mRNA	22.37	23.7167
AW20_RS02310	-	DUF3221 domain-containing protein	-0.137061	no	down	mRNA	154.163	169.477
AW20_RS23550	-	ribosome-recycling factor	-0.136741	no	down	mRNA	28.2433	30.3833
AW20_RS16405	-	flavodoxin family protein	-0.136588	no	down	mRNA	1.65667	1.75333
AW20_RS27000	-	lipoprotein	-0.136258	no	down	mRNA	1.36	1.36333
AW20_RS08490	-	dTDP-4-dehydrorhamnose reductase	-0.135471	no	down	mRNA	2.92	3.16667
AW20_RS02880	-	MMPL family transporter	-0.135414	no	down	mRNA	20.0133	21.4833
AW20_RS05850	-	lipoprotein	-0.135135	no	down	mRNA	19.9667	21.57
AW20_RS05120	-	LLM class flavin-dependent oxidoreductase	-0.135062	no	down	mRNA	4.15	4.46333
AW20_RS20540	-	alpha/beta hydrolase	-0.13433	no	down	mRNA	17.7633	19.3567
AW20_RS04285	-	hydrolase	-0.133969	no	down	mRNA	105.753	114.86
AW20_RS19240	-	malate dehydrogenase	-0.133805	no	down	mRNA	63.6333	69.5233
AW20_RS29940	-	hypothetical protein	-0.133794	no	down	mRNA	377.75	397.583
AW20_RS22980	-	hypothetical protein	-0.133597	no	down	mRNA	1.71333	1.88
AW20_RS03505	-	hypothetical protein	-0.133515	no	down	mRNA	0.943333	1.04
AW20_RS13795	-	DUF3981 domain-containing protein	-0.133277	no	down	mRNA	203.423	220.047
AW20_RS20575	-	DUF4901 domain-containing protein	-0.133147	no	down	mRNA	0.986667	1.09
AW20_RS01290	-	peptide ABC transporter substrate-binding protein	-0.133038	no	down	mRNA	3.54333	3.71333
AW20_RS12475	-	hypothetical protein	-0.132705	no	down	mRNA	16.8433	18.0267
AW20_RS00050	-	ATP-binding protein	-0.132693	no	down	mRNA	10.2833	11.3
AW20_RS21180	-	GntR family transcriptional regulator	-0.132522	no	down	mRNA	10.6133	11.6
AW20_RS14205	-	50S ribosomal protein L3	-0.132492	no	down	mRNA	301.6	325.273
AW20_RS24495	-	DNA-binding protein	-0.132097	no	down	mRNA	624.41	679.793
AW20_RS25905	-	aldo/keto reductase	-0.132021	no	down	mRNA	1.00333	1.07
AW20_RS14590	-	methionine--tRNA ligase	-0.131992	no	down	mRNA	34.26	37.1767
AW20_RS03420	-	aspartate aminotransferase family protein	-0.131952	no	down	mRNA	31.7233	35.16
AW20_RS06885	-	aspartate 1-decarboxylase	-0.131208	no	down	mRNA	36.4133	39.8833
AW20_RS28055	-	amino acid permease	-0.130596	no	down	mRNA	0.266667	0.283333
AW20_RS05140	-	DUF4865 domain-containing protein	-0.130432	no	down	mRNA	2.32333	2.44333
AW20_RS10795	-	ABC transporter ATP-binding protein	-0.130291	no	down	mRNA	2.53333	2.76
AW20_RS23795	-	stage V sporulation protein S	-0.129964	no	down	mRNA	523.903	582.723
AW20_RS14230	-	30S ribosomal protein S12	-0.129508	no	down	mRNA	252.02	274.21
AW20_RS05390	-	amino acid permease	-0.129206	no	down	mRNA	1.95667	2.07
AW20_RS00465	-	membrane protein	-0.128786	no	down	mRNA	6.77333	7.20333
AW20_RS27065	-	AraC family transcriptional regulator	-0.128757	no	down	mRNA	4.20667	4.50333
AW20_RS23555	-	isoprenyl transferase	-0.128705	no	down	mRNA	4.43	4.72667
AW20_RS09190	-	endonuclease	-0.1287	no	down	mRNA	51.8967	56.59
AW20_RS29920	-	hypothetical protein	-0.128687	no	down	mRNA	6.57	7.05
AW20_RS24775	-	sodium/proline symporter PutP	-0.128196	no	down	mRNA	3.05667	3.29667
AW20_RS16225	-	PTS lactose/cellobiose transporter subunit IIA	-0.128153	no	down	mRNA	5.96	6.36333
AW20_RS10630	-	hypothetical protein	-0.127178	no	down	mRNA	11.5767	12.6933
AW20_RS25445	-	FAD-binding monooxygenase	-0.126861	no	down	mRNA	1.59667	1.70333
AW20_RS15375	-	ABC transporter ATP-binding protein	-0.12673	no	down	mRNA	11.0933	12.08
AW20_RS29515	-	YpzI family protein	-0.126477	no	down	mRNA	2.90667	3.27333
AW20_RS21915	-	D-alanyl-D-alanine carboxypeptidase	-0.125383	no	down	mRNA	19.8633	21.7067
AW20_RS16450	-	hypothetical protein	-0.125303	no	down	mRNA	4.8	5.22667
AW20_RS29095	-	ABC transporter ATP-binding protein	-0.125047	no	down	mRNA	488.073	524.16
AW20_RS27160	-	lipoprotein	-0.124963	no	down	mRNA	9.16667	10.2533
AW20_RS00675	-	hypothetical protein	-0.12395	no	down	mRNA	115.763	123.093
AW20_RS16355	-	peptide chain release factor 2	-0.123905	no	down	mRNA	13.8467	14.8733
AW20_RS22140	-	methylthioribose kinase	-0.12383	no	down	mRNA	2.00333	2.18333
AW20_RS22475	-	alpha-ketoacid dehydrogenase subunit beta	-0.123788	no	down	mRNA	66.2	72.16
AW20_RS12725	-	DNA topoisomerase III	-0.123723	no	down	mRNA	16.0633	17.5333
AW20_RS24490	-	hypothetical protein	-0.123442	no	down	mRNA	332.207	366.503
AW20_RS16130	-	DUF1232 domain-containing protein	-0.12286	no	down	mRNA	24.35	26.9467
AW20_RS26120	-	DUF2179 domain-containing protein	-0.122801	no	down	mRNA	56.31	61.67
AW20_RS19790	-	ABC transporter permease	-0.122648	no	down	mRNA	1.46667	1.56333
AW20_RS10240	-	hypothetical protein	-0.1224	no	down	mRNA	5.27333	6.02333
AW20_RS17375	-	M23 family peptidase	-0.1214	no	down	mRNA	41.9033	45.26
AW20_RS15645	-	stage II sporulation protein R	-0.121094	no	down	mRNA	0.953333	1.06
AW20_RS14855	-	ParA family protein	-0.121038	no	down	mRNA	90.8833	100.743
AW20_RS17140	-	thiamine-binding protein	-0.120487	no	down	mRNA	87.8667	98.1833
AW20_RS24530	-	GNAT family acetyltransferase	-0.120386	no	down	mRNA	22.7933	24.9067
AW20_RS17150	-	proline dehydrogenase	-0.12029	no	down	mRNA	243.523	261.45
AW20_RS13515	-	homogentisate 1%2C2-dioxygenase	-0.119973	no	down	mRNA	271.813	296.14
AW20_RS27535	-	histidine transporter	-0.119792	no	down	mRNA	28.8467	32.04
AW20_RS14800	-	S4 domain-containing protein YaaA	-0.119703	no	down	mRNA	68.5767	75.4833
AW20_RS28575	-	cytosolic protein	-0.119591	no	down	mRNA	126.16	141.45
AW20_RS08315	-	putative thiazole-containing bacteriocin maturation protein	-0.11952	no	down	mRNA	0.94	1.02333
AW20_RS24050	-	copper-translocating P-type ATPase	-0.119408	no	down	mRNA	1.95333	2.1
AW20_RS03020	-	DUF3891 domain-containing protein	-0.11909	no	down	mRNA	20.2767	22.4733
AW20_RS21610	-	pyrroline-5-carboxylate reductase	-0.118862	no	down	mRNA	6.12333	6.81667
AW20_RS23355	-	serine/threonine protein kinase	-0.118702	no	down	mRNA	98.5767	107.783
AW20_RS18150	-	bis(5'-nucleosyl)-tetraphosphatase	-0.118148	no	down	mRNA	4.5	4.90667
AW20_RS00940	-	DUF952 domain-containing protein	-0.117746	no	down	mRNA	4.21	4.62
AW20_RS12940	-	DUF1456 domain-containing protein	-0.117729	no	down	mRNA	3.58	4.00667
AW20_RS23065	-	2-dehydropantoate 2-reductase	-0.117556	no	down	mRNA	37.24	40.5633
AW20_RS10075	-	hypothetical protein	-0.117533	no	down	mRNA	13.1533	14.64
AW20_RS07505	-	diaminopimelate decarboxylase	-0.117445	no	down	mRNA	9.19333	10.19
AW20_RS23455	-	KH domain-containing protein	-0.116459	no	down	mRNA	198.413	223.093
AW20_RS23145	-	RNA polymerase sporulation sigma factor SigE	-0.116416	no	down	mRNA	5.41	5.98
AW20_RS25785	-	transcriptional regulator	-0.116291	no	down	mRNA	4.69	5.06333
AW20_RS18795	-	hypothetical protein	-0.116011	no	down	mRNA	7.02	7.85667
AW20_RS04305	-	hypothetical protein	-0.115951	no	down	mRNA	236.827	262.487
AW20_RS16480	-	phage holin family protein	-0.1157	no	down	mRNA	21.8167	24.4333
AW20_RS21035	-	DUF3966 domain-containing protein	-0.115291	no	down	mRNA	132.353	142.48
AW20_RS04300	-	DEAD/DEAH box family ATP-dependent RNA helicase	-0.115015	no	down	mRNA	177.8	196.307
AW20_RS11700	-	glycerol-3-phosphate responsive antiterminator	-0.114991	no	down	mRNA	0.993333	1.08
AW20_RS07715	-	aminoglycoside phosphotransferase family protein	-0.114902	no	down	mRNA	0.59	0.63
AW20_RS12165	-	hypothetical protein	-0.114804	no	down	mRNA	1.46667	1.57333
AW20_RS20890	-	4-hydroxy-3-methylbut-2-en-1-yl diphosphate synthase (flavodoxin)	-0.114744	no	down	mRNA	88.7867	97.8433
AW20_RS27090	-	VOC family protein	-0.114671	no	down	mRNA	19.15	21.56
AW20_RS12065	-	pyruvate formate-lyase 1-activating enzyme	-0.114561	no	down	mRNA	10779.4	11718.3
AW20_RS21200	-	ABC-2 transporter permease	-0.114273	no	down	mRNA	11.93	12.96
AW20_RS28115	-	DNA polymerase subunit beta	-0.114219	no	down	mRNA	15.2733	17.2667
AW20_RS26700	-	N-acetyltransferase	-0.113759	no	down	mRNA	62.28	67.91
AW20_RS26490	-	MarR family transcriptional regulator	-0.113567	no	down	mRNA	22.2433	24.6733
AW20_RS26160	-	N-acetyltransferase	-0.112825	no	down	mRNA	22.6267	25.11
AW20_RS19520	-	branched-chain amino acid transport system II carrier protein	-0.112721	no	down	mRNA	0.456667	0.47
AW20_RS08430	-	EamA/RhaT family transporter	-0.112077	no	down	mRNA	21.48	23.71
[truncated: 4,153 more rows]
