# Supplementary material for: Integrated Transcriptomic and Proteomic Analyses Reveal the Role of NprR in Bacillus anthracis Extracellular Protease Expression Regulation and Oxidative Stress Responses
Source: Front Microbiol. 2020 Dec 9;11:590851. doi: 10.3389/fmicb.2020.590851 (PMC7756075; doi:10.3389/fmicb.2020.590851)
Supplement: Supplementary Table 2 — The detail of intracellular differentially expressed proteins (DEPs) between the nprR mutant and A16R strains. [file Table_2.XLSX]

## Sheet: 差异蛋白详情表
Accession	Description	FC(nprR/A16R)	Log2FC(nprR/A16R)	P_value(nprR/A16R)	Regulate	Significant	nprR	A16R	A16R_1	A16R_2	A16R_3	nprR_1	nprR_2	nprR_3	GO Term	GO ID	KO ID	KO Name	Pathway ID	Pathway_defition	COG ID	COG_Functional Categories	Pfam ID	Domain	Domain Description	Subcellular Loc	Unique Peptides	Coverage（%）	MW [kDa]	FDR Confidence
AW20_RS25560	AW20_RS25560	1e-05	-16.61	0	down	yes	0	184200000	1.61168e+08	1.74095e+08	2.17297e+08	0	0	8.68176e+06	------	------	------	------	------	------	------	------	PF12867.4	DinB_2	DinB superfamily	CYT	4	32	17.3	High
AW20_RS18885	AW20_RS18885	1e-05	-16.61	0	down	yes	0	3860000	0	4.49222e+06	7.08889e+06	0	0	0	BP:transmembrane transport;BP:single-organism process;BP:transport;BP:ion transport;BP:cellular process;BP:ion transmembrane transport;BP:single-organism transport;BP:biological_process;BP:establishment of localization;BP:localization;BP:single-organism localization;BP:single-organism cellular processCC:cell part;CC:intrinsic component of membrane;CC:integral component of membrane;CC:membrane;CC:…	GO:0055085;GO:0044699;GO:0006810;GO:0006811;GO:0009987;GO:0034220;GO:0044765;GO:0008150;GO:0051234;GO:0051179;GO:1902578;GO:0044763GO:0044464;GO:0031224;GO:0016021;GO:0016020;GO:0005886;GO:0005575;GO:0044425GO:0003674;GO:0015075;GO:0022803;GO:0005216;GO:0005215;GO:0022891;GO:0022892;GO:0022857;GO:0015267;GO:0022838	K03282	mscL	------	------	COG1970	M:Cell wall/membrane/envelope biogenesis	PF01741.15	MscL	Large-conductance mechanosensitive channel, MscL	CYT	2	32	14.8	High
AW20_RS26030	AW20_RS26030	1e-05	-16.61	0	down	yes	0	71370000	7.42615e+07	5.87652e+07	8.10933e+07	0	10182600	0	BP:single-organism metabolic process;BP:single-organism process;BP:metabolic process;BP:biological_process;BP:oxidation-reduction processMF:oxidoreductase activity;MF:cation binding;MF:transition metal ion binding;MF:ion binding;MF:catalytic activity;MF:molecular_function;MF:binding;MF:metal ion binding;MF:zinc ion binding	GO:0044710;GO:0044699;GO:0008152;GO:0008150;GO:0055114GO:0016491;GO:0043169;GO:0046914;GO:0043167;GO:0003824;GO:0003674;GO:0005488;GO:0046872;GO:0008270	K00344	qor, CRYZ	------	------	COG0604	C:Energy production and conversion	PF13602.3;PF00107.23;PF08240.9	ADH_zinc_N_2;ADH_zinc_N;ADH_N	Zinc-binding dehydrogenase;Zinc-binding dehydrogenase;Alcohol dehydrogenase GroES-like domain	CYT	5	23	35.9	High
AW20_RS03925	AW20_RS03925	1e-05	-16.61	0	down	yes	0	27280000	2.42693e+07	2.97196e+07	2.78637e+07	0	0	0	CC:integral component of membrane;CC:intrinsic component of membrane;CC:cellular_component;CC:membrane partMF:nucleic acid binding;MF:purine ribonucleoside triphosphate binding;MF:molecular_function;MF:binding;MF:purine nucleoside binding;MF:DNA binding;MF:ion binding;MF:heterocyclic compound binding;MF:nucleoside phosphate binding;MF:nucleoside binding;MF:anion binding;MF:nucleotide binding;MF:r…	GO:0016021;GO:0031224;GO:0005575;GO:0044425GO:0003676;GO:0035639;GO:0003674;GO:0005488;GO:0001883;GO:0003677;GO:0043167;GO:1901363;GO:1901265;GO:0001882;GO:0043168;GO:0000166;GO:0032549;GO:0017076;GO:0005524;GO:0036094;GO:0030554;GO:0097367;GO:0097159;GO:0032559;GO:0032555;GO:0032550;GO:0032553	K03466	ftsK, spoIIIE	------	------	COG1674	D:Cell cycle control, cell division, chromosome partitioning	PF01580.15;PF13401.3;PF05729.9;PF01637.15	FtsK_SpoIIIE;AAA_22;NACHT;ATPase_2	FtsK/SpoIIIE family;AAA domain;NACHT domain;ATPase domain predominantly from Archaea	CYT	4	3	153.7	High
AW20_RS27315	AW20_RS27315	1e-05	-16.61	0	down	yes	0	76030000	7.92415e+07	6.96563e+07	7.92002e+07	0	0	4.81771e+06	------	------	------	------	------	------	------	------	------	------	------	CYT	4	31	28.8	High
AW20_RS09640	AW20_RS09640	1e-05	-16.61	0	down	yes	0	41250000	3.79746e+07	5.53442e+07	3.04438e+07	0	0	0	BP:nucleic acid metabolic process;BP:nucleic acid phosphodiester bond hydrolysis;BP:cellular nitrogen compound metabolic process;BP:nitrogen compound metabolic process;BP:organic cyclic compound metabolic process;BP:nucleobase-containing compound metabolic process;BP:organic substance metabolic process;BP:cellular process;BP:cellular aromatic compound metabolic process;BP:biological_process;BP:me…	GO:0090304;GO:0090305;GO:0034641;GO:0006807;GO:1901360;GO:0006139;GO:0071704;GO:0009987;GO:0006725;GO:0008150;GO:0008152;GO:0046483;GO:0044238;GO:0044237;GO:0043170GO:0003674;GO:0004527;GO:0016787;GO:0016788;GO:0003824;GO:0004518;GO:0004519	------	------	------	------	------	------	------	------	------	CYT	1	15	10	High
AW20_RS03065	AW20_RS03065	1e-05	-16.61	0	down	yes	0	54180000	6.22655e+07	3.98916e+07	6.03765e+07	0	4.14483e+06	0	BP:siderophore metabolic process;BP:cellular biosynthetic process;BP:cellular nitrogen compound metabolic process;BP:nitrogen compound metabolic process;BP:single-organism process;BP:organic substance biosynthetic process;BP:single-organism metabolic process;BP:cofactor metabolic process;BP:cellular nitrogen compound biosynthetic process;BP:secondary metabolite biosynthetic process;BP:peptide bio…	GO:0009237;GO:0044249;GO:0034641;GO:0006807;GO:0044699;GO:1901576;GO:0044710;GO:0051186;GO:0044271;GO:0044550;GO:0043043;GO:0051188;GO:0071704;GO:0019184;GO:0009987;GO:0019748;GO:0009058;GO:0044711;GO:0008150;GO:0008152;GO:0019290;GO:0043604;GO:1901564;GO:1901566;GO:0043603;GO:0044237;GO:0044763;GO:0006518GO:0003674;GO:0016866;GO:0003824;GO:0016853;GO:0050486;GO:0008909	K02361	entC	map01053;map00130	Biosynthesis of siderophore group nonribosomal peptides;Ubiquinone and other terpenoid-quinone biosynthesis	COG1169	H:Coenzyme transport and metabolism	PF00425.15	Chorismate_bind	chorismate binding enzyme	CYT	4	14	44.6	High
AW20_RS08630	AW20_RS08630	1e-05	-16.61	0	down	yes	0	54820000	5.12712e+07	4.79621e+07	6.52319e+07	0	0	0	BP:negative regulation of metabolic process;BP:regulation of primary metabolic process;BP:regulation of metabolic process;BP:negative regulation of cellular biosynthetic process;BP:regulation of cellular biosynthetic process;BP:negative regulation of cellular metabolic process;BP:regulation of cellular metabolic process;BP:negative regulation of gene expression;BP:regulation of biological process…	GO:0009892;GO:0080090;GO:0019222;GO:0031327;GO:0031326;GO:0031324;GO:0031323;GO:0010629;GO:0050789;GO:0010605;GO:0009890;GO:2000112;GO:2000113;GO:0019219;GO:0065007;GO:0048519;GO:0010468;GO:0045934;GO:0060255;GO:0009889;GO:1903506;GO:1903507;GO:1902679;GO:0045892;GO:0051171;GO:0051172;GO:2001141;GO:0050794;GO:0051253;GO:0051252;GO:0006355;GO:0010556;GO:0008150;GO:0010558;GO:0048523GO:0005737;GO:0…	K16509	spxA	------	------	COG1393	P:Inorganic ion transport and metabolism	PF03960.12;PF00462.21	ArsC;Glutaredoxin	ArsC family;Glutaredoxin	CYT	2	20	15.6	High
AW20_RS10510	AW20_RS10510	1e-05	-16.61	0	down	yes	0	50690000	7.53125e+07	3.08526e+07	4.59139e+07	0	0	2.27476e+07	BP:single-organism metabolic process;BP:single-organism process;BP:metabolic process;BP:biological_process;BP:oxidation-reduction processMF:oxidoreductase activity;MF:cation binding;MF:transition metal ion binding;MF:ion binding;MF:catalytic activity;MF:molecular_function;MF:binding;MF:metal ion binding;MF:zinc ion binding	GO:0044710;GO:0044699;GO:0008152;GO:0008150;GO:0055114GO:0016491;GO:0043169;GO:0046914;GO:0043167;GO:0003824;GO:0003674;GO:0005488;GO:0046872;GO:0008270	------	------	------	------	COG0604	C:Energy production and conversion	PF00107.23;PF08240.9	ADH_zinc_N;ADH_N	Zinc-binding dehydrogenase;Alcohol dehydrogenase GroES-like domain	CYT	2	8	35.7	High
AW20_RS06760	AW20_RS06760	1e-05	-16.61	0	down	yes	0	13470000	2.8065e+07	1.23546e+07	0	0	18894812	0	BP:purine ribonucleoside monophosphate metabolic process;BP:nucleotide biosynthetic process;BP:small molecule metabolic process;BP:ribonucleoside monophosphate metabolic process;BP:organic cyclic compound biosynthetic process;BP:purine nucleoside biosynthetic process;BP:organic cyclic compound metabolic process;BP:single-organism metabolic process;BP:single-organism biosynthetic process;BP:purine…	GO:0009167;GO:0009165;GO:0044281;GO:0009161;GO:1901362;GO:0042451;GO:1901360;GO:0044710;GO:0044711;GO:0046129;GO:0046128;GO:0042455;GO:0046483;GO:1901564;GO:1901566;GO:0006163;GO:0006166;GO:0006164;GO:0019637;GO:0019438;GO:0032261;GO:0009163;GO:0006807;GO:1901576;GO:0009259;GO:0044699;GO:0018130;GO:0009156;GO:0009152;GO:0009150;GO:0009260;GO:0008150;GO:0008152;GO:0034654;GO:0090407;GO:0043094;GO:…	K03816	xpt	map00230	Purine metabolism	COG0503	F:Nucleotide transport and metabolism	PF00156.24	Pribosyltran	Phosphoribosyl transferase domain	CYT	1	10	21.6	High
AW20_RS06505	AW20_RS06505	1e-05	-16.61	0	down	yes	0	66570000	6.44992e+07	7.12029e+07	6.40079e+07	0	0	2.84491e+07	BP:single-organism metabolic process;BP:single-organism process;BP:metabolic process;BP:biological_process;BP:oxidation-reduction processMF:FMN reductas;MF:oxidoreductase activity, acting on the CH-NH group of donors, NAD or NADP as acceptor;MF:oxidoreductase activity, acting on the CH-NH group of donors;MF:catalytic activity;MF:molecular_function;MF:oxidoreductase activity	GO:0044710;GO:0044699;GO:0008152;GO:0008150;GO:0055114GO:0052873;GO:0016646;GO:0016645;GO:0003824;GO:0003674;GO:0016491	------	------	------	------	COG0778	C:Energy production and conversion	PF00881.21;PF14512.3	Nitroreductase;TM1586_NiRdase	Nitroreductase family;Putative TM nitroreductase	CYT	2	15	27.7	High
AW20_RS16385	AW20_RS16385	1e-05	-16.61	0	down	yes	0	29070000	2.69026e+07	3.83118e+07	2.20009e+07	0	0	0	CC:cellular_component;CC:membrane part;CC:integral component of membrane;CC:intrinsic component of membrane	GO:0005575;GO:0044425;GO:0016021;GO:0031224	------	------	------	------	COG0265	O:Posttranslational modification, protein turnover, chaperones	------	------	------	CYT	2	5	44.6	High
AW20_RS16325	AW20_RS16325	1e-05	-16.61	0	down	yes	0	7067000	0	1.07299e+07	1.04724e+07	0	12919855	0	BP:primary metabolic process;BP:protein metabolic process;BP:macromolecule metabolic process;BP:organic substance metabolic process;BP:biological_process;BP:metabolic process;BP:proteolysisMF:molecular_function;MF:endopeptidase activity;MF:hydrolase activity;MF:catalytic activity;MF:peptidase activity, acting on L-amino acid peptides;MF:peptidase activity	GO:0044238;GO:0019538;GO:0043170;GO:0071704;GO:0008150;GO:0008152;GO:0006508GO:0003674;GO:0004175;GO:0016787;GO:0003824;GO:0070011;GO:0008233	K21471	cwlO	------	------	COG3883;COG0791	S:Function unknown;M:Cell wall/membrane/envelope biogenesis	PF00877.16	NLPC_P60	NlpC/P60 family	CYT	2	9	47.7	High
AW20_RS26830	AW20_RS26830	1e-05	-16.61	0	down	yes	0	50800000	5.14138e+07	5.22903e+07	4.87053e+07	0	0	0	CC:cellular_component;CC:membrane part;CC:integral component of membrane;CC:intrinsic component of membrane	GO:0005575;GO:0044425;GO:0016021;GO:0031224	------	------	------	------	COG1284	S:Function unknown	PF02588.12;PF10035.6	YitT_membrane;DUF2179	Uncharacterised 5xTM membrane BCR, YitT family COG1284;Uncharacterized protein conserved in bacteria	CYT	2	9	30.6	High
AW20_RS19155	AW20_RS19155	1e-05	-16.61	0	down	yes	0	23600000	3.91308e+07	3.16568e+07	0	3.39058e+07	0	0	------	------	------	------	------	------	------	------	------	------	------	CYT	2	18	13.7	High
AW20_RS08640	AW20_RS08640	1e-05	-16.61	0	down	yes	0	44880000	0	6.86443e+07	6.59817e+07	0	0	0	CC:cellular_component;CC:membrane part;CC:integral component of membrane;CC:intrinsic component of membrane	GO:0005575;GO:0044425;GO:0016021;GO:0031224	------	------	------	------	------	------	------	------	------	CYT	1	21	7.4	High
AW20_RS00740	AW20_RS00740	1e-05	-16.61	0	down	yes	0	11160000	0	1.42002e+07	1.92721e+07	0	0	3.80902e+07	BP:regulation of primary metabolic process;BP:regulation of metabolic process;BP:regulation of cellular biosynthetic process;BP:regulation of cellular metabolic process;BP:regulation of biological process;BP:regulation of cellular macromolecule biosynthetic process;BP:regulation of macromolecule metabolic process;BP:biological regulation;BP:regulation of gene expression;BP:regulation of nucleobas…	GO:0080090;GO:0019222;GO:0031326;GO:0031323;GO:0050789;GO:2000112;GO:0060255;GO:0065007;GO:0010468;GO:0019219;GO:0009889;GO:1903506;GO:0050794;GO:0008150;GO:0051171;GO:2001141;GO:0051252;GO:0006355;GO:0010556GO:0003674;GO:0001071;GO:0003676;GO:0003677;GO:0043565;GO:1901363;GO:0003700;GO:0097159;GO:0005488	------	------	------	------	------	------	PF01381.19	HTH_3	Helix-turn-helix	CYT	3	7	66.4	High
AW20_RS28605	AW20_RS28605	1e-05	-16.61	0	down	yes	0	101200000	8.35853e+07	7.48249e+07	1.45201e+08	0	0	0	------	------	------	------	------	------	COG1664	M:Cell wall/membrane/envelope biogenesis	PF04519.10	Bactofilin	Polymer-forming cytoskeletal	CYT	1	6	25.1	High
AW20_RS05665	AW20_RS05665	1e-05	-16.61	0	down	yes	0	22250000	2.71123e+07	1.64538e+07	2.31885e+07	0	0	1.16485e+07	BP:fatty acid biosynthetic process;BP:fatty acid metabolic process;BP:carboxylic acid metabolic process;BP:cellular biosynthetic process;BP:small molecule metabolic process;BP:small molecule biosynthetic process;BP:monocarboxylic acid biosynthetic process;BP:single-organism process;BP:organic substance biosynthetic process;BP:single-organism metabolic process;BP:single-organism biosynthetic proce…	GO:0006633;GO:0006631;GO:0019752;GO:0044249;GO:0044281;GO:0044283;GO:0072330;GO:0044699;GO:1901576;GO:0044710;GO:0044711;GO:0071704;GO:0006629;GO:0009987;GO:0032787;GO:0009058;GO:0044763;GO:0008152;GO:0043436;GO:0044255;GO:0008610;GO:0044238;GO:0006082;GO:0046394;GO:0016053;GO:0044237;GO:0008150GO:0005737;GO:0044464;GO:0005575;GO:0044424GO:0004312;GO:0033818;GO:0003674;GO:0016740;GO:0016746;GO:00…	K00648	fabH	map00061	Fatty acid biosynthesis	COG0332	I:Lipid transport and metabolism	PF08541.7;PF08545.7	ACP_syn_III_C;ACP_syn_III	3-Oxoacyl-[acyl-carrier-protein;3-Oxoacyl-[acyl-carrier-protein	CYT	2	10	36.3	High
AW20_RS25015	AW20_RS25015	1e-05	-16.61	0	down	yes	0	19980000	1.55115e+07	2.2442e+07	2.1984e+07	0	0	0	BP:single-organism metabolic process;BP:biological_process;BP:oxidation-reduction process;BP:metabolic process;BP:single-organism processMF:catalytic activity;MF:molecular_function;MF:oxidoreductase activity	GO:0044710;GO:0008150;GO:0055114;GO:0008152;GO:0044699GO:0003824;GO:0003674;GO:0016491	K16044	iolW	map00562	Inositol phosphate metabolism	COG0673	R:General function prediction only	PF01408.19;PF02894.14;PF03447.13	GFO_IDH_MocA;GFO_IDH_MocA_C;NAD_binding_3	Oxidoreductase family, NAD-binding Rossmann fold;Oxidoreductase family, C-terminal alpha/beta domain;Homoserine dehydrogenase, NAD binding domain	CYT	1	3	38.7	High
AW20_RS18890	AW20_RS18890	1e-05	-16.61	0	down	yes	0	29060000	2.84351e+07	2.94005e+07	2.93321e+07	0	6003082	0	BP:single-organism metabolic process;BP:biological_process;BP:oxidation-reduction process;BP:metabolic process;BP:single-organism processMF:catalytic activity;MF:molecular_function;MF:oxidoreductase activity	GO:0044710;GO:0008150;GO:0055114;GO:0008152;GO:0044699GO:0003824;GO:0003674;GO:0016491	K03810	mviM	------	------	COG0673	R:General function prediction only	PF01408.19	GFO_IDH_MocA	Oxidoreductase family, NAD-binding Rossmann fold	CYT	1	4	35.2	High
AW20_RS19150	AW20_RS19150	1e-05	-16.61	0	down	yes	0	8795000	7.19693e+06	0	1.91875e+07	9.5765e+06	0	0	MF:N-acetyltransferase activity;MF:transferase activity;MF:catalytic activity;MF:acetyltransferase activity;MF:transferase activity, transferring acyl groups;MF:transferase activity, transferring acyl groups other than amino-acyl groups;MF:N-acyltransferase activity;MF:molecular_function	GO:0008080;GO:0016740;GO:0003824;GO:0016407;GO:0016746;GO:0016747;GO:0016410;GO:0003674	------	------	------	------	------	------	PF12746.4;PF13302.4	GNAT_acetyltran;Acetyltransf_3	GNAT acetyltransferase;Acetyltransferase	CYT	2	5	30.4	High
AW20_RS27685	AW20_RS27685	1e-05	-16.61	0	down	yes	0	13050000	0	1.62038e+07	2.29547e+07	0	0	0	------	------	------	------	------	------	------	------	PF01521.17	Fe-S_biosyn	Iron-sulphur cluster biosynthesis	CYT	1	15	15.1	High
AW20_RS00920	AW20_RS00920	1e-05	-16.61	0	down	yes	0	69760000	7.3164e+07	6.79277e+07	6.82031e+07	0	45435776	0	MF:catalytic activity;MF:transferase activity;MF:molecular_function	GO:0003824;GO:0016740;GO:0003674	------	------	------	------	COG2105	S:Function unknown	PF06094.9	GGACT	Gamma-glutamyl cyclotransferase, AIG2-like	CYT	1	8	14.9	High
AW20_RS27105	AW20_RS27105	1e-05	-16.61	0	down	yes	0	24970000	4.43845e+07	3.05152e+07	0	0	0	0	BP:regulation of primary metabolic process;BP:regulation of metabolic process;BP:regulation of cellular biosynthetic process;BP:regulation of cellular metabolic process;BP:regulation of biological process;BP:regulation of cellular macromolecule biosynthetic process;BP:regulation of macromolecule metabolic process;BP:biological regulation;BP:regulation of gene expression;BP:regulation of nucleobas…	GO:0080090;GO:0019222;GO:0031326;GO:0031323;GO:0050789;GO:2000112;GO:0060255;GO:0065007;GO:0010468;GO:0019219;GO:0009889;GO:1903506;GO:0050794;GO:0008150;GO:0051171;GO:2001141;GO:0051252;GO:0006355;GO:0010556GO:0044464;GO:0005622;GO:0005575GO:0003674;GO:0001071;GO:0003676;GO:0003677;GO:0043565;GO:1901363;GO:0003700;GO:0097159;GO:0005488	------	------	------	------	COG1522	K:Transcription	PF13412.3;PF13404.3;PF01037.18;PF01047.19	HTH_24;HTH_AsnC-type;AsnC_trans_reg;MarR	Winged helix-turn-helix DNA-binding;AsnC-type helix-turn-helix domain;Lrp/AsnC ligand binding domain;MarR family	CYT	1	7	16.7	High
AW20_RS24705	AW20_RS24705	1e-05	-16.61	0	down	yes	0	25260000	2.4021e+07	2.14876e+07	3.02841e+07	0	20655284	0	CC:cellular_component;CC:membrane part;CC:integral component of membrane;CC:intrinsic component of membrane	GO:0005575;GO:0044425;GO:0016021;GO:0031224	------	------	------	------	------	------	PF11084.5	DUF2621	Protein of unknown function	CYT	1	11	17.2	High
AW20_RS01355	AW20_RS01355	1e-05	-16.61	0	down	yes	0	8291000	6.30349e+06	7.52265e+06	1.10454e+07	0	0	0	BP:biological_process;BP:metabolic processMF:catalytic activity;MF:molecular_function	GO:0008150;GO:0008152GO:0003824;GO:0003674	------	------	------	------	COG1020	Q:Secondary metabolites biosynthesis, transport and catabolism	PF00501.25;PF00668.17;PF00550.22;PF13193.3;PF08415.7	AMP-binding;Condensation;PP-binding;AMP-binding_C;NRPS	AMP-binding enzyme;Condensation domain;Phosphopantetheine attachment site;AMP-binding enzyme C-terminal domain;Nonribosomal peptide synthase	CYT	1	0	269.5	Medium
AW20_RS23970	AW20_RS23970	1e-05	-16.61	0	down	yes	0	281400000	2.39427e+08	2.92165e+08	3.12528e+08	0	0	0	------	------	------	------	------	------	------	------	------	------	------	CYT	1	9	11.6	Medium
AW20_RS18775	AW20_RS18775	1e-05	-16.61	0	down	yes	0	7283000	5.54942e+06	9.2468e+06	7.05162e+06	2.25193e+06	0	0	------	------	------	------	------	------	COG1986	S:Function unknown	PF01931.15	NTPase_I-T	Protein of unknown function DUF84	CYT	1	5	18.4	Medium
AW20_RS01965	AW20_RS01965	1e-05	-16.61	0	down	yes	0	18850000	1.94819e+07	1.96463e+07	1.74141e+07	0	0	2.09329e+07	BP:regulation of primary metabolic process;BP:regulation of metabolic process;BP:regulation of cellular biosynthetic process;BP:regulation of cellular metabolic process;BP:intracellular signal transduction;BP:regulation of biological process;BP:phosphorelay signal transduction system;BP:regulation of cellular macromolecule biosynthetic process;BP:regulation of nucleobase-containing compound metab…	GO:0080090;GO:0019222;GO:0031326;GO:0031323;GO:0035556;GO:0050789;GO:0000160;GO:2000112;GO:0019219;GO:0065007;GO:0010468;GO:0060255;GO:0009889;GO:1903506;GO:0050794;GO:0008150;GO:0051171;GO:2001141;GO:0051252;GO:0006355;GO:0010556;GO:0007165GO:0044464;GO:0005622;GO:0005575GO:0003674;GO:0005488;GO:0003676;GO:0003677;GO:1901363;GO:0097159	------	------	------	------	------	------	PF00486.25;PF00072.21	Trans_reg_C;Response_reg	Transcriptional regulatory protein, C terminal;Response regulator receiver domain	CYT	1	4	27.4	Medium
AW20_RS17580	AW20_RS17580	1e-05	-16.61	0	down	yes	0	21910000	2.64597e+07	1.34133e+07	2.58593e+07	2.51293e+07	0	0	------	------	------	------	------	------	COG5294	S:Function unknown	PF06486.8	DUF1093	Protein of unknown function	CYT	1	8	13.6	Medium
AW20_RS24350	AW20_RS24350	1e-05	-16.61	0	down	yes	0	39290000	3.67407e+07	4.17591e+07	3.93737e+07	0	0	0	CC:cellular_component;CC:membrane part;CC:integral component of membrane;CC:intrinsic component of membrane	GO:0005575;GO:0044425;GO:0016021;GO:0031224	------	------	------	------	------	------	------	------	------	CYT	1	3	31.4	Medium
AW20_RS01345	AW20_RS01345	1e-05	-16.61	0	down	yes	0	106600000	1.83233e+08	1.22776e+08	1.38828e+07	4.1801e+07	0	0	BP:organic substance metabolic process;BP:carbohydrate metabolic process;BP:primary metabolic process;BP:metabolic process;BP:biological_processMF:hydrolase activity;MF:amylase activity;MF:hydrolase activity, acting on glycosyl bonds;MF:carbohydrate binding;MF:catalytic activity;MF:alpha-amylase activity;MF:molecular_function;MF:binding;MF:hydrolase activity, hydrolyzing O-glycosyl compounds	GO:0071704;GO:0005975;GO:0044238;GO:0008152;GO:0008150GO:0016787;GO:0016160;GO:0016798;GO:0030246;GO:0003824;GO:0004556;GO:0003674;GO:0005488;GO:0004553	K01200	pulA	map00500	Starch and sucrose metabolism	COG1523	G:Carbohydrate transport and metabolism	PF03714.11;PF00128.21;PF02922.15	PUD;Alpha-amylase;CBM_48	Bacterial pullanase-associated domain;Alpha amylase, catalytic domain;Carbohydrate-binding module 48	CYT	1	1	97.2	Medium
AW20_RS13600	AW20_RS13600	1e-05	-16.61	0	down	yes	0	21040000	1.35962e+07	1.26305e+07	3.69064e+07	1.63165e+07	0	0	BP:single-organism process;BP:single-organism metabolic process;BP:galactose metabolic process;BP:organic substance metabolic process;BP:small molecule metabolic process;BP:hexose metabolic process;BP:biological_process;BP:metabolic process;BP:single-organism carbohydrate metabolic process;BP:primary metabolic process;BP:carbohydrate metabolic process;BP:monosaccharide metabolic processMF:UDP-glu…	GO:0044699;GO:0044710;GO:0006012;GO:0071704;GO:0044281;GO:0019318;GO:0008150;GO:0008152;GO:0044723;GO:0044238;GO:0005975;GO:0005996GO:0008108;GO:0003674;GO:0005488;GO:0043169;GO:0046914;GO:0008270;GO:0043167;GO:0016740;GO:0046872;GO:0003824;GO:0016779;GO:0016772;GO:0070569	------	------	------	------	COG1085	G:Carbohydrate transport and metabolism	PF16285.2	DUF4931	Domain of unknown function	CYT	1	3	30.3	Medium
AW20_RS02620	AW20_RS02620	1e-05	-16.61	0	down	yes	0	15300000	2.43624e+07	1.72016e+07	4.33732e+06	0	0	0	BP:biological_process;BP:primary metabolic process;BP:carbohydrate metabolic process;BP:metabolic process;BP:organic substance metabolic process	GO:0008150;GO:0044238;GO:0005975;GO:0008152;GO:0071704	------	------	------	------	COG1649	S:Function unknown	PF02638.12	GHL10	Glycosyl hydrolase-like 10	CYT	1	2	59.8	Low
AW20_RS06850	AW20_RS06850	1e-05	-16.61	0	down	yes	0	8662000	8.92958e+06	9.09263e+06	7.96315e+06	7.34713e+06	0	0	------	------	------	------	------	------	------	------	------	------	------	CYT	1	3	20.7	Low
AW20_RS11540	AW20_RS11540	0.009334	-6.743	1e-06	down	yes	85960000	9209000000	9.40242e+09	9.40731e+09	8.81698e+09	8.76347e+07	93076063	7.71793e+07	MF:sequence-specific DNA binding;MF:organic cyclic compound binding;MF:molecular_function;MF:binding;MF:nucleic acid binding;MF:DNA binding;MF:heterocyclic compound binding	GO:0043565;GO:0097159;GO:0003674;GO:0005488;GO:0003676;GO:0003677;GO:1901363	K20480	nprR, nprA	map02024	Quorum sensing	------	------	PF13424.3;PF00515.25;PF07719.14;PF13176.3;PF01381.19;PF14559.3;PF13181.3;PF13374.3;PF12844.4	TPR_12;TPR_1;TPR_2;TPR_7;HTH_3;TPR_19;TPR_8;TPR_10;HTH_19	Tetratricopeptide repeat;Tetratricopeptide repeat;Tetratricopeptide repeat;Tetratricopeptide repeat;Helix-turn-helix;Tetratricopeptide repeat;Tetratricopeptide repeat;Tetratricopeptide repeat;Helix-turn-helix domain	CYT	23	49	50.1	High
AW20_RS04090	AW20_RS04090	0.00973	-6.683	0.000606	down	yes	104700000	10760000000	1.06886e+10	8.9103e+09	1.26673e+10	1.93186e+08	94598029	2.63896e+07	BP:biological_process;BP:metabolic processMF:transferase activity;MF:catalytic activity;MF:acetyltransferase activity;MF:transferase activity, transferring acyl groups;MF:transferase activity, transferring acyl groups other than amino-acyl groups;MF:molecular_function	GO:0008150;GO:0008152GO:0016740;GO:0003824;GO:0016407;GO:0016746;GO:0016747;GO:0003674	K00675	nhoA	------	------	COG2162	Q:Secondary metabolites biosynthesis, transport and catabolism	PF00797.14	Acetyltransf_2	N-acetyltransferase	CYT	9	41	32.1	High
AW20_RS04425	AW20_RS04425	0.01794	-5.801	1.3e-05	down	yes	49860000	2779000000	2.72372e+09	2.63332e+09	2.9811e+09	3.0021e+07	78345192	4.12252e+07	BP:metabolic process;BP:antibiotic metabolic process;BP:cellular process;BP:cellular metabolic process;BP:biological_process;BP:drug metabolic processMF:catalytic activity;MF:transferase activity;MF:molecular_function;MF:transferase activity, transferring glycosyl groups;MF:transferase activity, transferring hexosyl groups	GO:0008152;GO:0016999;GO:0009987;GO:0044237;GO:0008150;GO:0017144GO:0003824;GO:0016740;GO:0003674;GO:0016757;GO:0016758	------	------	------	------	COG1819;COG1819	G:Carbohydrate transport and metabolism;C:Energy production and conversion	PF00201.15;PF04101.13	UDPGT;Glyco_tran_28_C	UDP-glucoronosyl and UDP-glucosyl transferase;Glycosyltransferase family 28 C-terminal domain	CYT	21	50	45.8	High
AW20_RS01605	AW20_RS01605	0.03742	-4.74	0.07437	down	no	25280000	675600000	5.30726e+08	4.49853e+08	1.04626e+09	0	4.72434e+07	3.32507e+06	BP:cellular catabolic process;BP:cell wall macromolecule metabolic process;BP:organic substance catabolic process;BP:cellular macromolecule metabolic process;BP:cell wall macromolecule catabolic process;BP:organic substance metabolic process;BP:cellular process;BP:polysaccharide catabolic process;BP:biological_process;BP:metabolic process;BP:catabolic process;BP:macromolecule catabolic process;BP…	GO:0044248;GO:0044036;GO:1901575;GO:0044260;GO:0016998;GO:0071704;GO:0009987;GO:0000272;GO:0008150;GO:0008152;GO:0009056;GO:0009057;GO:0044238;GO:0005975;GO:0005976;GO:0016052;GO:0044237;GO:0043170GO:0016798;GO:0003674;GO:0016787;GO:0003824;GO:0016977;GO:0004553	------	------	------	------	------	------	PF01270.14	Glyco_hydro_8	Glycosyl hydrolases family 8	CYT	11	33	50.7	High
AW20_RS06005	AW20_RS06005	0.03794	-4.72	7e-06	down	yes	588500000	15510000000	1.64189e+10	1.50199e+10	1.50895e+10	9.64023e+08	3.291e+08	4.72278e+08	BP:cell differentiation;BP:carboxylic acid metabolic process;BP:sporulation;BP:cellular biosynthetic process;BP:cellular nitrogen compound metabolic process;BP:nitrogen compound metabolic process;BP:aspartate family amino acid biosynthetic process;BP:aspartate family amino acid metabolic process;BP:small molecule biosynthetic process;BP:organonitrogen compound biosynthetic process;BP:single-organ…	GO:0030154;GO:0019752;GO:0043934;GO:0044249;GO:0034641;GO:0006807;GO:0009067;GO:0009066;GO:0044283;GO:1901566;GO:0044699;GO:1901576;GO:0006529;GO:0006528;GO:0048869;GO:0006520;GO:0071704;GO:0008652;GO:1901605;GO:0048646;GO:0032502;GO:0044238;GO:0009987;GO:0044710;GO:0044767;GO:0030435;GO:0009058;GO:0044711;GO:0044763;GO:0008152;GO:0043436;GO:0044271;GO:0043604;GO:1901564;GO:0006082;GO:0043603;GO:…	K01953	asnB, ASNS	map00250	Alanine, aspartate and glutamate metabolism	COG0367	E:Amino acid transport and metabolism	PF00733.18;PF13537.3;PF13522.3	Asn_synthase;GATase_7;GATase_6	Asparagine synthase;Glutamine amidotransferase domain;Glutamine amidotransferase domain	CYT	31	70	69.5	High
AW20_RS26745	AW20_RS26745	0.0654	-3.935	0.000574	down	yes	1408000000	21530000000	20037527830	1.90181e+10	2.55327e+10	1.32926e+09	1.48248e+09	1.41129e+09	------	------	------	------	------	------	------	------	PF13424.3	TPR_12	Tetratricopeptide repeat	CYT	19	68	43.8	High
AW20_RS01790	AW20_RS01790	0.06785	-3.882	3.5e-05	down	yes	1241000000	18290000000	1.83694e+10	1.68065e+10	1.96886e+10	1.32005e+09	9.96716e+08	1.40676e+09	BP:single-organism metabolic process;BP:single-organism process;BP:metabolic process;BP:biological_process;BP:oxidation-reduction processMF:oxidoreductase activity, acting on single donors with incorporation of molecular oxygen;MF:cation binding;MF:cysteine dioxygenase activity;MF:dioxygenase activity;MF:transition metal ion binding;MF:oxidoreductase activity, acting on single donors with incorpo…	GO:0044710;GO:0044699;GO:0008152;GO:0008150;GO:0055114GO:0016701;GO:0043169;GO:0017172;GO:0051213;GO:0046914;GO:0016702;GO:0043167;GO:0003824;GO:0003674;GO:0005488;GO:0005506;GO:0046872;GO:0016491	------	------	------	------	COG5553	S:Function unknown	PF05995.9	CDO_I	Cysteine dioxygenase type I	CYT	10	74	22.1	High
AW20_RS03485	AW20_RS03485	0.09982	-3.325	0.01252	down	yes	6693000	67050000	9.40929e+07	5.93278e+07	4.77287e+07	7.81059e+06	4.01493e+06	8.25453e+06	BP:amino-acid betaine transport;BP:modified amino acid transport;BP:single-organism process;BP:localization;BP:nitrogen compound transport;BP:quaternary ammonium group transport;BP:organic substance transport;BP:monovalent inorganic cation transport;BP:transport;BP:cation transport;BP:ion transport;BP:cellular process;BP:single-organism transport;BP:single-organism cellular process;BP:glycine bet…	GO:0015838;GO:0072337;GO:0044699;GO:0051179;GO:0071705;GO:0015697;GO:0071702;GO:0015672;GO:0006810;GO:0006812;GO:0006811;GO:0009987;GO:0044765;GO:0044763;GO:0031460;GO:0051234;GO:0055085;GO:1902578;GO:0015696;GO:0008150GO:0016020;GO:0005575GO:0035639;GO:0015418;GO:0003674;GO:0005488;GO:0016887;GO:0000166;GO:1901363;GO:0001882;GO:0043168;GO:0042626;GO:0016820;GO:0015399;GO:0032549;GO:0005215;GO:00…	K05847	opuA	map02010	ABC transporters	COG1125	E:Amino acid transport and metabolism	PF00005.24;PF13304.3;PF02463.16	ABC_tran;AAA_21;SMC_N	ABC transporter;AAA domain, putative AbiEii toxin, Type IV TA system;RecF/RecN/SMC N terminal domain	CYT	3	10	35.7	High
AW20_RS27290	AW20_RS27290	0.1144	-3.128	0.000945	down	yes	55720000	487100000	4.96668e+08	3.99156e+08	5.6554e+08	7.61591e+07	42428768	4.85612e+07	BP:biological_process;BP:metabolic processMF:hydrolase activity;MF:hydrolase activity, acting on ether bonds;MF:ether hydrolase activity;MF:isochorismatase activity;MF:catalytic activity;MF:leukotriene-A4 hydrolase activity;MF:molecular_function	GO:0008150;GO:0008152GO:0016787;GO:0016801;GO:0016803;GO:0008908;GO:0003824;GO:0004463;GO:0003674	------	------	------	------	COG1335	Q:Secondary metabolites biosynthesis, transport and catabolism	PF00857.17	Isochorismatase	Isochorismatase family	CYT	8	59	23.8	High
AW20_RS10695	AW20_RS10695	0.1172	-3.093	0.1207	down	no	7560000	64520000	8.49236e+07	2.35297e+07	8.50976e+07	0	5895112	9.22562e+06	BP:primary metabolic process;BP:lipid metabolic process;BP:protein metabolic process;BP:single-organism metabolic process;BP:macromolecule metabolic process;BP:organic substance metabolic process;BP:biological_process;BP:metabolic process;BP:proteolysis;BP:single-organism processMF:molecular_function;MF:hydrolase activity;MF:catalytic activity;MF:peptidase activity	GO:0044238;GO:0006629;GO:0019538;GO:0044710;GO:0043170;GO:0071704;GO:0008150;GO:0008152;GO:0006508;GO:0044699GO:0003674;GO:0016787;GO:0003824;GO:0008233	------	------	------	------	COG4667	R:General function prediction only	PF01734.19	Patatin	Patatin-like phospholipase	CYT	4	20	32.7	High
AW20_RS00025	AW20_RS00025	0.135	-2.889	0.000185	down	yes	26910000	199400000	1.90644e+08	1.83196e+08	2.24475e+08	2.1696e+07	29045573	3.00009e+07	BP:regulation of primary metabolic process;BP:regulation of metabolic process;BP:regulation of cellular biosynthetic process;BP:regulation of cellular metabolic process;BP:regulation of biological process;BP:regulation of cellular macromolecule biosynthetic process;BP:regulation of nucleobase-containing compound metabolic process;BP:biological regulation;BP:regulation of gene expression;BP:regula…	GO:0080090;GO:0019222;GO:0031326;GO:0031323;GO:0050789;GO:2000112;GO:0019219;GO:0065007;GO:0010468;GO:0060255;GO:0009889;GO:1903506;GO:0050794;GO:0008150;GO:0051171;GO:2001141;GO:0051252;GO:0006355;GO:0010556GO:0003674;GO:0005488;GO:0003676;GO:1901363;GO:0097159;GO:0003723	K03666	hfq	map03018;map02024;map05111	RNA degradation;Quorum sensing;Biofilm formation - Vibrio cholerae	------	------	------	------	------	CYT	3	49	7	High
AW20_RS04835	AW20_RS04835	0.1455	-2.781	0.000136	down	yes	441700000	3036000000	3.23e+09	2.6765e+09	3.20032e+09	4.11846e+08	457905575	4.55226e+08	BP:organic substance metabolic process;BP:protein metabolic process;BP:macromolecule metabolic process;BP:biological_process;BP:metabolic process;BP:proteolysis;BP:primary metabolic processMF:serine-type endopeptidase activity;MF:endopeptidase activity;MF:hydrolase activity;MF:serine hydrolase activity;MF:catalytic activity;MF:peptidase activity, acting on L-amino acid peptides;MF:molecular_funct…	GO:0071704;GO:0019538;GO:0043170;GO:0008150;GO:0008152;GO:0006508;GO:0044238GO:0004252;GO:0004175;GO:0016787;GO:0017171;GO:0003824;GO:0070011;GO:0003674;GO:0008233;GO:0008236	K13275	isp	------	------	------	------	PF00082.19	Peptidase_S8	Subtilase family	EXC	11	59	34	High
AW20_RS15485	AW20_RS15485	0.1497	-2.74	0.000541	down	yes	45450000	303600000	3.27332e+08	2.57663e+08	3.25851e+08	4.24221e+07	6.62002e+07	2.77306e+07	BP:organic substance metabolic process;BP:primary metabolic process;BP:protein metabolic process;BP:macromolecule metabolic process;BP:biological_process;BP:metabolic process;BP:proteolysisMF:aminopeptidase activity;MF:hydrolase activity;MF:exopeptidase activity;MF:catalytic activity;MF:peptidase activity, acting on L-amino acid peptides;MF:molecular_function;MF:peptidase activity	GO:0071704;GO:0044238;GO:0019538;GO:0043170;GO:0008150;GO:0008152;GO:0006508GO:0004177;GO:0016787;GO:0008238;GO:0003824;GO:0070011;GO:0003674;GO:0008233	K19701	ywaD	------	------	COG2234	R:General function prediction only	PF04389.14;PF02225.19	Peptidase_M28;PA	Peptidase family M28;PA domain	CYT	8	28	50.6	High
AW20_RS27305	AW20_RS27305	0.1561	-2.679	0.001803	down	yes	280200000	1795000000	1.77331e+09	1.45124e+09	2.16072e+09	2.59425e+08	2.81382e+08	2.99886e+08	BP:cellular catabolic process;BP:hydrogen peroxide catabolic process;BP:detoxification;BP:single-organism process;BP:single-organism catabolic process;BP:single-organism metabolic process;BP:cellular oxidant detoxification;BP:biological_process;BP:cellular process;BP:reactive oxygen species metabolic process;BP:cellular detoxification;BP:single-organism cellular process;BP:metabolic process;BP:ca…	GO:0044248;GO:0042744;GO:0098754;GO:0044699;GO:0044712;GO:0044710;GO:0098869;GO:0008150;GO:0009987;GO:0072593;GO:1990748;GO:0044763;GO:0008152;GO:0009056;GO:0006979;GO:0055114;GO:0050896;GO:0006950;GO:0044237;GO:0042743GO:0003674;GO:0005488;GO:1901363;GO:0016491;GO:0043169;GO:0043167;GO:0016684;GO:0020037;GO:0016209;GO:0003824;GO:0046872;GO:0046906;GO:0097159;GO:0004096;GO:0004601	K03781	katE, CAT, catB, srpA	map00630;map00380	Glyoxylate and dicarboxylate metabolism;Tryptophan metabolism	COG0753	P:Inorganic ion transport and metabolism	PF00199.16;PF06628.9	Catalase;Catalase-rel	Catalase;Catalase-related immune-responsive	CYT	17	39	62.4	High
AW20_RS01795	AW20_RS01795	0.1699	-2.557	0.005133	down	yes	54970000	323600000	3.26798e+08	2.54981e+08	3.89155e+08	3.44577e+07	18452806	1.12012e+08	BP:single-organism metabolic process;BP:single-organism process;BP:metabolic process;BP:biological_process;BP:oxidation-reduction processMF:binding;MF:cation binding;MF:monooxygenase activity;MF:heme binding;MF:transition metal ion binding;MF:tetrapyrrole binding;MF:organic cyclic compound binding;MF:oxidoreductase activity, acting on paired donors, with incorporation or reduction of molecular ox…	GO:0044710;GO:0044699;GO:0008152;GO:0008150;GO:0055114GO:0005488;GO:0043169;GO:0004497;GO:0020037;GO:0046914;GO:0046906;GO:0097159;GO:0016705;GO:0043167;GO:0003824;GO:0003674;GO:0005506;GO:0046872;GO:1901363;GO:0016491	K21113	CYP106	------	------	COG2124	Q:Secondary metabolites biosynthesis, transport and catabolism	PF00067.19	p450	Cytochrome P450	CYT	8	20	46.7	High
AW20_RS01820	AW20_RS01820	0.1767	-2.501	0.001668	down	yes	982300000	5560000000	5.21885e+09	4.72415e+09	6.73561e+09	1.10105e+09	934102760	9.11644e+08	BP:single-organism metabolic process;BP:single-organism process;BP:metabolic process;BP:biological_process;BP:oxidation-reduction processMF:binding;MF:cation binding;MF:monooxygenase activity;MF:heme binding;MF:transition metal ion binding;MF:tetrapyrrole binding;MF:organic cyclic compound binding;MF:oxidoreductase activity, acting on paired donors, with incorporation or reduction of molecular ox…	GO:0044710;GO:0044699;GO:0008152;GO:0008150;GO:0055114GO:0005488;GO:0043169;GO:0004497;GO:0020037;GO:0046914;GO:0046906;GO:0097159;GO:0016705;GO:0043167;GO:0003824;GO:0003674;GO:0005506;GO:0046872;GO:1901363;GO:0016491	------	------	------	------	COG2124	Q:Secondary metabolites biosynthesis, transport and catabolism	PF00067.19	p450	Cytochrome P450	CYT	16	45	47	High
AW20_RS27300	AW20_RS27300	0.1854	-2.431	0.003193	down	yes	401800000	2167000000	2.08839e+09	1.72798e+09	2.68375e+09	4.03396e+08	4.21852e+08	3.80004e+08	BP:single-organism process;BP:cellular process;BP:single-organism metabolic process;BP:cellular oxidant detoxification;BP:cellular detoxification;BP:biological_process;BP:metabolic process;BP:detoxification;BP:oxidation-reduction processMF:bromide peroxidase activity;MF:hydrolase activity;MF:molecular_function;MF:antioxidant activity;MF:carboxylic ester hydrolase activity;MF:catalytic activity;MF…	GO:0044699;GO:0009987;GO:0044710;GO:0098869;GO:1990748;GO:0008150;GO:0008152;GO:0098754;GO:0055114GO:0019806;GO:0016787;GO:0003674;GO:0016209;GO:0052689;GO:0003824;GO:0016788;GO:0016691;GO:0016684;GO:0004064;GO:0004601;GO:0016491	------	------	------	------	COG0596	R:General function prediction only	PF00561.17;PF12146.5;PF12697.4	Abhydrolase_1;Hydrolase_4;Abhydrolase_6	alpha/beta hydrolase fold;Serine aminopeptidase, S33;Alpha/beta hydrolase family	CYT	11	56	30.8	High
AW20_RS25185	AW20_RS25185	0.2318	-2.109	0.1926	down	no	28160000	121500000	1.8645e+08	1.38259e+08	3.97409e+07	2.86604e+07	0	2.76515e+07	MF:purine ribonucleoside triphosphate binding;MF:molecular_function;MF:binding;MF:ATPase activity;MF:ion binding;MF:heterocyclic compound binding;MF:purine nucleoside binding;MF:nucleoside binding;MF:anion binding;MF:cation binding;MF:metal cluster binding;MF:nucleotide binding;MF:nucleoside phosphate binding;MF:ribonucleoside binding;MF:purine nucleotide binding;MF:metal ion binding;MF:ATP bindi…	GO:0035639;GO:0003674;GO:0005488;GO:0016887;GO:0043167;GO:1901363;GO:0001883;GO:0001882;GO:0043168;GO:0043169;GO:0051540;GO:0000166;GO:1901265;GO:0032549;GO:0017076;GO:0046872;GO:0005524;GO:0016787;GO:0017111;GO:0036094;GO:0003824;GO:0016818;GO:0030554;GO:0097367;GO:0097159;GO:0051536;GO:0016817;GO:0016462;GO:0032559;GO:0032555;GO:0032550;GO:0032553	K03593	mrp, NUBPL	------	------	COG0489	D:Cell cycle control, cell division, chromosome partitioning	PF10609.6;PF01883.16;PF01656.20;PF00142.15;PF13614.3;PF09140.8	ParA;DUF59;CbiA;Fer4_NifH;AAA_31;MipZ	NUBPL iron-transfer P-loop NTPase;Domain of unknown function DUF59;CobQ/CobB/MinD/ParA nucleotide binding domain;4Fe-4S iron sulfur cluster binding proteins, NifH/frxC family;AAA domain;ATPase MipZ	CYT	1	3	38.3	Medium
AW20_RS23230	AW20_RS23230	0.2376	-2.073	0.3667	down	no	498900000	2100000000	5.23331e+09	7.64472e+08	3.03514e+08	3.16871e+08	542677184	6.3726e+08	BP:pyrimidine ribonucleotide metabolic process;BP:nucleotide biosynthetic process;BP:small molecule metabolic process;BP:ribonucleoside monophosphate metabolic process;BP:pyrimidine nucleoside biosynthetic process;BP:organic cyclic compound biosynthetic process;BP:pyrimidine ribonucleoside metabolic process;BP:organic cyclic compound metabolic process;BP:single-organism metabolic process;BP:singl…	GO:0009218;GO:0009165;GO:0044281;GO:0009161;GO:0046134;GO:1901362;GO:0046131;GO:1901360;GO:0044710;GO:0044711;GO:0019856;GO:0044205;GO:0006541;GO:0009174;GO:0009173;GO:0043436;GO:0042455;GO:0046483;GO:1901564;GO:1901566;GO:0016053;GO:0019637;GO:0019438;GO:0009163;GO:0044283;GO:0006807;GO:0009064;GO:1901576;GO:0006206;GO:0006207;GO:0046132;GO:0018130;GO:0006221;GO:0009156;GO:0009260;GO:0008150;GO:…	K01956	carA, CPA1	map00240;map00250	Pyrimidine metabolism;Alanine, aspartate and glutamate metabolism	------	------	PF00988.19;PF00117.25;PF07722.10	CPSase_sm_chain;GATase;Peptidase_C26	Carbamoyl-phosphate synthase small chain, CPSase domain;Glutamine amidotransferase class-I;Peptidase C26	CYT	6	18	40.4	High
AW20_RS26630	AW20_RS26630	0.2419	-2.048	0.001598	down	yes	437600000	1809000000	1.75458e+09	1.53919e+09	2.1324e+09	3.81281e+08	3.9668e+08	5.34853e+08	BP:cellular protein metabolic process;BP:cellular macromolecule metabolic process;BP:primary metabolic process;BP:protein metabolic process;BP:cellular process;BP:cellular protein modification process;BP:macromolecule metabolic process;BP:organic substance metabolic process;BP:macromolecule modification;BP:protein modification process;BP:biological_process;BP:cellular metabolic process;BP:metabol…	GO:0044267;GO:0044260;GO:0044238;GO:0019538;GO:0009987;GO:0006464;GO:0043170;GO:0071704;GO:0043412;GO:0036211;GO:0008150;GO:0044237;GO:0008152	K04655	hypE	------	------	COG0309	O:Posttranslational modification, protein turnover, chaperones	PF02769.19;PF00586.21	AIRS_C;AIRS	AIR synthase related protein, C-terminal domain;AIR synthase related protein, N-terminal domain	CYT	8	36	37.1	High
AW20_RS15085	AW20_RS15085	0.248	-2.012	0	down	yes	56520000	227900000	2.3225e+08	2.2447e+08	2.27125e+08	5.93384e+07	53444247	5.67828e+07	BP:single-organism process;BP:cellular protein metabolic process;BP:single-organism metabolic process;BP:cellular macromolecule metabolic process;BP:organic substance metabolic process;BP:cellular process;BP:response to stress;BP:biological_process;BP:metabolic process;BP:response to oxidative stress;BP:oxidation-reduction process;BP:primary metabolic process;BP:protein metabolic process;BP:respo…	GO:0044699;GO:0044267;GO:0044710;GO:0044260;GO:0071704;GO:0009987;GO:0006950;GO:0008150;GO:0008152;GO:0006979;GO:0055114;GO:0044238;GO:0019538;GO:0050896;GO:0044237;GO:0043170;GO:0030091GO:0003674;GO:0016491;GO:0016667;GO:0033743;GO:0008113;GO:0003824;GO:0016671	K12267	msrAB	------	------	COG0225;COG0229	O:Posttranslational modification, protein turnover, chaperones;	PF01625.18;PF01641.15	PMSR;SelR	Peptide methionine sulfoxide reductase;SelR domain	CYT	4	18	36.8	High
AW20_RS24515	AW20_RS24515	0.2576	-1.957	1.1e-05	down	yes	2386000000	9261000000	9.3533e+09	8.80231e+09	9.62738e+09	2.22569e+09	2448675703	2.48359e+09	------	------	------	------	------	------	------	------	PF13424.3	TPR_12	Tetratricopeptide repeat	CYT	18	62	42.7	High
AW20_RS06920	AW20_RS06920	0.2777	-1.848	0.007264	down	yes	7143000	25720000	2.89844e+07	2.9748e+07	1.84158e+07	7.07116e+06	6.42817e+06	7.93014e+06	BP:glycoside metabolic process;BP:glycoside biosynthetic process;BP:carboxylic acid metabolic process;BP:carbohydrate derivative biosynthetic process;BP:small molecule biosynthetic process;BP:single-organism process;BP:organic substance biosynthetic process;BP:single-organism metabolic process;BP:single-organism biosynthetic process;BP:cofactor biosynthetic process;BP:organic substance metabolic …	GO:0016137;GO:0016138;GO:0019752;GO:1901137;GO:0044283;GO:0044699;GO:1901576;GO:0044710;GO:0044711;GO:0051188;GO:0071704;GO:0044281;GO:0009987;GO:0009058;GO:0051186;GO:0008150;GO:0008152;GO:0043436;GO:0071792;GO:0071793;GO:0006082;GO:0044272;GO:0046394;GO:1901135;GO:0016053;GO:0044237;GO:1901657;GO:0006790;GO:0044763;GO:0044249;GO:1901659GO:0003674;GO:0005488;GO:1901363;GO:0043750;GO:0000166;GO:0…	------	------	------	------	COG0438	M:Cell wall/membrane/envelope biogenesis	PF00534.17;PF13692.3;PF13439.3;PF13477.3;PF13579.3;PF13524.3	Glycos_transf_1;Glyco_trans_1_4;Glyco_transf_4;Glyco_trans_4_2;Glyco_trans_4_4;Glyco_trans_1_2	Glycosyl transferases group 1;Glycosyl transferases group 1;Glycosyltransferase Family 4;Glycosyl transferase 4-like;Glycosyl transferase 4-like domain;Glycosyl transferases group 1	CYT	3	11	42.8	High
AW20_RS26625	AW20_RS26625	0.2782	-1.846	0.0004	down	yes	4857000000	17460000000	16621684369	1.60328e+10	1.97327e+10	5.04153e+09	4620564575	4.91028e+09	BP:biological_process;BP:metabolic processMF:hydrolase activity;MF:hydrolase activity, acting on ether bonds;MF:ether hydrolase activity;MF:isochorismatase activity;MF:catalytic activity;MF:leukotriene-A4 hydrolase activity;MF:molecular_function	GO:0008150;GO:0008152GO:0016787;GO:0016801;GO:0016803;GO:0008908;GO:0003824;GO:0004463;GO:0003674	------	------	------	------	COG1335	Q:Secondary metabolites biosynthesis, transport and catabolism	PF00857.17	Isochorismatase	Isochorismatase family	CYT	16	73	21.7	High
AW20_RS11480	AW20_RS11480	0.2812	-1.83	0.002574	down	yes	1868000000	6643000000	7.8576e+09	5.74681e+09	6.32462e+09	1.7278e+09	1375568288	2.50073e+09	BP:regulation of primary metabolic process;BP:regulation of metabolic process;BP:regulation of cellular biosynthetic process;BP:regulation of cellular metabolic process;BP:regulation of biological process;BP:regulation of cellular macromolecule biosynthetic process;BP:regulation of macromolecule metabolic process;BP:biological regulation;BP:regulation of gene expression;BP:regulation of nucleobas…	GO:0080090;GO:0019222;GO:0031326;GO:0031323;GO:0050789;GO:2000112;GO:0060255;GO:0065007;GO:0010468;GO:0019219;GO:0009889;GO:1903506;GO:0050794;GO:0008150;GO:0051171;GO:2001141;GO:0051252;GO:0006355;GO:0010556GO:0003674;GO:0001071;GO:0003676;GO:0003677;GO:1901363;GO:0003700;GO:0097159;GO:0005488	------	------	------	------	------	------	PF12840.4;PF01022.17;PF01047.19	HTH_20;HTH_5;MarR	Helix-turn-helix domain;Bacterial regulatory protein, arsR family;MarR family	CYT	5	59	11.2	High
AW20_RS09445	AW20_RS09445	0.3074	-1.702	0.005432	down	yes	7326000	23830000	2.16167e+07	2.34219e+07	2.64373e+07	0	9173082	5.47829e+06	BP:phosphorylation;BP:cellular process;BP:cellular metabolic process;BP:phosphate-containing compound metabolic process;BP:biological_process;BP:metabolic process;BP:phosphorus metabolic processMF:kinase activity;MF:transferase activity;MF:catalytic activity;MF:molecular_function;MF:transferase activity, transferring phosphorus-containing groups	GO:0016310;GO:0009987;GO:0044237;GO:0006796;GO:0008150;GO:0008152;GO:0006793GO:0016301;GO:0016740;GO:0003824;GO:0003674;GO:0016772	------	------	------	------	COG0457	R:General function prediction only	PF13424.3	TPR_12	Tetratricopeptide repeat	CYT	1	3	44.3	High
AW20_RS08590	AW20_RS08590	0.308	-1.699	4.3e-05	down	yes	24020000	77990000	7.51622e+07	7.99006e+07	7.88992e+07	2.77159e+07	1.95074e+07	2.48323e+07	BP:single-organism process;BP:transport;BP:gas transport;BP:single-organism transport;BP:single-organism localization;BP:biological_process;BP:establishment of localization;BP:localization;BP:oxygen transportMF:oxygen binding;MF:heme binding;MF:tetrapyrrole binding;MF:organic cyclic compound binding;MF:heterocyclic compound binding;MF:molecular_function;MF:binding	GO:0044699;GO:0006810;GO:0015669;GO:0044765;GO:1902578;GO:0008150;GO:0051234;GO:0051179;GO:0015671GO:0019825;GO:0020037;GO:0046906;GO:0097159;GO:1901363;GO:0003674;GO:0005488	K06886	glbN	------	------	COG2346	S:Function unknown	PF01152.18	Bac_globin	Bacterial-like globin	CYT	2	18	15.1	High
AW20_RS00030	AW20_RS00030	0.3167	-1.659	0.000272	down	yes	28960000000	91440000000	91379690498	8.28231e+10	100112286683	2.7508e+10	2.76014e+10	31783523274	BP:phosphorylation;BP:cellular process;BP:cellular metabolic process;BP:phosphate-containing compound metabolic process;BP:biological_process;BP:metabolic process;BP:phosphorus metabolic processMF:kinase activity;MF:transferase activity;MF:catalytic activity;MF:molecular_function;MF:transferase activity, transferring phosphorus-containing groups	GO:0016310;GO:0009987;GO:0044237;GO:0006796;GO:0008150;GO:0008152;GO:0006793GO:0016301;GO:0016740;GO:0003824;GO:0003674;GO:0016772	------	------	------	------	------	------	PF13424.3;PF00515.25	TPR_12;TPR_1	Tetratricopeptide repeat;Tetratricopeptide repeat	CYT	25	76	42.7	High
AW20_RS08340	AW20_RS08340	0.3177	-1.654	0.000246	down	yes	1010000000	3179000000	3.41837e+09	2.83895e+09	3.27937e+09	9.90467e+08	1.04401e+09	9.96524e+08	BP:homeostatic process;BP:single-organism metabolic process;BP:biological regulation;BP:single-organism process;BP:regulation of biological quality;BP:cellular homeostasis;BP:cellular process;BP:regulation of cellular process;BP:single-organism cellular process;BP:metabolic process;BP:cell redox homeostasis;BP:oxidation-reduction process;BP:regulation of biological process;BP:biological_processCC…	GO:0042592;GO:0044710;GO:0065007;GO:0044699;GO:0065008;GO:0019725;GO:0009987;GO:0050794;GO:0044763;GO:0008152;GO:0045454;GO:0055114;GO:0050789;GO:0008150GO:0005575;GO:0005623GO:0003674;GO:0005488;GO:0043167;GO:1901363;GO:1901265;GO:0016491;GO:0043168;GO:0050662;GO:0050660;GO:0003954;GO:0000166;GO:0036094;GO:0003824;GO:0048037;GO:0097159;GO:0016651	------	------	------	------	COG0446	C:Energy production and conversion	PF07992.11;PF00070.24;PF13738.3;PF02852.19;PF03486.11;PF01266.21;PF13450.3	Pyr_redox_2;Pyr_redox;Pyr_redox_3;Pyr_redox_dim;HI0933_like;DAO;NAD_binding_8	Pyridine nucleotide-disulphide oxidoreductase;Pyridine nucleotide-disulphide oxidoreductase;Pyridine nucleotide-disulphide oxidoreductase;Pyridine nucleotide-disulphide oxidoreductase, dimerisation domain;HI0933-like protein;FAD dependent oxidoreductase;NA	CYT	17	51	49.4	High
AW20_RS13720	AW20_RS13720	0.3237	-1.627	4e-06	down	yes	1020000000	3151000000	3.22448e+09	3.16823e+09	3.06062e+09	1.08604e+09	1.01004e+09	9.63871e+08	BP:single-organism metabolic process;BP:biological_process;BP:oxidation-reduction process;BP:metabolic process;BP:single-organism processMF:catalytic activity;MF:molecular_function;MF:oxidoreductase activity	GO:0044710;GO:0008150;GO:0055114;GO:0008152;GO:0044699GO:0003824;GO:0003674;GO:0016491	------	------	------	------	COG0656	R:General function prediction only	PF00248.18	Aldo_ket_red	Aldo/keto reductase family	CYT	12	64	31.8	High
AW20_RS22735	AW20_RS22735	0.3262	-1.616	0.01331	down	yes	19600000	60090000	5.31738e+07	5.68772e+07	7.02244e+07	0	24678560	1.45132e+07	------	------	------	------	------	------	------	------	------	------	------	CYT	4	11	42	High
AW20_RS04780	AW20_RS04780	0.3274	-1.611	0.01139	down	yes	35820000	109400000	9.55487e+07	1.37147e+08	9.54853e+07	3.41989e+07	20919846	5.23263e+07	------	------	------	------	------	------	------	------	PF13141.3	DUF3979	Protein of unknown function	CYT	3	30	14.6	High
AW20_RS24345	AW20_RS24345	0.3312	-1.594	4.6e-05	down	yes	122200000	369000000	3.88219e+08	3.61039e+08	3.57808e+08	1.39422e+08	117229093	1.10086e+08	------	------	------	------	------	------	------	------	------	------	------	CYT	7	24	37.6	High
AW20_RS26385	AW20_RS26385	0.3466	-1.529	0.01446	down	yes	6752000	19480000	2.43843e+07	1.99103e+07	1.41554e+07	7.2947e+06	5.08415e+06	7.87729e+06	BP:transport;BP:biological_process;BP:establishment of localization;BP:localizationCC:membrane;CC:plasma membrane;CC:cell part;CC:cellular_componentMF:purine ribonucleoside triphosphate binding;MF:molecular_function;MF:binding;MF:ATPase activity;MF:ion binding;MF:heterocyclic compound binding;MF:nucleoside phosphate binding;MF:nucleoside binding;MF:anion binding;MF:nucleotide binding;MF:purine nu…	GO:0006810;GO:0008150;GO:0051234;GO:0051179GO:0016020;GO:0005886;GO:0044464;GO:0005575GO:0035639;GO:0003674;GO:0005488;GO:0016887;GO:0043167;GO:1901363;GO:1901265;GO:0001882;GO:0043168;GO:0000166;GO:0001883;GO:0032549;GO:0017076;GO:0005524;GO:0016787;GO:0017111;GO:0036094;GO:0003824;GO:0016818;GO:0030554;GO:0097367;GO:0097159;GO:0016817;GO:0016462;GO:0032559;GO:0032555;GO:0032550;GO:0032553	K16787;K16786	ecfA1;ecfA2	map02010	ABC transporters	COG1122	P:Inorganic ion transport and metabolism	PF00005.24;PF13304.3;PF02463.16;PF03193.13;PF13555.3;PF13401.3;PF13191.3	ABC_tran;AAA_21;SMC_N;DUF258;AAA_29;AAA_22;AAA_16	ABC transporter;AAA domain, putative AbiEii toxin, Type IV TA system;RecF/RecN/SMC N terminal domain;Protein of unknown function, DUF258;P-loop containing region of AAA domain;AAA domain;AAA ATPase domain	CYT	2	3	62.6	High
AW20_RS26635	AW20_RS26635	0.3497	-1.516	0.09111	down	no	33080000	94590000	1.23522e+08	4.03166e+07	1.19918e+08	4.4117e+07	24527570	3.06104e+07	BP:organic substance metabolic process;BP:cellular protein metabolic process;BP:cellular process;BP:cellular protein modification process;BP:macromolecule modification;BP:protein modification process;BP:biological_process;BP:metabolic process;BP:protein carbamoylation;BP:primary metabolic process;BP:cellular macromolecule metabolic process;BP:protein metabolic process;BP:cellular metabolic proces…	GO:0071704;GO:0044267;GO:0009987;GO:0006464;GO:0043412;GO:0036211;GO:0008150;GO:0008152;GO:0046944;GO:0044238;GO:0044260;GO:0019538;GO:0044237;GO:0043170GO:0003674;GO:0008270;GO:0003676;GO:1901363;GO:0043169;GO:0046914;GO:0043167;GO:0016743;GO:0016740;GO:0016741;GO:0046872;GO:0003824;GO:0097159;GO:0003725;GO:0003723;GO:0005488	K04656	hypF	------	------	COG0068	O:Posttranslational modification, protein turnover, chaperones	PF01300.15;PF07503.9;PF00708.15;PF00814.22	Sua5_yciO_yrdC;zf-HYPF;Acylphosphatase;Peptidase_M22	Telomere recombination;HypF finger;Acylphosphatase;Glycoprotease family	CYT	6	9	88	High
AW20_RS10460	AW20_RS10460	0.3524	-1.505	0.1593	down	no	112400000	319000000	4.69985e+08	3.74869e+08	1.12031e+08	2.18841e+08	67147472	5.12825e+07	BP:glycosaminoglycan metabolic process;BP:carbohydrate derivative metabolic process;BP:peptidoglycan metabolic process;BP:macromolecule metabolic process;BP:peptidoglycan turnover;BP:organic substance metabolic process;BP:nitrogen compound metabolic process;BP:biological_process;BP:metabolic process;BP:aminoglycan metabolic process;BP:organonitrogen compound metabolic processCC:cellular_component…	GO:0030203;GO:1901135;GO:0000270;GO:0043170;GO:0009254;GO:0071704;GO:0006807;GO:0008150;GO:0008152;GO:0006022;GO:1901564GO:0005575;GO:0016020;GO:0019867GO:0003674;GO:0016787;GO:0003824;GO:0004553;GO:0016798	------	------	------	------	COG3103;COG3584	T:Signal transduction mechanisms;S:Function unknown	PF08239.8;PF06725.8;PF06347.10	SH3_3;3D;SH3_4	Bacterial SH3 domain;3D domain;Bacterial SH3 domain	CYT	1	5	40.7	High
AW20_RS24965	AW20_RS24965	0.3537	-1.499	0.00015	down	yes	366800000	1037000000	9.59918e+08	1.11344e+09	1.03692e+09	3.92523e+08	332362886	3.7565e+08	------	------	------	------	------	------	COG4841	S:Function unknown	PF01521.17	Fe-S_biosyn	Iron-sulphur cluster biosynthesis	CYT	4	41	11.1	High
AW20_RS26900	AW20_RS26900	0.3601	-1.474	0.07447	down	no	42740000	118700000	1.00446e+08	1.47262e+08	1.08274e+08	5.94474e+06	98034800	2.42351e+07	BP:biological_process;BP:metabolic process;BP:methylationMF:catalytic activity;MF:transferase activity;MF:transferase activity, transferring one-carbon groups;MF:molecular_function;MF:methyltransferase activity	GO:0008150;GO:0008152;GO:0032259GO:0003824;GO:0016740;GO:0016741;GO:0003674;GO:0008168	------	------	------	------	COG3315	Q:Secondary metabolites biosynthesis, transport and catabolism	PF04072.11	LCM	Leucine carboxyl methyltransferase	CYT	4	18	35.3	High
AW20_RS05905	AW20_RS05905	0.3642	-1.457	0.004419	down	yes	18890000	51860000	6.17849e+07	5.07652e+07	4.30408e+07	2.16261e+07	19227210	1.58262e+07	------	------	------	------	------	------	------	------	PF13078.3	DUF3942	Protein of unknown function	CYT	1	11	15.9	High
AW20_RS16800	AW20_RS16800	0.3658	-1.451	0.006821	down	yes	31800000	86930000	7.52269e+07	9.50042e+07	9.05702e+07	1.47122e+07	35943250	4.4741e+07	BP:iron ion transport;BP:single-organism process;BP:transition metal ion transport;BP:cation transport;BP:ion transport;BP:transport;BP:single-organism transport;BP:biological_process;BP:establishment of localization;BP:localization;BP:single-organism localization;BP:iron coordination entity transport;BP:metal ion transport;BP:iron chelate transportMF:molecular_function;MF:purine ribonucleoside t…	GO:0006826;GO:0044699;GO:0000041;GO:0006812;GO:0006811;GO:0006810;GO:0044765;GO:0008150;GO:0051234;GO:0051179;GO:1902578;GO:1901678;GO:0030001;GO:0015688GO:0003674;GO:0035639;GO:0015603;GO:0015623;GO:0005488;GO:0016887;GO:0043167;GO:1901363;GO:0001882;GO:0043168;GO:0042626;GO:0016820;GO:0042623;GO:0005215;GO:0000166;GO:0015399;GO:0001883;GO:0032549;GO:0017076;GO:0005524;GO:0016787;GO:0017111;GO:1…	K02013	ABC.FEV.A	map02010	ABC transporters	COG4604	P:Inorganic ion transport and metabolism	PF00005.24;PF13304.3;PF02463.16;PF13175.3	ABC_tran;AAA_21;SMC_N;AAA_15	ABC transporter;AAA domain, putative AbiEii toxin, Type IV TA system;RecF/RecN/SMC N terminal domain;AAA ATPase domain	CYT	4	17	28.2	High
AW20_RS17140	AW20_RS17140	0.3711	-1.43	0.02099	down	yes	31740000	85540000	8.23581e+07	6.58294e+07	1.08445e+08	4.70252e+07	23485476	2.47134e+07	------	------	------	------	------	------	COG0011	S:Function unknown	PF01910.14	Thiamine_BP	Thiamine-binding protein	CYT	1	31	11.2	High
AW20_RS05075	AW20_RS05075	0.3721	-1.426	1e-05	down	yes	3382000000	9088000000	8.83631e+09	9.41564e+09	9.01352e+09	3.47624e+09	3.14989e+09	3.51839e+09	BP:single-organism metabolic process;BP:biological_process;BP:oxidation-reduction process;BP:metabolic process;BP:single-organism processMF:catalytic activity;MF:molecular_function;MF:oxidoreductase activity	GO:0044710;GO:0008150;GO:0055114;GO:0008152;GO:0044699GO:0003824;GO:0003674;GO:0016491	K07078	K07078	------	------	COG3560	R:General function prediction only	PF00881.21	Nitroreductase	Nitroreductase family	CYT	12	60	23.1	High
AW20_RS08910	AW20_RS08910	0.3722	-1.426	0.001659	down	yes	23930000	64300000	7.18823e+07	6.69072e+07	5.41011e+07	2.23586e+07	24574197	2.48591e+07	BP:cellular response to extracellular stimulus;BP:cellular response to external stimulus;BP:response to external stimulus;BP:response to stimulus;BP:establishment of competence for transformation;BP:cellular response to stimulus;BP:biological_process;BP:single-organism cellular process;BP:single-organism process;BP:cell communication;BP:cellular process;BP:response to extracellular stimulus	GO:0031668;GO:0071496;GO:0009605;GO:0050896;GO:0030420;GO:0051716;GO:0008150;GO:0044763;GO:0044699;GO:0007154;GO:0009987;GO:0009991	K02250	comK	map02024	Quorum sensing	COG4903	K:Transcription	PF06338.8	ComK	ComK protein	CYT	2	11	22.7	High
AW20_RS03085	AW20_RS03085	0.3737	-1.42	0.006558	down	yes	51460000	137700000	1.39277e+08	1.39301e+08	1.34512e+08	7.40925e+07	19258208	6.10324e+07	------	------	------	------	------	------	------	------	PF09953.6	DUF2187	Uncharacterized protein conserved in bacteria	CYT	1	18	6.9	High
AW20_RS17670	AW20_RS17670	0.3809	-1.393	3.8e-05	down	yes	264600000	694700000	7.26078e+08	6.73038e+08	6.8507e+08	2.36405e+08	284604455	2.72936e+08	BP:cellular process;BP:multi-organism cellular process;BP:biological_process;BP:genetic transfer;BP:DNA mediated transformation;BP:multi-organism processMF:hydrolase activity;MF:catalytic activity;MF:molecular_function	GO:0009987;GO:0044764;GO:0008150;GO:0009292;GO:0009294;GO:0051704GO:0016787;GO:0003824;GO:0003674	------	------	------	------	COG2050	Q:Secondary metabolites biosynthesis, transport and catabolism	PF03061.19	4HBT	Thioesterase superfamily	CYT	5	65	14	High
AW20_RS14990	AW20_RS14990	0.3928	-1.348	1e-06	down	yes	3479000000	8857000000	8.65843e+09	9.01486e+09	8.89774e+09	3.42198e+09	3.42079e+09	3.59453e+09	BP:primary metabolic process;BP:protein metabolic process;BP:macromolecule metabolic process;BP:organic substance metabolic process;BP:biological_process;BP:metabolic process;BP:proteolysisMF:molecular_function;MF:endopeptidase activity;MF:metalloendopeptidase activity;MF:hydrolase activity;MF:catalytic activity;MF:peptidase activity, acting on L-amino acid peptides;MF:peptidase activity;MF:metal…	GO:0044238;GO:0019538;GO:0043170;GO:0071704;GO:0008150;GO:0008152;GO:0006508GO:0003674;GO:0004175;GO:0004222;GO:0016787;GO:0003824;GO:0070011;GO:0008233;GO:0008237	------	------	------	------	COG1164	E:Amino acid transport and metabolism	PF01432.17;PF08439.7	Peptidase_M3;Peptidase_M3_N	Peptidase family M3;Oligopeptidase F	CYT	27	64	69.2	High
AW20_RS21795	AW20_RS21795	0.402	-1.315	0.01333	down	yes	69020000	171700000	1.23515e+08	1.92781e+08	1.98798e+08	6.46718e+07	71070490	7.13248e+07	MF:catalytic activity;MF:transferase activity;MF:molecular_function	GO:0003824;GO:0016740;GO:0003674	------	------	------	------	------	------	PF13025.3	DUF3886	Protein of unknown function	CYT	3	42	9.6	High
AW20_RS06875	AW20_RS06875	0.4031	-1.311	1.7e-05	down	yes	337700000	837800000	8.10781e+08	8.60986e+08	8.41589e+08	3.47534e+08	309324572	3.56383e+08	------	------	------	------	------	------	------	------	PF14084.3	DUF4264	Protein of unknown function	CYT	4	71	6.6	High
AW20_RS26640	AW20_RS26640	0.4051	-1.304	0.003668	down	yes	369000000	910900000	9.06442e+08	7.62506e+08	1.06369e+09	3.96755e+08	3.33768e+08	3.76393e+08	BP:ectoine biosynthetic process;BP:ectoine metabolic process;BP:carboxylic acid metabolic process;BP:pyrimidine-containing compound biosynthetic process;BP:cellular biosynthetic process;BP:cellular nitrogen compound metabolic process;BP:nitrogen compound metabolic process;BP:small molecule metabolic process;BP:small molecule biosynthetic process;BP:organic cyclic compound biosynthetic process;BP:…	GO:0019491;GO:0042399;GO:0019752;GO:0072528;GO:0044249;GO:0034641;GO:0006807;GO:0044281;GO:0044283;GO:1901362;GO:0072330;GO:1901360;GO:0072527;GO:1901576;GO:0044710;GO:0044711;GO:0071704;GO:0044699;GO:0018130;GO:0009987;GO:0032787;GO:0009058;GO:0044763;GO:0008152;GO:0043436;GO:0044271;GO:0046483;GO:1901564;GO:1901566;GO:0006082;GO:0046394;GO:0016053;GO:0044237;GO:0008150GO:0005488;GO:0047307;GO:0…	K00836	ectB, dat	map00260	Glycine, serine and threonine metabolism	COG0160	E:Amino acid transport and metabolism	PF00202.18	Aminotran_3	Aminotransferase class-III	CYT	12	45	46.7	High
AW20_RS21250	AW20_RS21250	0.4089	-1.29	0.001085	down	yes	139300000	340700000	3.77025e+08	3.02817e+08	3.42401e+08	1.34872e+08	159446624	1.23702e+08	BP:fatty acid biosynthetic process;BP:fatty acid metabolic process;BP:coenzyme metabolic process;BP:protein-cofactor linkage;BP:carboxylic acid metabolic process;BP:organic acid biosynthetic process;BP:cellular biosynthetic process;BP:small molecule metabolic process;BP:small molecule biosynthetic process;BP:lipoate metabolic process;BP:lipoate biosynthetic process;BP:organic cyclic compound bios…	GO:0006633;GO:0006631;GO:0006732;GO:0018065;GO:0019752;GO:0016053;GO:0044249;GO:0044281;GO:0044283;GO:0009106;GO:0009107;GO:1901362;GO:0072330;GO:0044699;GO:0044267;GO:0044710;GO:0044711;GO:0044260;GO:1901360;GO:0051188;GO:0071704;GO:0046483;GO:0018130;GO:0009249;GO:0006629;GO:1901576;GO:0009987;GO:0006464;GO:0032787;GO:0043412;GO:0036211;GO:0008150;GO:0008152;GO:0043436;GO:0044255;GO:0008610;GO:…	K03800	lplA, lplJ	map00785	Lipoic acid metabolism	COG0095	H:Coenzyme transport and metabolism	PF03099.16	BPL_LplA_LipB	Biotin/lipoate A/B protein ligase family	CYT	6	28	32.1	High
AW20_RS27865	AW20_RS27865	0.4223	-1.244	0.02854	down	yes	9017000	21350000	2.1533e+07	2.2395e+07	2.01227e+07	1.30223e+07	0	5.01133e+06	BP:single-organism metabolic process;BP:single-organism process;BP:metabolic process;BP:biological_process;BP:oxidation-reduction processMF:monooxygenase activity;MF:catalytic activity;MF:molecular_function;MF:oxidoreductase activity	GO:0044710;GO:0044699;GO:0008152;GO:0008150;GO:0055114GO:0004497;GO:0003824;GO:0003674;GO:0016491	------	------	------	------	COG1359	S:Function unknown	PF03992.13	ABM	Antibiotic biosynthesis monooxygenase	CYT	1	12	11.2	High
AW20_RS02740	AW20_RS02740	0.4381	-1.191	0.0907	down	no	17370000	39650000	4.13925e+07	4.05534e+07	3.70064e+07	3.66148e+07	12132757	3.36189e+06	BP:regulation of primary metabolic process;BP:regulation of metabolic process;BP:regulation of cellular biosynthetic process;BP:regulation of cellular metabolic process;BP:regulation of biological process;BP:regulation of cellular macromolecule biosynthetic process;BP:regulation of macromolecule metabolic process;BP:biological regulation;BP:regulation of gene expression;BP:regulation of nucleobas…	GO:0080090;GO:0019222;GO:0031326;GO:0031323;GO:0050789;GO:2000112;GO:0060255;GO:0065007;GO:0010468;GO:0019219;GO:0009889;GO:1903506;GO:0050794;GO:0008150;GO:0051171;GO:2001141;GO:0051252;GO:0006355;GO:0010556GO:0003674;GO:0001071;GO:0003676;GO:0003677;GO:1901363;GO:0003700;GO:0097159;GO:0005488	------	------	------	------	------	------	PF03466.17;PF00126.24	LysR_substrate;HTH_1	LysR substrate binding domain;Bacterial regulatory helix-turn-helix protein, lysR family	CYT	3	10	33.1	High
AW20_RS16510	AW20_RS16510	0.4415	-1.18	7e-06	down	yes	2028000000	4593000000	4.59882e+09	4.48044e+09	4.69831e+09	2.03212e+09	1928609935	2.12288e+09	BP:superoxide metabolic process;BP:detoxification;BP:single-organism process;BP:single-organism metabolic process;BP:cellular oxidant detoxification;BP:cellular process;BP:reactive oxygen species metabolic process;BP:cellular detoxification;BP:single-organism cellular process;BP:metabolic process;BP:oxidation-reduction process;BP:cellular metabolic process;BP:removal of superoxide radicals;BP:bio…	GO:0006801;GO:0098754;GO:0044699;GO:0044710;GO:0098869;GO:0009987;GO:0072593;GO:1990748;GO:0044763;GO:0008152;GO:0055114;GO:0044237;GO:0019430;GO:0008150GO:0005737;GO:0044464;GO:0005575;GO:0044424GO:0003674;GO:0004791;GO:0016667;GO:0016668;GO:0016491;GO:0016209;GO:0003824;GO:0016651	K00384	trxB	map00240;map00450	Pyrimidine metabolism;Selenocompound metabolism	COG0492	O:Posttranslational modification, protein turnover, chaperones	PF07992.11;PF13738.3;PF00070.24;PF00890.21;PF01134.19;PF01266.21;PF13450.3;PF12831.4;PF01946.14	Pyr_redox_2;Pyr_redox_3;Pyr_redox;FAD_binding_2;GIDA;DAO;NAD_binding_8;FAD_oxidored;Thi4	Pyridine nucleotide-disulphide oxidoreductase;Pyridine nucleotide-disulphide oxidoreductase;Pyridine nucleotide-disulphide oxidoreductase;FAD binding domain;Glucose inhibited division protein A;FAD dependent oxidoreductase;NA;FAD dependent oxidoreductase;Thi4 family	CYT	12	48	34.9	High
AW20_RS05625	AW20_RS05625	0.4471	-1.161	0.009556	down	yes	402500000	900200000	9.09674e+08	1.06864e+09	7.22251e+08	4.74485e+08	352231325	3.80648e+08	------	------	------	------	------	------	------	------	PF13228.3	DUF4037	Domain of unknown function	CYT	9	35	32.1	High
AW20_RS14345	AW20_RS14345	0.4528	-1.143	0.000122	down	yes	40170000	88710000	8.38906e+07	8.92894e+07	9.29384e+07	3.9126e+07	4.39825e+07	3.73911e+07	BP:primary metabolic process;BP:single-organism process;BP:nucleobase-containing compound metabolic process;BP:nucleic acid metabolic process;BP:cellular nitrogen compound metabolic process;BP:nitrogen compound metabolic process;BP:single-organism metabolic process;BP:cellular macromolecule metabolic process;BP:organic cyclic compound metabolic process;BP:organic substance metabolic process;BP:ma…	GO:0044238;GO:0044699;GO:0006139;GO:0090304;GO:0034641;GO:0006807;GO:0044710;GO:0044260;GO:1901360;GO:0071704;GO:0043170;GO:0006281;GO:0009987;GO:0006725;GO:0006950;GO:0044763;GO:0008152;GO:0046483;GO:0051716;GO:0050896;GO:0044237;GO:0006974;GO:0006259;GO:0033554;GO:0008150GO:0016887;GO:0035639;GO:0003674;GO:0005488;GO:0003676;GO:0003677;GO:0000166;GO:1901363;GO:0001883;GO:0001882;GO:0043168;GO:0…	K04485	radA, sms	------	------	COG1066	O:Posttranslational modification, protein turnover, chaperones	PF13481.3;PF06745.10;PF03796.12;PF13541.3	AAA_25;ATPase;DnaB_C;ChlI	AAA domain;KaiC;DnaB-like helicase C terminal domain;Subunit ChlI of Mg-chelatase	CYT	4	10	49.9	High
AW20_RS20695	AW20_RS20695	0.4537	-1.14	0.00367	down	yes	40470000	89200000	9.1273e+07	9.06074e+07	8.5734e+07	5.58731e+07	3.05578e+07	3.49852e+07	BP:porphyrin-containing compound metabolic process;BP:porphyrin-containing compound biosynthetic process;BP:cellular biosynthetic process;BP:cellular nitrogen compound metabolic process;BP:nitrogen compound metabolic process;BP:organic cyclic compound biosynthetic process;BP:single-organism process;BP:organic substance biosynthetic process;BP:single-organism metabolic process;BP:cofactor metaboli…	GO:0006778;GO:0006779;GO:0044249;GO:0034641;GO:0006807;GO:1901362;GO:0044699;GO:1901576;GO:0044710;GO:0051186;GO:0051188;GO:0071704;GO:0033014;GO:0033013;GO:1901360;GO:0018130;GO:0009987;GO:0006725;GO:0009058;GO:0008150;GO:0008152;GO:0044271;GO:0055114;GO:0046483;GO:1901564;GO:1901566;GO:0044237;GO:0019438GO:0005737;GO:0044464;GO:0005575;GO:0044424GO:0003674;GO:0005488;GO:0016491;GO:0051540;GO:00…	------	------	------	------	COG0635	H:Coenzyme transport and metabolism	PF04055.18;PF06969.13	Radical_SAM;HemN_C	Radical SAM superfamily;HemN C-terminal domain	CYT	4	9	43.8	High
AW20_RS26455	AW20_RS26455	0.4569	-1.13	0.007328	down	yes	9536000	20870000	1.8008e+07	2.38695e+07	2.0723e+07	1.01415e+07	6.71573e+06	1.17506e+07	BP:regulation of primary metabolic process;BP:regulation of metabolic process;BP:regulation of cellular biosynthetic process;BP:regulation of cellular metabolic process;BP:regulation of biological process;BP:regulation of cellular macromolecule biosynthetic process;BP:regulation of macromolecule metabolic process;BP:biological regulation;BP:regulation of gene expression;BP:regulation of nucleobas…	GO:0080090;GO:0019222;GO:0031326;GO:0031323;GO:0050789;GO:2000112;GO:0060255;GO:0065007;GO:0010468;GO:0019219;GO:0009889;GO:1903506;GO:0050794;GO:0008150;GO:0051171;GO:2001141;GO:0051252;GO:0006355;GO:0010556GO:0003674;GO:0001071;GO:0003700	------	------	------	------	------	------	PF12840.4	HTH_20	Helix-turn-helix domain	CYT	1	5	21.1	High
AW20_RS23735	AW20_RS23735	0.4593	-1.122	9.9e-05	down	yes	770200000	1677000000	1.76578e+09	1.62145e+09	1.64239e+09	6.9739e+08	7.96465e+08	8.16622e+08	BP:primary metabolic process;BP:protein metabolic process;BP:macromolecule metabolic process;BP:organic substance metabolic process;BP:biological_process;BP:metabolic process;BP:proteolysisMF:molecular_function;MF:cation binding;MF:hydrolase activity;MF:ion binding;MF:catalytic activity;MF:peptidase activity, acting on L-amino acid peptides;MF:binding;MF:peptidase activity;MF:metal ion binding;MF…	GO:0044238;GO:0019538;GO:0043170;GO:0071704;GO:0008150;GO:0008152;GO:0006508GO:0003674;GO:0043169;GO:0016787;GO:0043167;GO:0003824;GO:0070011;GO:0005488;GO:0008233;GO:0046872;GO:0008237	------	------	------	------	COG0612	O:Posttranslational modification, protein turnover, chaperones	PF05193.18	Peptidase_M16_C	Peptidase M16 inactive domain	CYT	16	49	48.8	High
AW20_RS25190	AW20_RS25190	0.4621	-1.114	0.02999	down	yes	24710000	53470000	5.98859e+07	5.97618e+07	4.07592e+07	2.41605e+07	14652812	3.53156e+07	------	------	------	------	------	------	------	------	------	------	------	CYT	2	20	8.7	High
AW20_RS15265	AW20_RS15265	0.4636	-1.109	0.02502	down	yes	65930000	142200000	1.35626e+08	1.58046e+08	1.33005e+08	1.02927e+08	32806063	6.20546e+07	CC:integral component of membrane;CC:cellular_component;CC:membrane part;CC:intrinsic component of membraneMF:hydrolase activity;MF:catalytic activity;MF:molecular_function	GO:0016021;GO:0005575;GO:0044425;GO:0031224GO:0016787;GO:0003824;GO:0003674	------	------	------	------	COG2755	E:Amino acid transport and metabolism	PF13472.3;PF00657.19	Lipase_GDSL_2;Lipase_GDSL	GDSL-like Lipase/Acylhydrolase family;GDSL-like Lipase/Acylhydrolase	CYT	3	14	30	High
AW20_RS21505	AW20_RS21505	0.4647	-1.106	0.1246	down	no	36470000	78480000	7.32573e+07	7.09222e+07	9.12725e+07	2.20108e+07	77289568	1.00952e+07	BP:regulation of cell morphogenesis;BP:single-organism process;BP:regulation of anatomical structure morphogenesis;BP:regulation of developmental process;BP:cell cycle;BP:cellular process;BP:single-organism cellular process;BP:regulation of cellular component organization;BP:regulation of cell shape;BP:biological regulation;BP:biological_process;BP:cell division;BP:regulation of cellular process;…	GO:0022604;GO:0044699;GO:0022603;GO:0050793;GO:0007049;GO:0009987;GO:0044763;GO:0051128;GO:0008360;GO:0065007;GO:0008150;GO:0051301;GO:0050794;GO:0065008;GO:0050789GO:0016021;GO:0005575;GO:0044425;GO:0031224	------	------	------	------	COG0772	D:Cell cycle control, cell division, chromosome partitioning	PF01098.16	FTSW_RODA_SPOVE	Cell cycle protein	CYT	2	6	43.2	High
AW20_RS24765	AW20_RS24765	0.4668	-1.099	0.3819	down	no	34560000	74040000	1.10007e+08	9.02148e+07	2.18975e+07	5.79619e+07	11165754	0	BP:single-organism metabolic process;BP:biological_process;BP:oxidation-reduction process;BP:single-organism process;BP:metabolic processMF:carbohydrate derivative binding;MF:organic cyclic compound binding;MF:nucleotide binding;MF:small molecule binding;MF:catalytic activity;MF:cofactor binding;MF:nucleoside phosphate binding;MF:FMN binding;MF:molecular_function;MF:oxidoreductase activity;MF:het…	GO:0044710;GO:0008150;GO:0055114;GO:0044699;GO:0008152GO:0097367;GO:0097159;GO:0000166;GO:0036094;GO:0003824;GO:0048037;GO:1901265;GO:0010181;GO:0003674;GO:0016491;GO:1901363;GO:0032553;GO:0005488	K10680	nemA	map00633	Nitrotoluene degradation	COG1902	C:Energy production and conversion	PF00724.17	Oxidored_FMN	NAD	CYT	1	4	41.3	Low
AW20_RS14995	AW20_RS14995	0.4694	-1.091	0.08201	down	no	97500000	207700000	1.73569e+08	3.01362e+08	1.48025e+08	8.97865e+07	9.63289e+07	1.06397e+08	BP:nucleotide metabolic process;BP:pyrimidine-containing compound biosynthetic process;BP:cellular biosynthetic process;BP:cellular nitrogen compound metabolic process;BP:nitrogen compound metabolic process;BP:small molecule metabolic process;BP:nucleobase biosynthetic process;BP:purine-containing compound metabolic process;BP:organic cyclic compound biosynthetic process;BP:organic cyclic compoun…	GO:0009117;GO:0072528;GO:0044249;GO:0034641;GO:0006807;GO:0044281;GO:0046112;GO:0072521;GO:1901362;GO:1901360;GO:0072527;GO:0006139;GO:0044710;GO:0044711;GO:0019856;GO:0006206;GO:0006207;GO:0055114;GO:0071704;GO:0044699;GO:0018130;GO:1901576;GO:0009987;GO:0006725;GO:0009112;GO:0009058;GO:0044763;GO:0008152;GO:0044271;GO:0055086;GO:0046483;GO:0044238;GO:1901564;GO:1901566;GO:0044237;GO:0006163;GO:…	K00364	E1.7.1.7, guaC	map00230	Purine metabolism	COG0516	F:Nucleotide transport and metabolism	PF00478.22;PF00977.18;PF01070.15;PF03060.12	IMPDH;His_biosynth;FMN_dh;NMO	IMP dehydrogenase / GMP reductase domain;Histidine biosynthesis protein;FMN-dependent dehydrogenase;Nitronate monooxygenase	EXC	5	24	36.1	High
AW20_RS05710	AW20_RS05710	0.4709	-1.087	0.0588	down	no	16210000	34420000	2.39919e+07	3.93732e+07	3.98799e+07	2.31243e+07	17987382	7.50722e+06	MF:hydrolase activity;MF:molecular_function;MF:catalytic activity	GO:0016787;GO:0003674;GO:0003824	K03574	mutT, NUDT15, MTH2	------	------	COG0494	L:Replication, recombination and repair	PF00293.25	NUDIX	NUDIX domain	CYT	1	5	16.9	Medium
AW20_RS17300	AW20_RS17300	0.4746	-1.075	0.00203	down	yes	8941000	18840000	1.93503e+07	1.8152e+07	1.90055e+07	1.09542e+07	6407333	9.46293e+06	BP:transport;BP:biological_process;BP:establishment of localization;BP:localizationCC:membrane;CC:integral component of membrane;CC:cell part;CC:cellular_component;CC:plasma membrane;CC:membrane part;CC:intrinsic component of membrane	GO:0006810;GO:0008150;GO:0051234;GO:0051179GO:0016020;GO:0016021;GO:0044464;GO:0005575;GO:0005886;GO:0044425;GO:0031224	K02072	metI	map02010	ABC transporters	COG2011	P:Inorganic ion transport and metabolism	PF00528.19	BPD_transp_1	Binding-protein-dependent transport system inner membrane component	CYT	1	3	23.6	Medium
AW20_RS27530	AW20_RS27530	0.4768	-1.069	0.0795	down	no	35940000	75380000	4.97672e+07	7.6231e+07	1.00141e+08	2.18981e+07	51342460	3.45926e+07	MF:catalytic activity;MF:transferase activity;MF:molecular_function	GO:0003824;GO:0016740;GO:0003674	------	------	------	------	COG3173	R:General function prediction only	PF01636.20	APH	Phosphotransferase enzyme family	CYT	3	11	33.1	High
AW20_RS18975	AW20_RS18975	0.4867	-1.039	0.000764	down	yes	131600000	270400000	2.884e+08	2.68315e+08	2.54624e+08	1.15828e+08	153719440	1.2515e+08	BP:single-organism metabolic process;BP:biological_process;BP:oxidation-reduction process;BP:metabolic process;BP:single-organism processMF:oxidoreductase activity, acting on a sulfur group of donors;MF:L-methionine;MF:catalytic activity;MF:oxidoreductase activity, acting on a sulfur group of donors, disulfide as acceptor;MF:molecular_function;MF:oxidoreductase activity	GO:0044710;GO:0008150;GO:0055114;GO:0008152;GO:0044699GO:0016667;GO:0033745;GO:0003824;GO:0016671;GO:0003674;GO:0016491	K08968	msrC	map00270	Cysteine and methionine metabolism	COG1956	T:Signal transduction mechanisms	PF13185.3;PF01590.23	GAF_2;GAF	GAF domain;GAF domain	CYT	4	39	17.5	High
AW20_RS19410	AW20_RS19410	0.4891	-1.032	0.09013	down	no	30650000	62670000	4.26385e+07	8.4302e+07	6.10654e+07	4.50039e+07	1.79125e+07	2.90376e+07	BP:secretion;BP:protein localization;BP:establishment of localization;BP:protein secretion;BP:transport;BP:single-organism transport;BP:establishment of protein localization;BP:secretion by cell;BP:biological_process;BP:single-organism localization;BP:organic substance transport;BP:protein transport;BP:single-organism cellular process;BP:cellular process;BP:macromolecule localization;BP:localizat…	GO:0046903;GO:0008104;GO:0051234;GO:0009306;GO:0006810;GO:0044765;GO:0045184;GO:0032940;GO:0008150;GO:1902578;GO:0071702;GO:0015031;GO:0044763;GO:0009987;GO:0033036;GO:0051179;GO:0044699GO:0005575;GO:0016021;GO:0031224;GO:0044425	------	------	------	------	COG1566	V:Defense mechanisms	PF13437.3;PF16576.2	HlyD_3;HlyD_D23	HlyD family secretion protein;Barrel-sandwich domain of CusB or HlyD membrane-fusion	EXC	2	12	23.3	High
AW20_RS15685	AW20_RS15685	0.4929	-1.021	0.000373	down	yes	145100000	294400000	3.12328e+08	2.95581e+08	2.75238e+08	1.55629e+08	129157302	1.50455e+08	BP:dephosphorylation;BP:protein dephosphorylation;BP:peptidyl-tyrosine dephosphorylation;BP:cellular protein metabolic process;BP:cellular macromolecule metabolic process;BP:organic substance metabolic process;BP:cellular process;BP:cellular protein modification process;BP:macromolecule modification;BP:protein modification process;BP:biological_process;BP:metabolic process;BP:primary metabolic pr…	GO:0016311;GO:0006470;GO:0035335;GO:0044267;GO:0044260;GO:0071704;GO:0009987;GO:0006464;GO:0043412;GO:0036211;GO:0008150;GO:0008152;GO:0044238;GO:0019538;GO:0044237;GO:0043170;GO:0006796;GO:0006793GO:0016791;GO:0042578;GO:0003674;GO:0004721;GO:0016787;GO:0003824;GO:0016788;GO:0004725	K20201	ywlE	------	------	COG0394	T:Signal transduction mechanisms	PF01451.18	LMWPc	Low molecular weight phosphotyrosine protein phosphatase	CYT	6	50	16	High
AW20_RS04570	AW20_RS04570	0.4964	-1.01	0.000222	down	yes	360100000	725400000	7.60963e+08	7.40436e+08	6.74726e+08	3.79597e+08	363454271	3.37265e+08	MF:hydrolase activity;MF:CoA hydrolase activity;MF:thiolester hydrolase activity;MF:hydrolase activity, acting on ester bonds;MF:catalytic activity;MF:molecular_function;MF:acyl-CoA hydrolase activity	GO:0016787;GO:0016289;GO:0016790;GO:0016788;GO:0003824;GO:0003674;GO:0047617	K01073	E3.1.2.20	------	------	COG1607	I:Lipid transport and metabolism	PF03061.19	4HBT	Thioesterase superfamily	CYT	4	28	19.2	High
AW20_RS03055	AW20_RS03055	0.4973	-1.008	0.02901	down	yes	111600000	224400000	1.68007e+08	2.31421e+08	2.73787e+08	1.25574e+08	83309928	1.25936e+08	BP:siderophore metabolic process;BP:cellular biosynthetic process;BP:cellular nitrogen compound metabolic process;BP:nitrogen compound metabolic process;BP:single-organism process;BP:organic substance biosynthetic process;BP:single-organism metabolic process;BP:cofactor metabolic process;BP:cellular nitrogen compound biosynthetic process;BP:secondary metabolite biosynthetic process;BP:peptide bio…	GO:0009237;GO:0044249;GO:0034641;GO:0006807;GO:0044699;GO:1901576;GO:0044710;GO:0051186;GO:0044271;GO:0044550;GO:0043043;GO:0051188;GO:0071704;GO:0019184;GO:0009987;GO:0019748;GO:0009058;GO:0044711;GO:0008150;GO:0008152;GO:0019290;GO:0043604;GO:1901564;GO:1901566;GO:0043603;GO:0044237;GO:0044763;GO:0006518GO:0003674;GO:0016803;GO:0004463;GO:0016787;GO:0003824;GO:0016801;GO:0008908	K01252	entB, dhbB, vibB, mxcF	map01053	Biosynthesis of siderophore group nonribosomal peptides	COG1535;COG3433	Q:Secondary metabolites biosynthesis, transport and catabolism;	PF00857.17;PF00550.22	Isochorismatase;PP-binding	Isochorismatase family;Phosphopantetheine attachment site	CYT	6	24	33.4	High
AW20_RS05635	AW20_RS05635	0.5043	-0.9876	0.000747	down	yes	2034000000	4033000000	4.30935e+09	4.14115e+09	3.64756e+09	2.12291e+09	1868776156	2.11088e+09	BP:carboxylic acid metabolic process;BP:cellular biosynthetic process;BP:nitrogen compound metabolic process;BP:small molecule metabolic process;BP:small molecule biosynthetic process;BP:serine family amino acid metabolic process;BP:single-organism process;BP:organic substance biosynthetic process;BP:single-organism metabolic process;BP:single-organism biosynthetic process;BP:L-serine metabolic p…	GO:0019752;GO:0044249;GO:0006807;GO:0044281;GO:0044283;GO:0009069;GO:0044699;GO:1901576;GO:0044710;GO:0044711;GO:0006563;GO:0006520;GO:0071704;GO:1901605;GO:1901607;GO:0000096;GO:0008652;GO:0000097;GO:0009987;GO:0009058;GO:0008150;GO:0008152;GO:0043436;GO:0009070;GO:0044238;GO:1901564;GO:1901566;GO:0006082;GO:0044272;GO:0046394;GO:0016053;GO:0044237;GO:0006534;GO:0006535;GO:0019344;GO:0006790;GO:…	K01738	cysK	map00270;map00920	Cysteine and methionine metabolism;Sulfur metabolism	COG0031	E:Amino acid transport and metabolism	PF00291.22	PALP	Pyridoxal-phosphate dependent enzyme	CYT	13	69	32.7	High
AW20_RS04645	AW20_RS04645	0.508	-0.9771	0.000992	down	yes	1304000000	2567000000	2.69237e+09	2.35964e+09	2.64863e+09	1.10691e+09	1.45193e+09	1.35329e+09	BP:response to toxic substance;BP:single-organism process;BP:single-organism metabolic process;BP:biological_process;BP:metabolic process;BP:response to chemical;BP:oxidation-reduction process;BP:response to stimulusMF:trichloro-p-hydroquinone reductive dehalogenase activity;MF:NADPH dehydrogenase activity;MF:molecular_function;MF:binding;MF:heterocyclic compound binding;MF:nucleoside phosphate b…	GO:0009636;GO:0044699;GO:0044710;GO:0008150;GO:0008152;GO:0042221;GO:0055114;GO:0050896GO:0052690;GO:0003959;GO:0003674;GO:0005488;GO:1901363;GO:1901265;GO:0016491;GO:0050662;GO:0050661;GO:0000166;GO:0016661;GO:0018548;GO:0010181;GO:0016667;GO:0036094;GO:0003824;GO:0097367;GO:0097159;GO:0016651;GO:0048037;GO:0032553	K00354	E1.6.99.1	------	------	COG1902	C:Energy production and conversion	PF00724.17	Oxidored_FMN	NAD	CYT	14	68	38.4	High
AW20_RS23865	AW20_RS23865	0.5122	-0.9652	0.1826	down	no	32140000	62750000	6.42903e+07	9.09432e+07	3.30224e+07	3.00323e+07	17708050	4.86847e+07	MF:hydrolase activity;MF:hydrolase activity, acting on carbon-nitroge;MF:hydrolase activity, acting on carbon-nitroge;MF:molecular_function;MF:catalytic activity	GO:0016787;GO:0016810;GO:0016811;GO:0003674;GO:0003824	K01442	E3.5.1.24	map00121	Secondary bile acid biosynthesis	COG3049	M:Cell wall/membrane/envelope biogenesis	PF02275.15	CBAH	Linear amide C-N hydrolases, choloylglycine hydrolase family	CYT	1	7	36.8	High
AW20_RS19685	AW20_RS19685	0.5148	-0.9579	0.3321	down	no	263100000	511100000	2.615e+08	9.342e+08	3.37694e+08	4.02169e+08	233264404	1.53993e+08	BP:carboxylic acid metabolic process;BP:tricarboxylic acid cycle;BP:small molecule metabolic process;BP:single-organism process;BP:single-organism metabolic process;BP:tricarboxylic acid metabolic process;BP:organic substance metabolic process;BP:cellular process;BP:biological_process;BP:metabolic process;BP:oxoacid metabolic process;BP:primary metabolic process;BP:organic acid metabolic process;…	GO:0019752;GO:0006099;GO:0044281;GO:0044699;GO:0044710;GO:0072350;GO:0071704;GO:0009987;GO:0008150;GO:0008152;GO:0043436;GO:0044238;GO:0006082;GO:0044237;GO:0006101;GO:0044763GO:0016021;GO:0031224;GO:0044425;GO:0005575GO:0003674;GO:0000104;GO:0016491;GO:0003824;GO:0008177;GO:0016635;GO:0016627	K00241	sdhC, frdC	map00020;map00720;map00190;map00650	Citrate cycl;Carbon fixation pathways in prokaryotes;Oxidative phosphorylation;Butanoate metabolism	COG2009	C:Energy production and conversion	PF01127.19	Sdh_cyt	Succinate dehydrogenase/Fumarate reductase transmembrane subunit	CYT	4	17	23.8	High
AW20_RS23050	AW20_RS23050	0.5155	-0.956	0.0996	down	no	1848000000	3585000000	3.42554e+09	3.86845e+09	3.45975e+09	2.8529e+09	265984616	2.42551e+09	BP:primary metabolic process;BP:cellular biosynthetic process;BP:cellular nitrogen compound metabolic process;BP:nitrogen compound metabolic process;BP:cellular macromolecule biosynthetic process;BP:cellular protein metabolic process;BP:cellular nitrogen compound biosynthetic process;BP:cellular macromolecule metabolic process;BP:peptide biosynthetic process;BP:organic substance metabolic process…	GO:0044238;GO:0044249;GO:0034641;GO:0006807;GO:0034645;GO:0044267;GO:0044271;GO:0044260;GO:0043043;GO:0071704;GO:1901576;GO:0009987;GO:0009058;GO:0009059;GO:0008150;GO:0008152;GO:1901564;GO:0043604;GO:1901566;GO:0019538;GO:0044237;GO:0043170;GO:0043603;GO:0006518;GO:0006412GO:0015934;GO:1990904;GO:0030529;GO:0044391;GO:0032991;GO:0005575;GO:0044464;GO:0044446;GO:0044444;GO:0044424;GO:0044422GO:00…	K02911	RP-L32, MRPL32, rpmF	map03010	Ribosome	COG0333	J:Translation, ribosomal structure and biogenesis	PF01783.20	Ribosomal_L32p	Ribosomal L32p protein family	CYT	1	28	6.4	High
AW20_RS19710	AW20_RS19710	0.5171	-0.9515	0.3278	down	no	53680000	103800000	1.49055e+08	1.24266e+08	3.79452e+07	1.13209e+08	26177708	2.16659e+07	BP:protein localization;BP:taxis;BP:organic substance transport;BP:macromolecule localization;BP:chemotaxis;BP:transport;BP:establishment of protein localization;BP:biological_process;BP:establishment of localization;BP:localization;BP:locomotion;BP:protein transportCC:intrinsic component of membrane;CC:integral component of membrane;CC:cellular_component;CC:membrane partMF:molecular_function;MF:…	GO:0008104;GO:0042330;GO:0071702;GO:0033036;GO:0006935;GO:0006810;GO:0045184;GO:0008150;GO:0051234;GO:0051179;GO:0040011;GO:0015031GO:0031224;GO:0016021;GO:0005575;GO:0044425GO:0003674;GO:0008565;GO:0003774;GO:0016787;GO:0005215;GO:0017111;GO:0003824;GO:0016818;GO:0022892;GO:0016817;GO:0016462	K02556	motA	map02030;map02040;map02020	Bacterial chemotaxis;Flagellar assembly;Two-component system	COG1291	N:Cell motility	PF01618.13	MotA_ExbB	MotA/TolQ/ExbB proton channel family	CYT	1	3	28.8	High
AW20_RS22215	AW20_RS22215	0.5177	-0.9498	0.08791	down	no	21830000	42170000	3.8176e+07	5.37673e+07	3.45781e+07	3.35398e+07	22217855	9.73086e+06	------	------	------	------	------	------	------	------	------	------	------	CYT	3	16	28.8	High
AW20_RS21805	AW20_RS21805	0.5182	-0.9484	0.000276	down	yes	247900000	478400000	5.06582e+08	4.54544e+08	4.74142e+08	2.67767e+08	248832228	2.27054e+08	BP:single-organism metabolic process;BP:biological_process;BP:oxidation-reduction process;BP:metabolic process;BP:single-organism processMF:catalytic activity;MF:molecular_function;MF:oxidoreductase activity	GO:0044710;GO:0008150;GO:0055114;GO:0008152;GO:0044699GO:0003824;GO:0003674;GO:0016491	------	------	------	------	COG0656	R:General function prediction only	PF00248.18	Aldo_ket_red	Aldo/keto reductase family	CYT	8	40	31.5	High
AW20_RS29090	AW20_RS29090	0.5214	-0.9395	0.04458	down	yes	23130000	44360000	4.44498e+07	4.42792e+07	0	3.28814e+07	19552902	1.69562e+07	MF:purine ribonucleoside triphosphate binding;MF:molecular_function;MF:binding;MF:ATPase activity;MF:nucleotide binding;MF:heterocyclic compound binding;MF:nucleoside phosphate binding;MF:nucleoside binding;MF:anion binding;MF:ion binding;MF:purine nucleoside binding;MF:ribonucleoside binding;MF:purine nucleotide binding;MF:ATP binding;MF:hydrolase activity;MF:nucleoside-triphosphatase activity;M…	GO:0035639;GO:0003674;GO:0005488;GO:0016887;GO:0000166;GO:1901363;GO:1901265;GO:0001882;GO:0043168;GO:0043167;GO:0001883;GO:0032549;GO:0017076;GO:0005524;GO:0016787;GO:0017111;GO:0036094;GO:0003824;GO:0016818;GO:0030554;GO:0097367;GO:0097159;GO:0016817;GO:0016462;GO:0032559;GO:0032555;GO:0032550;GO:0032553	K18231	msrA, vmlR	map02010	ABC transporters	COG0488	R:General function prediction only	PF00005.24;PF13304.3;PF02463.16	ABC_tran;AAA_21;SMC_N	ABC transporter;AAA domain, putative AbiEii toxin, Type IV TA system;RecF/RecN/SMC N terminal domain	CYT	1	2	34.3	Medium
AW20_RS24875	AW20_RS24875	0.5221	-0.9376	0.003263	down	yes	103900000	199000000	2.2008e+08	2.04806e+08	1.72254e+08	1.1482e+08	98959932	9.79645e+07	BP:carboxylic acid metabolic process;BP:nucleic acid metabolic process;BP:cellular nitrogen compound metabolic process;BP:nitrogen compound metabolic process;BP:small molecule metabolic process;BP:ncRNA metabolic process;BP:organic cyclic compound metabolic process;BP:nucleobase-containing compound metabolic process;BP:cellular macromolecule metabolic process;BP:cellular amino acid metabolic proc…	GO:0019752;GO:0090304;GO:0034641;GO:0006807;GO:0044281;GO:0034660;GO:1901360;GO:0006139;GO:0044260;GO:0006520;GO:0071704;GO:0044699;GO:0009987;GO:0006725;GO:0044710;GO:0008150;GO:0008152;GO:0043436;GO:0046483;GO:0016070;GO:0044238;GO:1901564;GO:0006082;GO:0044237;GO:0043170;GO:0006399;GO:0043038;GO:0043039;GO:0006419;GO:0006418;GO:0044763GO:0035639;GO:0003674;GO:0003676;GO:0001883;GO:1901363;GO:0…	K01872	AARS, alaS	map00970	Aminoacyl-tRNA biosynthesis	COG2872	R:General function prediction only	PF07973.11;PF02272.16;PF01411.16	tRNA_SAD;DHHA1;tRNA-synt_2c	Threonyl and Alanyl tRNA synthetase second additional domain;DHHA1 domain;tRNA synthetases class II	CYT	6	16	46.3	High
AW20_RS27420	AW20_RS27420	0.5247	-0.9304	0.0145	down	yes	471900000	899400000	1.02386e+09	8.39677e+08	8.34585e+08	6.30261e+08	351333652	4.34216e+08	BP:carboxylic acid metabolic process;BP:nitrogen compound metabolic process;BP:small molecule metabolic process;BP:single-organism process;BP:single-organism metabolic process;BP:cellular amino acid metabolic process;BP:organic substance metabolic process;BP:cellular process;BP:single-organism cellular process;BP:metabolic process;BP:oxoacid metabolic process;BP:primary metabolic process;BP:organ…	GO:0019752;GO:0006807;GO:0044281;GO:0044699;GO:0044710;GO:0006520;GO:0071704;GO:0009987;GO:0044763;GO:0008152;GO:0043436;GO:0044238;GO:1901564;GO:0006082;GO:0044237;GO:0008150GO:0003674;GO:0004067;GO:0016787;GO:0003824;GO:0016810;GO:0016811	K01424	E3.5.1.1, ansA, ansB	map00460;map00250	Cyanoamino acid metabolism;Alanine, aspartate and glutamate metabolism	COG0252	E:Amino acid transport and metabolism	PF00710.17	Asparaginase	Asparaginase, N-terminal	CYT	7	31	37.3	High
AW20_RS15885	AW20_RS15885	0.5296	-0.917	0.5988	down	no	10720000	20240000	4.5356e+07	8.75691e+06	6.608e+06	1.14086e+07	10023322	0	------	------	------	------	------	------	------	------	PF07495.10	Y_Y_Y	Y_Y_Y domain	CYT	1	7	14.5	High
AW20_RS21520	AW20_RS21520	0.5315	-0.9119	0.008137	down	yes	681900000	1283000000	1.32246e+09	1.0585e+09	1.46712e+09	6.33194e+08	732585657	6.79801e+08	------	------	------	------	------	------	------	------	PF06491.8	Disulph_isomer	Disulphide isomerase	CYT	6	52	16	High
AW20_RS21975	AW20_RS21975	0.5366	-0.8981	0.4399	down	no	305300000	569000000	7.73049e+08	7.85995e+08	1.47837e+08	4.65127e+08	0	1.45542e+08	BP:developmental process;BP:single-organism developmental process;BP:reproduction;BP:sporulation;BP:asexual sporulation;BP:biological_process;BP:single-organism process;BP:spore germination;BP:asexual reproductionCC:integral component of membrane;CC:membrane;CC:cell part;CC:cellular_component;CC:plasma membrane;CC:membrane part;CC:intrinsic component of membrane	GO:0032502;GO:0044767;GO:0000003;GO:0043934;GO:0030436;GO:0008150;GO:0044699;GO:0009847;GO:0019954GO:0016021;GO:0016020;GO:0044464;GO:0005575;GO:0005886;GO:0044425;GO:0031224	K06408	spoVAF	------	------	------	------	PF03323.10	GerA	Bacillus/Clostridium GerA spore germination protein	CYT	1	1	55	Low
AW20_RS23070	AW20_RS23070	0.5384	-0.8932	9e-06	down	yes	351300000	652500000	6.71169e+08	6.51358e+08	6.34864e+08	3.47361e+08	3.53072e+08	3.53431e+08	MF:catalytic activity;MF:molecular_function;MF:ligase activity	GO:0003824;GO:0003674;GO:0016874	------	------	------	------	COG4365	S:Function unknown	PF10079.6	DUF2317	Uncharacterized protein conserved in bacteria	CYT	15	35	62.9	High
AW20_RS17965	AW20_RS17965	0.5394	-0.8906	0.07566	down	no	139800000	259200000	2.61689e+08	1.8857e+08	3.27374e+08	1.65907e+08	1.73603e+08	7.99761e+07	BP:coenzyme metabolic process;BP:menaquinone biosynthetic process;BP:menaquinone metabolic process;BP:cellular biosynthetic process;BP:coenzyme biosynthetic process;BP:small molecule metabolic process;BP:small molecule biosynthetic process;BP:single-organism process;BP:organic substance biosynthetic process;BP:single-organism metabolic process;BP:cofactor metabolic process;BP:quinone biosynthetic…	GO:0006732;GO:0009234;GO:0009233;GO:0044249;GO:0009108;GO:0044281;GO:0044283;GO:0044699;GO:1901576;GO:0044710;GO:0051186;GO:1901663;GO:0051188;GO:1901661;GO:0071704;GO:0009987;GO:0009058;GO:0044711;GO:0044763;GO:0008152;GO:0042181;GO:0042180;GO:0044237;GO:0008150GO:0003674;GO:0016866;GO:0003824;GO:0016853;GO:0050486;GO:0008909	K02552	menF	map01053;map00130	Biosynthesis of siderophore group nonribosomal peptides;Ubiquinone and other terpenoid-quinone biosynthesis	COG1169	H:Coenzyme transport and metabolism	PF00425.15	Chorismate_bind	chorismate binding enzyme	CYT	7	20	52	High
AW20_RS20245	AW20_RS20245	0.5411	-0.886	0.08717	down	no	89600000	165600000	2.01835e+08	1.93093e+08	1.01733e+08	7.43499e+07	1.09693e+08	8.47642e+07	BP:nucleic acid metabolic process;BP:nucleic acid phosphodiester bond hydrolysis;BP:cellular nitrogen compound metabolic process;BP:nitrogen compound metabolic process;BP:organic cyclic compound metabolic process;BP:nucleobase-containing compound metabolic process;BP:single-organism metabolic process;BP:cellular macromolecule metabolic process;BP:organic substance metabolic process;BP:single-orga…	GO:0090304;GO:0090305;GO:0034641;GO:0006807;GO:1901360;GO:0006139;GO:0044710;GO:0044260;GO:0071704;GO:0044699;GO:0006281;GO:0009987;GO:0006725;GO:0051716;GO:0006974;GO:0006950;GO:0008150;GO:0008152;GO:0046483;GO:0006310;GO:0044238;GO:0050896;GO:0044237;GO:0043170;GO:0033554;GO:0006259;GO:0044763GO:0003674;GO:0005488;GO:0003676;GO:1901363;GO:0008409;GO:0004527;GO:0016787;GO:0016788;GO:0003824;GO:0…	K07462	recJ	map03430;map03440;map03410	Mismatch repair;Homologous recombination;Base excision repair	COG0608;COG4199	L:Replication, recombination and repair;	PF10141.6;PF01368.17;PF02272.16	ssDNA-exonuc_C;DHH;DHHA1	Single-strand DNA-specific exonuclease, C terminal domain;DHH family;DHHA1 domain	CYT	5	11	88.1	High
AW20_RS28010	AW20_RS28010	0.5431	-0.8807	0.006229	down	yes	42540000	78330000	8.69762e+07	8.11694e+07	6.68516e+07	4.89661e+07	38746816	3.99182e+07	BP:phosphorylation;BP:cellular process;BP:cellular metabolic process;BP:phosphate-containing compound metabolic process;BP:biological_process;BP:metabolic process;BP:phosphorus metabolic processCC:integral component of membrane;CC:cellular_component;CC:membrane part;CC:intrinsic component of membraneMF:molecular_function;MF:kinase activity;MF:transferase activity;MF:catalytic activity;MF:transfer…	GO:0016310;GO:0009987;GO:0044237;GO:0006796;GO:0008150;GO:0008152;GO:0006793GO:0016021;GO:0005575;GO:0044425;GO:0031224GO:0003674;GO:0016301;GO:0016740;GO:0003824;GO:0016772	K07706	agrC, blpH, fsrC	map02024;map02020	Quorum sensing;Two-component system	COG2972	T:Signal transduction mechanisms	PF14501.3	HATPase_c_5	GHKL domain	CYT	1	2	50.7	Low
AW20_RS23700	AW20_RS23700	0.547	-0.8704	0.01154	down	yes	101300000	185200000	1.87306e+08	2.16466e+08	1.51862e+08	9.44539e+07	103057484	1.06268e+08	BP:regulation of primary metabolic process;BP:regulation of metabolic process;BP:regulation of cellular biosynthetic process;BP:asexual reproduction;BP:regulation of RNA biosynthetic process;BP:regulation of cellular metabolic process;BP:sporulation;BP:regulation of biological process;BP:reproduction;BP:regulation of cellular macromolecule biosynthetic process;BP:regulation of nucleobase-containi…	GO:0080090;GO:0019222;GO:0031326;GO:0019954;GO:2001141;GO:0031323;GO:0043934;GO:0050789;GO:0000003;GO:2000112;GO:0019219;GO:0065007;GO:0044763;GO:0010468;GO:0032502;GO:0051301;GO:0060255;GO:0007049;GO:0009987;GO:0009889;GO:0050794;GO:0030436;GO:0008150;GO:1903506;GO:0007059;GO:0044767;GO:0044699;GO:0051252;GO:0006355;GO:0010556;GO:0051171GO:0016021;GO:0016020;GO:0031224;GO:0005886;GO:0044464;GO:0…	K03466	ftsK, spoIIIE	------	------	COG1674	D:Cell cycle control, cell division, chromosome partitioning	PF01580.15;PF09397.7	FtsK_SpoIIIE;Ftsk_gamma	FtsK/SpoIIIE family;Ftsk gamma domain	CYT	8	11	88.3	High
AW20_RS19120	AW20_RS19120	0.5473	-0.8696	0.001588	down	yes	59760000	109200000	1.16186e+08	1.04622e+08	1.06899e+08	6.51431e+07	48882152	6.52598e+07	BP:biological_process;BP:single-organism process;BP:single-organism metabolic process;BP:metabolic process;BP:oxidation-reduction processMF:molecular_function;MF:oxidoreductase activity, acting on CH-OH group of donors;MF:oxidoreductase activity, acting on the CH-OH group of donors, NAD or NADP as acceptor;MF:fatty acid synthase activity;MF:catalytic activity;MF:transferase activity;MF:transferas…	GO:0008150;GO:0044699;GO:0044710;GO:0008152;GO:0055114GO:0003674;GO:0016614;GO:0016616;GO:0004312;GO:0003824;GO:0016740;GO:0016746;GO:0016747;GO:0004316;GO:0016491	K00059	fabG	map00780;map00061;map01040	Biotin metabolism;Fatty acid biosynthesis;Biosynthesis of unsaturated fatty acids	------	------	PF13561.3;PF00106.22;PF08659.7;PF16363.2	adh_short_C2;adh_short;KR;GDP_Man_Dehyd	Enoyl;short chain dehydrogenase;KR domain;GDP-mannose 4,6 dehydratase	CYT	3	11	29.5	High
AW20_RS02180	AW20_RS02180	0.5485	-0.8664	0.4386	down	no	43960000	80150000	1.18027e+08	9.45988e+07	2.78348e+07	1.08557e+08	12206098	1.11265e+07	MF:aminoglycoside N-acetyltransferase activity;MF:N-acetyltransferase activity;MF:aminoglycoside 6'-N-acetyltransferase activity;MF:transferase activity;MF:catalytic activity;MF:acetyltransferase activity;MF:transferase activity, transferring acyl groups;MF:transferase activity, transferring acyl groups other than amino-acyl groups;MF:N-acyltransferase activity;MF:molecular_function	GO:0034069;GO:0008080;GO:0047663;GO:0016740;GO:0003824;GO:0016407;GO:0016746;GO:0016747;GO:0016410;GO:0003674	------	------	------	------	COG1670	J:Translation, ribosomal structure and biogenesis	PF13302.4;PF13420.4;PF00583.22;PF13523.3;PF13673.4;PF13508.4	Acetyltransf_3;Acetyltransf_4;Acetyltransf_1;Acetyltransf_8;Acetyltransf_10;Acetyltransf_7	Acetyltransferase;Acetyltransferase;Acetyltransferase;Acetyltransferase;Acetyltransferase;Acetyltransferase	CYT	3	23	20.4	High
AW20_RS15525	AW20_RS15525	0.5513	-0.8591	0.3199	down	no	46230000	83850000	1.268e+08	8.07043e+07	4.40438e+07	0	37238976	5.52293e+07	BP:regulation of primary metabolic process;BP:regulation of metabolic process;BP:regulation of cellular biosynthetic process;BP:regulation of cellular metabolic process;BP:intracellular signal transduction;BP:regulation of biological process;BP:phosphorelay signal transduction system;BP:regulation of cellular macromolecule biosynthetic process;BP:regulation of nucleobase-containing compound metab…	GO:0080090;GO:0019222;GO:0031326;GO:0031323;GO:0035556;GO:0050789;GO:0000160;GO:2000112;GO:0019219;GO:0065007;GO:0010468;GO:0060255;GO:0009889;GO:1903506;GO:0050794;GO:0008150;GO:0051171;GO:2001141;GO:0051252;GO:0006355;GO:0010556;GO:0007165GO:0044464;GO:0005622;GO:0005575GO:0003674;GO:0005488;GO:0003676;GO:0003677;GO:1901363;GO:0097159	K07693	desR	map02020	Two-component system	COG2197	T:Signal transduction mechanisms	PF00072.21;PF00196.16;PF08281.9;PF04545.13	Response_reg;GerE;Sigma70_r4_2;Sigma70_r4	Response regulator receiver domain;Bacterial regulatory proteins, luxR family;Sigma-70, region 4;Sigma-70, region 4	CYT	2	9	22.2	High
AW20_RS24600	AW20_RS24600	0.5521	-0.857	0.2067	down	no	1297000000	2349000000	2.87482e+09	9.6617e+08	3.206e+09	1.21789e+09	1331829134	1.34016e+09	CC:integral component of membrane;CC:membrane;CC:cell part;CC:cellular_component;CC:plasma membrane;CC:membrane part;CC:intrinsic component of membrane	GO:0016021;GO:0016020;GO:0044464;GO:0005575;GO:0005886;GO:0044425;GO:0031224	K09976	K09976	------	------	------	------	PF03672.10	UPF0154	Uncharacterised protein family	CYT	5	58	8.4	High
AW20_RS02985	AW20_RS02985	0.5528	-0.8552	0.03719	down	yes	117300000	212200000	2.2409e+08	1.86355e+08	2.2617e+08	7.23126e+07	168790072	1.10839e+08	BP:single-organism metabolic process;BP:single-organism process;BP:metabolic process;BP:biological_process;BP:oxidation-reduction processMF:monooxygenase activity;MF:catalytic activity;MF:molecular_function;MF:oxidoreductase activity	GO:0044710;GO:0044699;GO:0008152;GO:0008150;GO:0055114GO:0004497;GO:0003824;GO:0003674;GO:0016491	------	------	------	------	------	------	PF16291.2;PF03992.13	DUF4937;ABM	Domain of unknown function;Antibiotic biosynthesis monooxygenase	CYT	4	21	24.2	High
AW20_RS15280	AW20_RS15280	0.556	-0.8468	0.01589	down	yes	131000000	235600000	2.3962e+08	2.64079e+08	2.03061e+08	165084932	99209814	1.28779e+08	BP:nucleic acid metabolic process;BP:cellular nitrogen compound metabolic process;BP:nitrogen compound metabolic process;BP:organic cyclic compound metabolic process;BP:nucleobase-containing compound metabolic process;BP:single-organism metabolic process;BP:cellular macromolecule metabolic process;BP:organic substance metabolic process;BP:single-organism process;BP:base-excision repair;BP:DNA rep…	GO:0090304;GO:0034641;GO:0006807;GO:1901360;GO:0006139;GO:0044710;GO:0044260;GO:0071704;GO:0044699;GO:0006284;GO:0006281;GO:0009987;GO:0006725;GO:0051716;GO:0006974;GO:0006950;GO:0044763;GO:0008152;GO:0046483;GO:0044238;GO:0050896;GO:0044237;GO:0043170;GO:0033554;GO:0006259;GO:0008150GO:0005737;GO:0044424;GO:0044464;GO:0005575GO:0016799;GO:0016798;GO:0003674;GO:0016787;GO:0019104;GO:0004844;GO:00…	K03648	UNG, UDG	map03410	Base excision repair	COG0692	L:Replication, recombination and repair	PF03167.16	UDG	Uracil DNA glycosylase superfamily	CYT	7	47	25.9	High
AW20_RS17430	AW20_RS17430	0.5612	-0.8334	0.001148	down	yes	315300000	561800000	5.50676e+08	5.50684e+08	5.84093e+08	3.19918e+08	2.65552e+08	3.60525e+08	MF:hydrolase activity;MF:molecular_function;MF:catalytic activity	GO:0016787;GO:0003674;GO:0003824	------	------	------	------	------	------	PF11256.5	DUF3055	Protein of unknown function	CYT	3	35	10.4	High
AW20_RS18190	AW20_RS18190	0.5632	-0.8283	0.09097	down	no	9805000	17410000	1.33572e+07	2.14577e+07	0	9.59093e+06	9034648	1.07898e+07	BP:localization;BP:azole transport;BP:vitamin transport;BP:nitrogen compound transport;BP:single-organism localization;BP:organic substance transport;BP:transmembrane transport;BP:single-organism cellular process;BP:cellular process;BP:transport;BP:single-organism transport;BP:biological_process;BP:establishment of localization;BP:vitamin transmembrane transport;BP:pyrimidine-containing compound …	GO:0051179;GO:0045117;GO:0051180;GO:0071705;GO:1902578;GO:0071702;GO:0055085;GO:0044763;GO:0009987;GO:0006810;GO:0044765;GO:0008150;GO:0051234;GO:0035461;GO:0072531;GO:0044699;GO:0015888;GO:0071934;GO:0072348GO:0016020;GO:0044464;GO:0031224;GO:0016021;GO:0005886;GO:0005575;GO:0044425GO:0003674;GO:0015234;GO:0051183;GO:0045118;GO:0015238;GO:0005215;GO:1901682;GO:0022891;GO:0022892;GO:0090482;GO:00…	K16789	thiT	------	------	COG3859	S:Function unknown	PF09515.7	Thia_YuaJ	Thiamine transporter protein	CYT	1	5	24.5	High
AW20_RS06940	AW20_RS06940	0.5633	-0.828	0.005744	down	yes	88550000	157200000	1.62378e+08	1.4738e+08	1.6177e+08	9.95229e+07	65050920	1.01083e+08	MF:hydrolase activity;MF:molecular_function;MF:catalytic activity	GO:0016787;GO:0003674;GO:0003824	------	------	------	------	------	------	PF03819.14	MazG	MazG nucleotide pyrophosphohydrolase domain	CYT	1	9	13.3	High
AW20_RS28355	AW20_RS28355	0.5636	-0.8273	0.03492	down	yes	27880000	49470000	5.76158e+07	4.58654e+07	4.49296e+07	2.98918e+07	36312197	1.74457e+07	------	------	------	------	------	------	COG0754	E:Amino acid transport and metabolism	PF03738.11	GSP_synth	Glutathionylspermidine synthase preATP-grasp	CYT	5	12	48.8	High
AW20_RS11395	AW20_RS11395	0.5654	-0.8227	0.1915	down	no	23980000	42410000	5.88674e+07	3.50162e+07	3.33368e+07	2.57293e+07	37492184	8.7095e+06	BP:amino acid transport;BP:organic acid transmembrane transport;BP:carboxylic acid transmembrane transport;BP:single-organism process;BP:localization;BP:nitrogen compound transport;BP:organic substance transport;BP:cellular process;BP:organic acid transport;BP:ion transport;BP:transport;BP:organic anion transport;BP:ion transmembrane transport;BP:single-organism transport;BP:biological_process;BP…	GO:0006865;GO:1903825;GO:1905039;GO:0044699;GO:0051179;GO:0071705;GO:0071702;GO:0009987;GO:0015849;GO:0006811;GO:0006810;GO:0015711;GO:0034220;GO:0044765;GO:0008150;GO:0051234;GO:0055085;GO:1902578;GO:0046942;GO:0003333;GO:0006820;GO:0098656;GO:0044763GO:0016021;GO:0031224;GO:0044425;GO:0005575GO:0005342;GO:0003674;GO:0015075;GO:0005215;GO:0046943;GO:0022891;GO:0008509;GO:0022892;GO:0008514;GO:00…	K03758	arcD, lysl, lysP	------	------	COG0531	E:Amino acid transport and metabolism	PF13520.3;PF00324.18;PF03845.10	AA_permease_2;AA_permease;Spore_permease	Amino acid permease;Amino acid permease;Spore germination protein	EXC	1	4	50.2	Low
AW20_RS17730	AW20_RS17730	0.5655	-0.8224	0.000562	down	yes	1343000000	2375000000	2.42672e+09	2.39002e+09	2307867359	1.53342e+09	1.21603e+09	1.27863e+09	BP:single-organism metabolic process;BP:metabolic process;BP:biological_process;BP:oxidation-reduction process;BP:single-organism processMF:coenzyme binding;MF:oxidoreductase activity, acting on CH-OH group of donors;MF:oxidoreductase activity, acting on the CH-OH group of donors, NAD or NADP as acceptor;MF:NAD binding;MF:nucleotide binding;MF:small molecule binding;MF:catalytic activity;MF:molec…	GO:0044710;GO:0008152;GO:0008150;GO:0055114;GO:0044699GO:0050662;GO:0016614;GO:0016616;GO:0051287;GO:0000166;GO:0036094;GO:0003824;GO:0003674;GO:0005488;GO:0030267;GO:0097159;GO:0048037;GO:1901363;GO:1901265;GO:0016491	K00090	E1.1.1.215	map00030	Pentose phosphate pathway	COG1052	C:Energy production and conversion	PF02826.16;PF00389.27	2-Hacid_dh_C;2-Hacid_dh	D-isomer specific 2-hydroxyacid dehydrogenase, NAD binding domain;D-isomer specific 2-hydroxyacid dehydrogenase, catalytic domain	CYT	17	67	36.8	High
AW20_RS11545	AW20_RS11545	0.5663	-0.8204	0.000351	down	yes	2063000000	3643000000	3.53706e+09	3.67546e+09	3.71543e+09	2.28593e+09	1838829154	2.06357e+09	BP:coenzyme metabolic process;BP:oxidoreduction coenzyme metabolic process;BP:nicotinamide nucleotide metabolic process;BP:cellular biosynthetic process;BP:cellular nitrogen compound metabolic process;BP:nucleotide biosynthetic process;BP:coenzyme biosynthetic process;BP:small molecule metabolic process;BP:organic cyclic compound biosynthetic process;BP:pyridine-containing compound biosynthetic p…	GO:0006732;GO:0006733;GO:0046496;GO:0044249;GO:0034641;GO:0009165;GO:0009108;GO:0044281;GO:1901362;GO:0072525;GO:1901360;GO:0006139;GO:0044710;GO:0051186;GO:0071704;GO:0072524;GO:0019674;GO:0051188;GO:0009435;GO:0006796;GO:0044699;GO:0019357;GO:0019358;GO:0019359;GO:0018130;GO:1901576;GO:0009987;GO:0006725;GO:0019637;GO:0009058;GO:0044711;GO:0009117;GO:0008152;GO:0019438;GO:0034654;GO:1901564;GO:…	K00763	pncB, NAPRT1	map00760	Nicotinate and nicotinamide metabolism	COG1488	H:Coenzyme transport and metabolism	PF04095.13	NAPRTase	Nicotinate phosphoribosyltransferase	CYT	22	56	56.2	High
AW20_RS04250	AW20_RS04250	0.567	-0.8186	0.000225	down	yes	484300000	854100000	9.00698e+08	8.52382e+08	8.0926e+08	5.08886e+08	476240968	4.67657e+08	BP:single-organism metabolic process;BP:response to stimulus;BP:cellular process;BP:response to stress;BP:response to oxidative stress;BP:cellular oxidant detoxification;BP:cellular detoxification;BP:biological_process;BP:single-organism process;BP:metabolic process;BP:detoxification;BP:oxidation-reduction processMF:catalytic activity;MF:antioxidant activity;MF:glutathione peroxidase activity;MF:…	GO:0044710;GO:0050896;GO:0009987;GO:0006950;GO:0006979;GO:0098869;GO:1990748;GO:0008150;GO:0044699;GO:0008152;GO:0098754;GO:0055114GO:0003824;GO:0016209;GO:0004602;GO:0003674;GO:0016684;GO:0004601;GO:0016491	K00432	gpx	map00590;map00480	Arachidonic acid metabolism;Glutathione metabolism	COG0386	O:Posttranslational modification, protein turnover, chaperones	PF00255.16;PF00578.18	GSHPx;AhpC-TSA	Glutathione peroxidase;AhpC/TSA family	CYT	4	33	17.8	High
AW20_RS23740	AW20_RS23740	0.5671	-0.8183	0.000112	down	yes	1136000000	2003000000	2.06697e+09	2.02282e+09	1.92003e+09	1.06257e+09	1183725521	1.16284e+09	BP:primary metabolic process;BP:protein metabolic process;BP:macromolecule metabolic process;BP:organic substance metabolic process;BP:biological_process;BP:metabolic process;BP:proteolysisMF:molecular_function;MF:hydrolase activity;MF:catalytic activity;MF:ion binding;MF:cation binding;MF:binding;MF:peptidase activity;MF:metal ion binding	GO:0044238;GO:0019538;GO:0043170;GO:0071704;GO:0008150;GO:0008152;GO:0006508GO:0003674;GO:0016787;GO:0003824;GO:0043167;GO:0043169;GO:0005488;GO:0008233;GO:0046872	------	------	------	------	COG0612	O:Posttranslational modification, protein turnover, chaperones	PF05193.18;PF00675.17	Peptidase_M16_C;Peptidase_M16	Peptidase M16 inactive domain;Insulinase	CYT	16	44	49.1	High
AW20_RS08160	AW20_RS08160	0.5681	-0.8158	0.03115	down	yes	55530000	97750000	1.04121e+08	9.51991e+07	9.39389e+07	8.04111e+07	46054262	4.01122e+07	BP:transport;BP:biological_process;BP:establishment of localization;BP:localizationCC:integral component of membrane;CC:cellular_component;CC:membrane part;CC:intrinsic component of membraneMF:transporter activity;MF:molecular_function	GO:0006810;GO:0008150;GO:0051234;GO:0051179GO:0016021;GO:0005575;GO:0044425;GO:0031224GO:0005215;GO:0003674	K07003;K06994	K07003;K06994	------	------	COG2409	R:General function prediction only	PF03176.12;PF12349.5	MMPL;Sterol-sensing	MMPL family;Sterol-sensing domain of SREBP cleavage-activation	CYT	6	10	81.9	High
AW20_RS26065	AW20_RS26065	0.5684	-0.815	2.1e-05	down	yes	347600000	611500000	5.94969e+08	6.26952e+08	6.12537e+08	3.53111e+08	334129130	3.55431e+08	BP:NADP metabolic process;BP:coenzyme metabolic process;BP:oxidoreduction coenzyme metabolic process;BP:carboxylic acid metabolic process;BP:nicotinamide nucleotide metabolic process;BP:oxoacid metabolic process;BP:cellular nitrogen compound metabolic process;BP:pentose-phosphate shunt;BP:cellular metabolic process;BP:cellular carbohydrate metabolic process;BP:pyridine-containing compound metabol…	GO:0006739;GO:0006732;GO:0006733;GO:0019752;GO:0046496;GO:0043436;GO:0034641;GO:0006098;GO:0044237;GO:0044262;GO:0072524;GO:0005975;GO:0044699;GO:0006139;GO:0044710;GO:0051186;GO:0019521;GO:0019520;GO:1901360;GO:0019682;GO:0071704;GO:0055086;GO:0044281;GO:0006082;GO:0009987;GO:0006725;GO:0032787;GO:0009117;GO:0008152;GO:0044723;GO:0055114;GO:0046483;GO:0044238;GO:1901564;GO:0006081;GO:0051156;GO:…	K00033	PGD, gnd, gntZ	map00480;map00030	Glutathione metabolism;Pentose phosphate pathway	------	------	PF03446.12;PF00393.16;PF03807.14	NAD_binding_2;6PGD;F420_oxidored	NAD binding domain of 6-phosphogluconate dehydrogenase;6-phosphogluconate dehydrogenase, C-terminal domain;NADP oxidoreductase coenzyme F420-dependent	CYT	8	34	32.6	High
AW20_RS16035	AW20_RS16035	0.5685	-0.8148	0.01918	down	yes	92210000	162200000	1.42913e+08	1.79023e+08	1.64812e+08	1.13277e+08	100597731	6.27671e+07	------	------	------	------	------	------	------	------	PF14271.3	DUF4359	Domain of unknown function	CYT	2	15	15.2	High
AW20_RS26620	AW20_RS26620	0.5699	-0.8112	0.002954	down	yes	63710000	111800000	1.24174e+08	9.87923e+07	1.12328e+08	6.18999e+07	63126144	6.60958e+07	BP:regulation of primary metabolic process;BP:regulation of metabolic process;BP:regulation of cellular biosynthetic process;BP:regulation of cellular metabolic process;BP:regulation of biological process;BP:regulation of cellular macromolecule biosynthetic process;BP:regulation of macromolecule metabolic process;BP:biological regulation;BP:regulation of gene expression;BP:regulation of nucleobas…	GO:0080090;GO:0019222;GO:0031326;GO:0031323;GO:0050789;GO:2000112;GO:0060255;GO:0065007;GO:0010468;GO:0019219;GO:0009889;GO:1903506;GO:0050794;GO:0008150;GO:0051171;GO:2001141;GO:0051252;GO:0006355;GO:0010556GO:0044464;GO:0005622;GO:0005575GO:0003674;GO:0001071;GO:0003676;GO:0003677;GO:0043565;GO:1901363;GO:0003700;GO:0097159;GO:0005488	------	------	------	------	COG1522	K:Transcription	PF13404.3;PF13412.3;PF01037.18;PF01047.19	HTH_AsnC-type;HTH_24;AsnC_trans_reg;MarR	AsnC-type helix-turn-helix domain;Winged helix-turn-helix DNA-binding;Lrp/AsnC ligand binding domain;MarR family	CYT	3	21	16.8	High
AW20_RS15655	AW20_RS15655	0.5734	-0.8024	0.2467	down	no	708100000	1235000000	1.80683e+09	1.22974e+09	6.68656e+08	1.1198e+09	550576302	4.54033e+08	BP:nucleic acid metabolic process;BP:cellular nitrogen compound metabolic process;BP:nitrogen compound metabolic process;BP:ncRNA metabolic process;BP:organic cyclic compound metabolic process;BP:nucleobase-containing compound metabolic process;BP:cellular macromolecule metabolic process;BP:organic substance metabolic process;BP:tRNA processing;BP:cellular process;BP:cellular aromatic compound me…	GO:0090304;GO:0034641;GO:0006807;GO:0034660;GO:1901360;GO:0006139;GO:0044260;GO:0071704;GO:0008033;GO:0009987;GO:0006725;GO:0008150;GO:0008152;GO:0046483;GO:0016070;GO:0044238;GO:0044237;GO:0043170;GO:0006399;GO:0034470;GO:0006396GO:0005737;GO:0044464;GO:0005575;GO:0044424GO:0061710;GO:0035639;GO:0032553;GO:0003674;GO:0005488;GO:0003676;GO:0043167;GO:1901363;GO:0001882;GO:0000166;GO:0016740;GO:00…	K07566	tsaC, rimN, SUA5	------	------	COG0009	J:Translation, ribosomal structure and biogenesis	PF01300.15;PF03481.10	Sua5_yciO_yrdC;SUA5	Telomere recombination;Putative GTP-binding controlling metal-binding	CYT	8	37	37.5	High
AW20_RS20575	AW20_RS20575	0.5773	-0.7926	0.3666	down	no	32790000	56800000	3.47857e+07	3.17877e+07	1.03823e+08	3.64676e+07	32124221	2.97672e+07	------	------	------	------	------	------	------	------	PF16244.2	DUF4901	Domain of unknown function	CYT	4	12	58.5	High
AW20_RS25265	AW20_RS25265	0.578	-0.7909	0.0452	down	yes	334600000	578900000	4.99895e+08	5.58379e+08	6.78328e+08	2.9726e+08	464255014	2.42182e+08	BP:single-organism metabolic process;BP:biological_process;BP:oxidation-reduction process;BP:metabolic process;BP:single-organism processMF:catalytic activity;MF:molecular_function;MF:oxidoreductase activity	GO:0044710;GO:0008150;GO:0055114;GO:0008152;GO:0044699GO:0003824;GO:0003674;GO:0016491	K16216	yueD	------	------	------	------	PF00106.22;PF13561.3;PF08659.7	adh_short;adh_short_C2;KR	short chain dehydrogenase;Enoyl;KR domain	CYT	6	36	28	High
AW20_RS15395	AW20_RS15395	0.5832	-0.7779	0.001022	down	yes	57420000	98450000	1.04651e+08	9.996e+07	9.07508e+07	6.14394e+07	52809492	5.80225e+07	BP:cellular protein metabolic process;BP:cellular macromolecule metabolic process;BP:organic substance metabolic process;BP:proteolysis;BP:cellular process;BP:cellular protein modification process;BP:macromolecule modification;BP:protein modification process;BP:biological_process;BP:metabolic process;BP:primary metabolic process;BP:protein metabolic process;BP:cellular metabolic process;BP:macrom…	GO:0044267;GO:0044260;GO:0071704;GO:0006508;GO:0009987;GO:0006464;GO:0043412;GO:0036211;GO:0008150;GO:0008152;GO:0044238;GO:0019538;GO:0044237;GO:0043170GO:0005887;GO:0031226;GO:0016021;GO:0031224;GO:0044459;GO:0044464;GO:0005575;GO:0044425GO:0004175;GO:0003674;GO:0008233;GO:0008237;GO:0016787;GO:0004222;GO:0003824;GO:0070011	------	------	------	------	COG1994	R:General function prediction only	PF02163.19	Peptidase_M50	Peptidase family M50	CYT	1	5	24.8	High
AW20_RS12950	AW20_RS12950	0.5842	-0.7755	0.03181	down	yes	41610000	71220000	7.43182e+07	7.1924e+07	6.74296e+07	5.94046e+07	31441127	3.39988e+07	BP:RNA modification;BP:nucleic acid metabolic process;BP:cellular nitrogen compound metabolic process;BP:nitrogen compound metabolic process;BP:tRNA dihydrouridine synthesis;BP:ncRNA metabolic process;BP:ncRNA processing;BP:single-organism process;BP:single-organism metabolic process;BP:cellular macromolecule metabolic process;BP:organic substance metabolic process;BP:tRNA processing;BP:nucleobas…	GO:0009451;GO:0090304;GO:0034641;GO:0006807;GO:0002943;GO:0034660;GO:0034470;GO:0044699;GO:0044710;GO:0044260;GO:0071704;GO:0008033;GO:0006139;GO:0009987;GO:0006725;GO:0043412;GO:0006400;GO:0008150;GO:0008152;GO:0055114;GO:0046483;GO:0016070;GO:0044238;GO:0044237;GO:0043170;GO:0006399;GO:1901360;GO:0006396GO:0003674;GO:0005488;GO:0043167;GO:1901363;GO:0016491;GO:0043168;GO:0050662;GO:0050660;GO:0…	------	------	------	------	COG0042	J:Translation, ribosomal structure and biogenesis	PF01207.14	Dus	Dihydrouridine synthase	CYT	4	13	37.3	High
AW20_RS20005	AW20_RS20005	0.5848	-0.774	0.1151	down	no	110300000	188600000	2.21077e+08	2.15664e+08	1.29071e+08	1.38784e+08	131948376	6.0125e+07	BP:cytokinetic process;BP:mitotic cell cycle process;BP:barrier septum assembly;BP:cell cycle process;BP:cellular process;BP:cell septum assembly;BP:cellular component organization;BP:single-organism cellular process;BP:cellular component assembly;BP:biological_process;BP:single-organism process;BP:mitotic cytokinetic process;BP:cellular component organization or biogenesisCC:cytoplasm;CC:cell se…	GO:0032506;GO:1903047;GO:0000917;GO:0022402;GO:0009987;GO:0090529;GO:0016043;GO:0044763;GO:0022607;GO:0008150;GO:0044699;GO:1902410;GO:0071840GO:0005737;GO:0030428;GO:0044464;GO:0005575;GO:0044424	K06287	maf	------	------	COG0424	D:Cell cycle control, cell division, chromosome partitioning	PF02545.11	Maf	Maf-like protein	CYT	3	14	21	High
AW20_RS21810	AW20_RS21810	0.5911	-0.7585	0.1064	down	no	130100000	220100000	2.42277e+08	1.90148e+08	2.27982e+08	1.32226e+08	58998717	1.99092e+08	BP:single-organism metabolic process;BP:biological_process;BP:oxidation-reduction process;BP:metabolic process;BP:single-organism processMF:catalytic activity;MF:molecular_function;MF:oxidoreductase activity	GO:0044710;GO:0008150;GO:0055114;GO:0008152;GO:0044699GO:0003824;GO:0003674;GO:0016491	------	------	------	------	COG0667	C:Energy production and conversion	PF00248.18	Aldo_ket_red	Aldo/keto reductase family	CYT	5	20	34.7	High
AW20_RS03440	AW20_RS03440	0.5913	-0.758	0.01149	down	yes	853800000	1444000000	1.46236e+09	1.33901e+09	1.53059e+09	7.7702e+08	1091172260	6.93319e+08	BP:single-organism metabolic process;BP:single-organism process;BP:metabolic process;BP:biological_process;BP:oxidation-reduction processMF:oxidoreductase activity, acting on the aldehyde or oxo group of donors, NAD or NADP as acceptor;MF:catalytic activity;MF:oxidoreductase activity, acting on the aldehyde or oxo group of donors;MF:molecular_function;MF:succinate-semialdehyde dehydrogenase [NA;M…	GO:0044710;GO:0044699;GO:0008152;GO:0008150;GO:0055114GO:0016620;GO:0003824;GO:0016903;GO:0003674;GO:0009013;GO:0016491	------	------	------	------	COG1012	C:Energy production and conversion	PF00171.19	Aldedh	Aldehyde dehydrogenase family	CYT	13	49	52	High
AW20_RS28215	AW20_RS28215	0.592	-0.7563	0.04105	down	yes	353000000	596300000	5.80743e+08	6.34738e+08	5.7347e+08	2.6195e+08	285590006	5.11511e+08	BP:metabolic process;BP:biological_processMF:hydrolase activity;MF:molecular_function;MF:N-acetyltransferase activity;MF:hydrolase activity, acting on ether bonds;MF:ether hydrolase activity;MF:leukotriene-A4 hydrolase activity;MF:transferase activity;MF:catalytic activity;MF:acetyltransferase activity;MF:transferase activity, transferring acyl groups other than amino-acyl groups;MF:N-acyltransfe…	GO:0008152;GO:0008150GO:0016787;GO:0003674;GO:0008080;GO:0016801;GO:0016803;GO:0004463;GO:0016740;GO:0003824;GO:0016407;GO:0016747;GO:0016410;GO:0008908;GO:0016746	------	------	------	------	COG1335	Q:Secondary metabolites biosynthesis, transport and catabolism	PF00857.17	Isochorismatase	Isochorismatase family	EXC	3	26	19.4	High
AW20_RS25530	AW20_RS25530	0.5937	-0.7522	0.0305	down	yes	811000000	1366000000	1.69776e+09	1.23537e+09	1.1643e+09	7.68516e+08	807721920	8.56623e+08	BP:ribonucleoside diphosphate metabolic process;BP:dephosphorylation;BP:phosphorylation;BP:ribonucleoside monophosphate metabolic process;BP:nucleotide metabolic process;BP:carboxylic acid metabolic process;BP:purine ribonucleoside monophosphate metabolic process;BP:cellular nitrogen compound metabolic process;BP:nitrogen compound metabolic process;BP:nicotinamide nucleotide metabolic process;BP:…	GO:0009185;GO:0016311;GO:0016310;GO:0009161;GO:0009117;GO:0019752;GO:0009167;GO:0034641;GO:0006807;GO:0046496;GO:0006725;GO:0006090;GO:0009126;GO:0006096;GO:0044699;GO:0044723;GO:0044712;GO:0006139;GO:0044710;GO:0046128;GO:0019362;GO:0009135;GO:1901360;GO:0042278;GO:0006733;GO:0046939;GO:0009259;GO:0071704;GO:0009199;GO:0016052;GO:0055086;GO:0009141;GO:0046483;GO:0044281;GO:0009150;GO:0006732;GO:…	K15634	gpmB	map00680;map00010;map00260	Methane metabolism;Glycolysis / Gluconeogenesis;Glycine, serine and threonine metabolism	COG0406	G:Carbohydrate transport and metabolism	PF00300.19	His_Phos_1	Histidine phosphatase superfamily	CYT	12	63	25.8	High
AW20_RS02225	AW20_RS02225	0.5952	-0.7486	0.01589	down	yes	40010000	67220000	6.25639e+07	7.95048e+07	5.95891e+07	3.82119e+07	36463921	4.53517e+07	------	------	------	------	------	------	COG3272;COG1683	S:Function unknown;	PF08349.8;PF04463.9	DUF1722;DUF523	Protein of unknown function;Protein of unknown function	CYT	2	5	37.6	High
AW20_RS26890	AW20_RS26890	0.5992	-0.7389	0.2134	down	no	6376000	10640000	1.14691e+07	1.31745e+07	7.26326e+06	8.35446e+06	4.39829e+06	0	------	------	------	------	------	------	------	------	PF07889.9;PF08317.8;PF16888.2	DUF1664;Spc7;DUF5082	Protein of unknown function;Spc7 kinetochore protein;Domain of unknown function	CYT	1	2	42.1	Medium
AW20_RS03435	AW20_RS03435	0.6039	-0.7276	0.1514	down	no	256400000	424600000	3.35817e+08	3.29601e+08	6.08529e+08	2.26529e+08	238584752	3.04073e+08	------	------	------	------	------	------	COG5506	S:Function unknown	PF07997.8	DUF1694	Protein of unknown function	CYT	4	47	14.8	High
AW20_RS06570	AW20_RS06570	0.6039	-0.7276	0.0342	down	yes	29560000	48950000	5.07533e+07	0	4.71528e+07	3.27734e+07	26352548	0	------	------	------	------	------	------	------	------	------	------	------	CYT	1	13	11	High
AW20_RS05705	AW20_RS05705	0.6072	-0.7198	0.06285	down	no	470500000	774900000	6.05682e+08	9.88714e+08	7.30202e+08	4.40568e+08	4.25062e+08	5.45967e+08	BP:glycosaminoglycan metabolic process;BP:nitrogen compound metabolic process;BP:peptidoglycan catabolic process;BP:organic substance catabolic process;BP:organic substance metabolic process;BP:glycosaminoglycan catabolic process;BP:peptidoglycan metabolic process;BP:biological_process;BP:metabolic process;BP:catabolic process;BP:macromolecule catabolic process;BP:organonitrogen compound metaboli…	GO:0030203;GO:0006807;GO:0009253;GO:1901575;GO:0071704;GO:0006027;GO:0000270;GO:0008150;GO:0008152;GO:0009056;GO:0009057;GO:1901564;GO:1901565;GO:1901136;GO:1901135;GO:0043170;GO:0006022;GO:0006026GO:0008745;GO:0003674;GO:0016787;GO:0003824;GO:0016811;GO:0016810	K01448	E3.5.1.28B, amiA, amiB, amiC	map01503	Cationic antimicrobial peptid	COG0860	M:Cell wall/membrane/envelope biogenesis	PF01520.15;PF00395.17	Amidase_3;SLH	N-acetylmuramoyl-L-alanine amidase;S-layer homology domain	CYT	3	17	45.3	High
AW20_RS14340	AW20_RS14340	0.6073	-0.7195	0.00355	down	yes	474400000	781100000	8.68212e+08	7.2559e+08	7.49488e+08	5.08618e+08	4.29828e+08	4.84702e+08	BP:nucleic acid metabolic process;BP:cellular nitrogen compound metabolic process;BP:nitrogen compound metabolic process;BP:signal transduction;BP:second-messenger-mediated signaling;BP:intracellular signal transduction;BP:regulation of biological process;BP:organic cyclic compound metabolic process;BP:nucleobase-containing compound metabolic process;BP:single-organism metabolic process;BP:cellul…	GO:0090304;GO:0034641;GO:0006807;GO:0007165;GO:0019932;GO:0035556;GO:0050789;GO:1901360;GO:0006139;GO:0044710;GO:0044260;GO:0071704;GO:0065007;GO:0044699;GO:0006281;GO:0009987;GO:0006725;GO:0051716;GO:0050794;GO:0006974;GO:0006950;GO:0008150;GO:0008152;GO:0046483;GO:0044238;GO:0050896;GO:0044237;GO:0043170;GO:0033554;GO:0006259;GO:0044763GO:0005622;GO:0044464;GO:0005575GO:0003676;GO:0035639;GO:00…	K07067	disA	------	------	COG1623	L:Replication, recombination and repair	PF10635.6;PF02457.13;PF12826.4	DisA-linker;DisA_N;HHH_2	DisA bacterial checkpoint controller linker region;DisA bacterial checkpoint controller nucleotide-binding;Helix-hairpin-helix motif	CYT	13	53	40.1	High
AW20_RS23340	AW20_RS23340	0.609	-0.7155	0.02875	down	yes	269800000	443000000	4.49122e+08	4.51327e+08	4.2858e+08	2.94749e+08	3.43461e+08	1.71058e+08	BP:regulation of primary metabolic process;BP:regulation of metabolic process;BP:regulation of cellular biosynthetic process;BP:RNA methylation;BP:regulation of cellular metabolic process;BP:RNA modification;BP:nucleic acid metabolic process;BP:cellular nitrogen compound metabolic process;BP:nitrogen compound metabolic process;BP:ncRNA metabolic process;BP:cellular aromatic compound metabolic pro…	GO:0080090;GO:0019222;GO:0031326;GO:0001510;GO:0031323;GO:0009451;GO:0090304;GO:0034641;GO:0006807;GO:0034660;GO:0006725;GO:0050789;GO:1901360;GO:0006139;GO:0044260;GO:0071704;GO:2000112;GO:0019219;GO:0065007;GO:0006364;GO:0032259;GO:0010468;GO:0034470;GO:0060255;GO:0009987;GO:0009889;GO:1903506;GO:0050794;GO:0043412;GO:0008150;GO:0051171;GO:0031167;GO:2001141;GO:0008152;GO:0046483;GO:0016070;GO:…	K03500	rsmB, sun	------	------	COG0144	J:Translation, ribosomal structure and biogenesis	PF01189.14;PF01029.15;PF13847.3;PF13649.3;PF01728.16	Methyltr_RsmB-F;NusB;Methyltransf_31;Methyltransf_25;FtsJ	16S rRNA methyltransferase RsmB/F;NusB family;Methyltransferase domain;Methyltransferase domain;FtsJ-like methyltransferase	CYT	9	28	50	High
AW20_RS10505	AW20_RS10505	0.6093	-0.7148	0.2847	down	no	47600000	78120000	8.1666e+07	7.78803e+07	7.47999e+07	9.16508e+07	44719593	6.43938e+06	BP:anion transport;BP:sodium-dependent phosphate transport;BP:single-organism process;BP:inorganic anion transport;BP:ion transport;BP:transport;BP:phosphate ion transport;BP:single-organism transport;BP:biological_process;BP:establishment of localization;BP:localization;BP:single-organism localizationCC:intrinsic component of membrane;CC:cellular_component;CC:integral component of membrane;CC:me…	GO:0006820;GO:0044341;GO:0044699;GO:0015698;GO:0006811;GO:0006810;GO:0006817;GO:0044765;GO:0008150;GO:0051234;GO:0051179;GO:1902578GO:0031224;GO:0005575;GO:0016021;GO:0044425GO:0003674;GO:0022857;GO:0015103;GO:0005215;GO:0022891;GO:0022892;GO:0015321;GO:0015075;GO:0015114;GO:0008509	K03324	yjbB	------	------	COG1283	P:Inorganic ion transport and metabolism	PF02690.12;PF01895.16	Na_Pi_cotrans;PhoU	Na+/Pi-cotransporter;PhoU domain	CYT	2	5	60	High
AW20_RS15325	AW20_RS15325	0.6099	-0.7134	0.01901	down	yes	91480000	150000000	1.604e+08	1.47134e+08	1.42494e+08	6.40613e+07	9.7463e+07	1.12902e+08	BP:primary metabolic process;BP:protein metabolic process;BP:macromolecule metabolic process;BP:organic substance metabolic process;BP:biological_process;BP:metabolic process;BP:proteolysisMF:molecular_function;MF:exopeptidase activity;MF:hydrolase activity;MF:carboxypeptidase activity;MF:serine hydrolase activity;MF:serine-type carboxypeptidase activity;MF:peptidase activity, acting on L-amino a…	GO:0044238;GO:0019538;GO:0043170;GO:0071704;GO:0008150;GO:0008152;GO:0006508GO:0003674;GO:0008238;GO:0016787;GO:0004180;GO:0017171;GO:0004185;GO:0070011;GO:0070008;GO:0009002;GO:0008233;GO:0003824;GO:0008236	K01286	E3.4.16.4	------	------	COG1686	M:Cell wall/membrane/envelope biogenesis	PF00768.17;PF07943.10;PF13354.3;PF00144.21	Peptidase_S11;PBP5_C;Beta-lactamase2;Beta-lactamase	D-alanyl-D-alanine carboxypeptidase;Penicillin-binding protein 5, C-terminal domain;Beta-lactamase enzyme family;Beta-lactamase	CYT	7	17	47	High
AW20_RS01115	AW20_RS01115	0.612	-0.7084	0.3262	down	no	240100000	392300000	5.25749e+08	3.41561e+08	3.09675e+08	4.67794e+08	182130838	7.05174e+07	------	------	------	------	------	------	------	------	PF12867.4;PF04978.9;PF07609.8	DinB_2;DUF664;DUF1572	DinB superfamily;Protein of unknown function;Protein of unknown function	CYT	5	46	18.5	High
AW20_RS28170	AW20_RS28170	0.614	-0.7037	0.02839	down	yes	68830000	112100000	1.269e+08	1.08826e+08	1.00487e+08	7.36918e+07	83653592	4.9143e+07	------	------	------	------	------	------	COG4427	S:Function unknown	PF10094.6	DUF2332	Uncharacterized protein conserved in bacteria	CYT	2	6	40.3	High
AW20_RS11555	AW20_RS11555	0.6144	-0.7027	0.1542	down	no	36530000	59460000	4.67841e+07	5.64356e+07	7.51639e+07	3.95789e+07	1.7777e+07	5.2248e+07	BP:regulation of primary metabolic process;BP:regulation of metabolic process;BP:regulation of cellular biosynthetic process;BP:regulation of cellular metabolic process;BP:regulation of biological process;BP:regulation of cellular macromolecule biosynthetic process;BP:regulation of macromolecule metabolic process;BP:biological regulation;BP:regulation of gene expression;BP:regulation of nucleobas…	GO:0080090;GO:0019222;GO:0031326;GO:0031323;GO:0050789;GO:2000112;GO:0060255;GO:0065007;GO:0010468;GO:0019219;GO:0009889;GO:1903506;GO:0050794;GO:0008150;GO:0051171;GO:2001141;GO:0051252;GO:0006355;GO:0010556GO:0044464;GO:0005622;GO:0005575GO:0003674;GO:0001071;GO:0003676;GO:0003677;GO:1901363;GO:0003700;GO:0097159;GO:0005488	K03892	arsR	------	------	COG0640	K:Transcription	PF01022.17;PF12840.4	HTH_5;HTH_20	Bacterial regulatory protein, arsR family;Helix-turn-helix domain	CYT	2	22	14.3	High
AW20_RS07685	AW20_RS07685	0.6177	-0.695	0.01211	down	yes	2508000000	4060000000	3.89018e+09	4.33426e+09	3.95658e+09	1.99591e+09	3.12057e+09	2.40892e+09	------	------	------	------	------	------	------	------	PF14595.3	Thioredoxin_9	Thioredoxin	CYT	12	81	21.4	High
AW20_RS17400	AW20_RS17400	0.6187	-0.6927	0.04028	down	yes	14570000	23550000	2.06444e+07	2.76798e+07	2.23284e+07	1.59e+07	10403088	1.73975e+07	CC:cellular_component;CC:membrane part;CC:integral component of membrane;CC:intrinsic component of membrane	GO:0005575;GO:0044425;GO:0016021;GO:0031224	------	------	------	------	------	------	PF10086.6	DUF2324	Putative membrane peptidase family	CYT	1	2	29	Low
AW20_RS20945	AW20_RS20945	0.6215	-0.6862	0.2992	down	no	5262000	8467000	4.51273e+06	1.04962e+07	1.03934e+07	5.50516e+06	0	5.0185e+06	BP:cellular monovalent inorganic anion homeostasis;BP:regulation of phosphate metabolic process;BP:regulation of metabolic process;BP:ion homeostasis;BP:negative regulation of cellular metabolic process;BP:regulation of cellular metabolic process;BP:homeostatic process;BP:anion transport;BP:negative regulation of biological process;BP:inorganic ion homeostasis;BP:negative regulation of metabolic …	GO:0030320;GO:0019220;GO:0019222;GO:0050801;GO:0031324;GO:0031323;GO:0042592;GO:0006820;GO:0048519;GO:0098771;GO:0009892;GO:0030643;GO:0050789;GO:0044699;GO:0051234;GO:0072502;GO:0072501;GO:0010563;GO:0065007;GO:0015698;GO:0065008;GO:0019725;GO:0072506;GO:0009987;GO:0045936;GO:0006811;GO:0006810;GO:0006817;GO:0006873;GO:0050794;GO:0055062;GO:0044765;GO:0072505;GO:0008150;GO:0030002;GO:0055081;GO:…	K02039	phoU	------	------	COG0704	P:Inorganic ion transport and metabolism	PF01895.16	PhoU	PhoU domain	CYT	1	5	24.9	Medium
AW20_RS03175	AW20_RS03175	0.6222	-0.6845	0.003435	down	yes	9886000000	15890000000	16192335120	1.70422e+10	1.44475e+10	9.49801e+09	9.10588e+09	1.10556e+10	CC:integral component of membrane;CC:cellular_component;CC:membrane part;CC:intrinsic component of membraneMF:sulfur compound binding;MF:anion binding;MF:organic acid binding;MF:amide binding;MF:penicillin binding;MF:carboxylic acid binding;MF:small molecule binding;MF:drug binding;MF:molecular_function;MF:binding;MF:organic cyclic compound binding;MF:monocarboxylic acid binding;MF:ion binding;MF…	GO:0016021;GO:0005575;GO:0044425;GO:0031224GO:1901681;GO:0043168;GO:0043177;GO:0033218;GO:0008658;GO:0031406;GO:0036094;GO:0008144;GO:0003674;GO:0005488;GO:0097159;GO:0033293;GO:0043167;GO:1901363	K05366	mrcA	map00550;map01501	Peptidoglycan biosynthesis;beta-Lactam resistance	COG0744	M:Cell wall/membrane/envelope biogenesis	PF00912.19;PF00905.19	Transgly;Transpeptidase	Transglycosylase;Penicillin binding protein transpeptidase domain	CYT	20	30	92.7	High
AW20_RS19670	AW20_RS19670	0.6224	-0.6841	0.000233	down	yes	17820000000	28630000000	2.99555e+10	2.76288e+10	2.83102e+10	1.88023e+10	1.70518e+10	1.76106e+10	BP:cellular response to oxidative stress;BP:protein folding;BP:ether metabolic process;BP:homeostatic process;BP:small molecule metabolic process;BP:cellular response to chemical stimulus;BP:sulfate assimilation;BP:regulation of biological process;BP:single-organism process;BP:single-organism metabolic process;BP:organic substance metabolic process;BP:biological regulation;BP:glycerol ether metab…	GO:0034599;GO:0006457;GO:0018904;GO:0042592;GO:0044281;GO:0070887;GO:0000103;GO:0050789;GO:0044699;GO:0044710;GO:0071704;GO:0065007;GO:0006662;GO:0065008;GO:0019725;GO:0009987;GO:0051716;GO:0050794;GO:0006950;GO:0008150;GO:0008152;GO:0042221;GO:0045454;GO:0006979;GO:0055114;GO:0050896;GO:0044237;GO:0006790;GO:0033554;GO:0044763GO:0005737;GO:0044464;GO:0005575;GO:0044424GO:0003674;GO:0016491;GO:00…	K03671	trxA	map04621	NOD-like receptor signaling pathway	------	------	PF00085.17;PF13905.3;PF13098.3;PF14595.3;PF00578.18;PF13899.3	Thioredoxin;Thioredoxin_8;Thioredoxin_2;Thioredoxin_9;AhpC-TSA;Thioredoxin_7	Thioredoxin;Thioredoxin-like;Thioredoxin-like domain;Thioredoxin;AhpC/TSA family;Thioredoxin-like	CYT	5	59	11.5	High
AW20_RS02550	AW20_RS02550	0.623	-0.6827	0.01301	down	yes	151200000	242700000	2.78276e+08	2.30852e+08	2.19082e+08	1.73052e+08	146848381	1.33788e+08	MF:purine ribonucleoside triphosphate binding;MF:molecular_function;MF:binding;MF:nucleic acid binding;MF:nucleotide binding;MF:heterocyclic compound binding;MF:nucleoside phosphate binding;MF:nucleoside binding;MF:anion binding;MF:ion binding;MF:purine nucleoside binding;MF:ribonucleoside binding;MF:purine nucleotide binding;MF:ATP binding;MF:hydrolase activity;MF:nucleoside-triphosphatase activ…	GO:0035639;GO:0003674;GO:0005488;GO:0003676;GO:0000166;GO:1901363;GO:1901265;GO:0001882;GO:0043168;GO:0043167;GO:0001883;GO:0032549;GO:0017076;GO:0005524;GO:0016787;GO:0017111;GO:0004386;GO:0036094;GO:0003824;GO:0016818;GO:0030554;GO:0097367;GO:0097159;GO:0016817;GO:0016462;GO:0032559;GO:0032555;GO:0032550;GO:0032553	K05592	deaD, cshA	map03018	RNA degradation	COG0513	L:Replication, recombination and repair	PF00270.26;PF00271.28;PF04851.12	DEAD;Helicase_C;ResIII	DEAD/DEAH box helicase;Helicase conserved C-terminal domain;Type III restriction enzyme, res subunit	CYT	10	31	50.5	High
AW20_RS24795	AW20_RS24795	0.6242	-0.6799	0.003965	down	yes	99250000	159000000	1.72114e+08	1.44321e+08	1.60494e+08	1.10406e+08	97207985	9.0136e+07	BP:single-organism metabolic process;BP:biological_process;BP:oxidation-reduction process;BP:metabolic process;BP:single-organism processMF:carbon-sulfur lyase activity;MF:lactoylglutathione lyase activity;MF:dioxygenase activity;MF:lyase activity;MF:catalytic activity;MF:molecular_function;MF:oxidoreductase activity	GO:0044710;GO:0008150;GO:0055114;GO:0008152;GO:0044699GO:0016846;GO:0004462;GO:0051213;GO:0016829;GO:0003824;GO:0003674;GO:0016491	------	------	------	------	COG0346	E:Amino acid transport and metabolism	PF00903.22	Glyoxalase	Glyoxalase/Bleomycin resistance protein/Dioxygenase superfamily	CYT	4	54	14.2	High
AW20_RS23980	AW20_RS23980	0.6244	-0.6795	6.5e-05	down	yes	4126000000	6608000000	6.59449e+09	6.39908e+09	6.83001e+09	4.13192e+09	4002051034	4.24547e+09	BP:cellular catabolic process;BP:cellular nitrogen compound metabolic process;BP:nitrogen compound metabolic process;BP:cellular metabolic process;BP:organic substance catabolic process;BP:organic substance metabolic process;BP:proteolysis;BP:cellular process;BP:biological_process;BP:metabolic process;BP:catabolic process;BP:primary metabolic process;BP:organonitrogen compound metabolic process;B…	GO:0044248;GO:0034641;GO:0006807;GO:0044237;GO:1901575;GO:0071704;GO:0006508;GO:0009987;GO:0008150;GO:0008152;GO:0009056;GO:0044238;GO:1901564;GO:1901565;GO:0043603;GO:0019538;GO:0043171;GO:0043170;GO:0006518GO:0005737;GO:0044464;GO:0005575;GO:0044424GO:0005488;GO:0004177;GO:0008238;GO:0003674;GO:0034701;GO:0008233;GO:0008237;GO:0043169;GO:0046914;GO:0043167;GO:0046872;GO:0016787;GO:0045148;GO:00…	K01258	pepT	------	------	COG2195	E:Amino acid transport and metabolism	PF01546.25;PF07687.11	Peptidase_M20;M20_dimer	Peptidase family M20/M25/M40;Peptidase dimerisation domain	CYT	17	60	45.9	High
AW20_RS09670	AW20_RS09670	0.6248	-0.6785	0.01235	down	yes	33820000	54130000	6.05103e+07	4.76688e+07	5.42216e+07	3.51061e+07	28321387	3.80286e+07	------	------	------	------	------	------	COG1959	K:Transcription	PF02082.17	Rrf2	Transcriptional regulator	CYT	2	15	19	High
AW20_RS14250	AW20_RS14250	0.6262	-0.6753	0.01391	down	yes	259700000	414700000	3.64776e+08	4.30806e+08	4.48602e+08	3.11431e+08	246701004	2.20842e+08	BP:metabolic process;BP:RNA modification;BP:nucleic acid metabolic process;BP:cellular nitrogen compound metabolic process;BP:nitrogen compound metabolic process;BP:ncRNA metabolic process;BP:organic cyclic compound metabolic process;BP:nucleobase-containing compound metabolic process;BP:cellular macromolecule metabolic process;BP:organic substance metabolic process;BP:rRNA processing;BP:ncRNA pr…	GO:0008152;GO:0009451;GO:0090304;GO:0034641;GO:0006807;GO:0034660;GO:1901360;GO:0006139;GO:0044260;GO:0071704;GO:0006364;GO:0034470;GO:0009987;GO:0006725;GO:0008150;GO:0031167;GO:0001510;GO:0046483;GO:0016070;GO:0044238;GO:0016072;GO:0032259;GO:0000154;GO:0043412;GO:0044237;GO:0043170;GO:0043414;GO:0006396GO:0003674;GO:0008168;GO:0008990;GO:0008649;GO:0016435;GO:0016740;GO:0016741;GO:0052914;GO:0…	K00564	rsmC	------	------	COG2813	J:Translation, ribosomal structure and biogenesis	PF05175.11;PF13847.3;PF13649.3;PF06325.10;PF08242.9;PF05958.8;PF12847.4;PF08241.9;PF01209.15	MTS;Methyltransf_31;Methyltransf_25;PrmA;Methyltransf_12;tRNA_U5-meth_tr;Methyltransf_18;Methyltransf_11;Ubie_methyltran	Methyltransferase small domain;Methyltransferase domain;Methyltransferase domain;Ribosomal protein L11 methyltransferase;Methyltransferase domain;tRNA;Methyltransferase domain;Methyltransferase domain;ubiE/COQ5 methyltransferase family	CYT	6	31	22.4	High
AW20_RS06880	AW20_RS06880	0.6288	-0.6693	0.2395	down	no	582300000	926100000	1.11382e+09	1.17262e+09	4.91894e+08	8.09517e+08	397343896	5.39944e+08	BP:cellular macromolecule biosynthetic process;BP:nucleic acid metabolic process;BP:nucleic acid phosphodiester bond hydrolysis;BP:cellular nitrogen compound metabolic process;BP:nitrogen compound metabolic process;BP:organic cyclic compound biosynthetic process;BP:organic cyclic compound metabolic process;BP:nucleobase-containing compound metabolic process;BP:cellular macromolecule metabolic pro…	GO:0034645;GO:0090304;GO:0090305;GO:0034641;GO:0006807;GO:1901362;GO:1901360;GO:0006139;GO:0044260;GO:0071704;GO:0006260;GO:0018130;GO:1901576;GO:0009987;GO:0006725;GO:0009058;GO:0009059;GO:0008150;GO:0008152;GO:0034654;GO:0046483;GO:0044238;GO:0044271;GO:0044249;GO:0044237;GO:0043170;GO:0006259;GO:0019438;GO:0071897GO:0008026;GO:0032553;GO:0035639;GO:0034061;GO:0003674;GO:0005488;GO:0016887;GO:0…	K03722	dinG	------	------	COG0847;COG1199	L:Replication, recombination and repair;	PF13307.3;PF00929.21;PF00270.26;PF00271.28;PF04851.12	Helicase_C_2;RNase_T;DEAD;Helicase_C;ResIII	Helicase C-terminal domain;Exonuclease;DEAD/DEAH box helicase;Helicase conserved C-terminal domain;Type III restriction enzyme, res subunit	CYT	7	7	107.5	High
AW20_RS14745	AW20_RS14745	0.6302	-0.6661	0.004763	down	yes	675600000	1072000000	1.11371e+09	9.83915e+08	1.1194e+09	5.68342e+08	7.4206e+08	7.16508e+08	BP:primary metabolic process;BP:protein metabolic process;BP:macromolecule metabolic process;BP:organic substance metabolic process;BP:biological_process;BP:metabolic process;BP:proteolysisMF:molecular_function;MF:exopeptidase activity;MF:hydrolase activity;MF:carboxypeptidase activity;MF:serine hydrolase activity;MF:serine-type carboxypeptidase activity;MF:peptidase activity, acting on L-amino a…	GO:0044238;GO:0019538;GO:0043170;GO:0071704;GO:0008150;GO:0008152;GO:0006508GO:0003674;GO:0008238;GO:0016787;GO:0004180;GO:0017171;GO:0004185;GO:0070011;GO:0070008;GO:0009002;GO:0008233;GO:0003824;GO:0008236	K07258	dacC, dacA, dacD	map00550	Peptidoglycan biosynthesis	COG1686	M:Cell wall/membrane/envelope biogenesis	PF00768.17;PF07943.10;PF13354.3	Peptidase_S11;PBP5_C;Beta-lactamase2	D-alanyl-D-alanine carboxypeptidase;Penicillin-binding protein 5, C-terminal domain;Beta-lactamase enzyme family	CYT	11	30	48.2	High
AW20_RS27295	AW20_RS27295	0.6327	-0.6604	0.6127	down	no	157800000	249400000	1.00364e+08	7.55204e+07	5.72402e+08	7.69717e+07	175098720	2.21271e+08	BP:biological_process;BP:metabolic processMF:hydrolase activity;MF:molecular_function;MF:catalytic activity	GO:0008150;GO:0008152GO:0016787;GO:0003674;GO:0003824	------	------	------	------	COG1335	Q:Secondary metabolites biosynthesis, transport and catabolism	PF00857.17	Isochorismatase	Isochorismatase family	CYT	6	31	23.4	High
AW20_RS25625	AW20_RS25625	0.6332	-0.6593	0.01577	down	yes	1619000000	2557000000	2.44145e+09	2382527592	2.84786e+09	1.26252e+09	1855105606	1.73927e+09	MF:hydrolase activity;MF:deacetylase activity;MF:hydrolase activity, acting on carbon-nitroge;MF:hydrolase activity, acting on carbon-nitroge;MF:catalytic activity;MF:molecular_function;MF:N-acetylglucosaminylinositol deacetylase activity	GO:0016787;GO:0019213;GO:0016810;GO:0016811;GO:0003824;GO:0003674;GO:0035595	------	------	------	------	COG2120	S:Function unknown	PF02585.14	PIG-L	GlcNAc-PI de-N-acetylase	CYT	9	62	24.8	High
AW20_RS20625	AW20_RS20625	0.6333	-0.659	0.1501	down	no	22660000	35780000	4.49637e+07	2.79302e+07	3.44571e+07	3.18252e+07	23243284	1.29208e+07	MF:hydrolase activity;MF:nucleotidyltransferase activity;MF:transferase activity, transferring phosphorus-containing groups;MF:catalytic activity;MF:transferase activity;MF:molecular_function	GO:0016787;GO:0016779;GO:0016772;GO:0003824;GO:0016740;GO:0003674	------	------	------	------	COG1713	H:Coenzyme transport and metabolism	PF01966.19	HD	HD domain	CYT	1	6	21.8	High
AW20_RS18155	AW20_RS18155	0.6351	-0.6549	0.3031	down	no	379300000	597200000	6.63313e+08	8.15127e+08	3.13288e+08	5.98021e+08	259620692	2.80281e+08	BP:purine nucleoside metabolic process;BP:cellular biosynthetic process;BP:cellular nitrogen compound metabolic process;BP:nitrogen compound metabolic process;BP:nucleoside biosynthetic process;BP:purine-containing compound metabolic process;BP:purine-containing compound biosynthetic process;BP:single-organism cellular process;BP:organic cyclic compound biosynthetic process;BP:purine nucleoside b…	GO:0042278;GO:0044249;GO:0034641;GO:0006807;GO:0009163;GO:0072521;GO:0072522;GO:0044763;GO:1901362;GO:0042451;GO:1901360;GO:0006139;GO:0044711;GO:0071704;GO:0044699;GO:0043101;GO:0044281;GO:0018130;GO:0009119;GO:0042455;GO:1901576;GO:0009987;GO:0006725;GO:0044710;GO:0009058;GO:0008150;GO:0009116;GO:0008152;GO:0034654;GO:1901564;GO:0046129;GO:0046128;GO:0055086;GO:0046483;GO:0043094;GO:0044238;GO:…	K00760	hprT, hpt, HPRT1	map00230	Purine metabolism	COG0634	F:Nucleotide transport and metabolism	PF00156.24	Pribosyltran	Phosphoribosyl transferase domain	CYT	5	25	20.8	High
AW20_RS07230	AW20_RS07230	0.6362	-0.6524	0.1107	down	no	396500000	623200000	8.30311e+08	5.19744e+08	5.1944e+08	4.73464e+08	376561223	3.39403e+08	BP:cellular component assembly;BP:macromolecular complex subunit organization;BP:cellular macromolecular complex assembly;BP:cytochrome complex assembly;BP:homeostatic process;BP:detoxification;BP:regulation of biological process;BP:cellular component organization or biogenesis;BP:macromolecular complex assembly;BP:single-organism metabolic process;BP:protein complex subunit organization;BP:cellu…	GO:0022607;GO:0043933;GO:0034622;GO:0017004;GO:0042592;GO:0098754;GO:0050789;GO:0071840;GO:0065003;GO:0044710;GO:0071822;GO:0016043;GO:0098869;GO:0065007;GO:0044699;GO:0065008;GO:0019725;GO:0009987;GO:0006461;GO:0050794;GO:1990748;GO:0008150;GO:0008152;GO:0045454;GO:0043623;GO:0055114;GO:0044763GO:0031224;GO:0016021;GO:0016020;GO:0044425;GO:0005886;GO:0044464;GO:0005575GO:0003674;GO:0016491;GO:00…	------	------	------	------	COG0526	O:Posttranslational modification, protein turnover, chaperones	PF00578.18;PF08534.7;PF13905.3;PF00085.17;PF13098.3;PF02630.11	AhpC-TSA;Redoxin;Thioredoxin_8;Thioredoxin;Thioredoxin_2;SCO1-SenC	AhpC/TSA family;Redoxin;Thioredoxin-like;Thioredoxin;Thioredoxin-like domain;SCO1/SenC	CYT	7	50	19.6	High
AW20_RS28580	AW20_RS28580	0.6364	-0.652	0.02736	down	yes	17290000	27170000	2.82971e+07	2.8457e+07	2.47596e+07	2.24562e+07	15714360	1.37074e+07	------	------	------	------	------	------	------	------	------	------	------	CYT	4	15	33.2	High
AW20_RS22050	AW20_RS22050	0.6365	-0.6518	0.004297	down	yes	689300000	1083000000	1.18333e+09	9.64497e+08	1.10144e+09	7.32128e+08	660181673	6.75554e+08	BP:dephosphorylation;BP:cellular process;BP:cellular metabolic process;BP:phosphate-containing compound metabolic process;BP:biological_process;BP:metabolic process;BP:phosphorus metabolic processMF:sugar-phosphatase activity;MF:carbohydrate phosphatase activity;MF:phosphatase activity;MF:hydrolase activity;MF:phosphoric ester hydrolase activity;MF:catalytic activity;MF:hydrolase activity, acting…	GO:0016311;GO:0009987;GO:0044237;GO:0006796;GO:0008150;GO:0008152;GO:0006793GO:0050308;GO:0019203;GO:0016791;GO:0016787;GO:0042578;GO:0003824;GO:0016788;GO:0003674	------	------	------	------	------	------	PF08282.9;PF05116.10;PF00702.23;PF02358.13	Hydrolase_3;S6PP;Hydrolase;Trehalose_PPase	haloacid dehalogenase-like hydrolase;Sucrose-6F-phosphate phosphohydrolase;haloacid dehalogenase-like hydrolase;Trehalose-phosphatase	CYT	8	39	30.1	High
AW20_RS05630	AW20_RS05630	0.6387	-0.6468	0.003102	down	yes	382000000	598100000	5.76632e+08	6.1123e+08	6.06311e+08	3.54827e+08	345261848	4.46002e+08	MF:N-acetyltransferase activity;MF:transferase activity;MF:catalytic activity;MF:acetyltransferase activity;MF:transferase activity, transferring acyl groups;MF:transferase activity, transferring acyl groups other than amino-acyl groups;MF:N-acyltransferase activity;MF:molecular_function	GO:0008080;GO:0016740;GO:0003824;GO:0016407;GO:0016746;GO:0016747;GO:0016410;GO:0003674	------	------	------	------	COG3981	R:General function prediction only	PF13302.4;PF00583.22	Acetyltransf_3;Acetyltransf_1	Acetyltransferase;Acetyltransferase	CYT	5	42	19.6	High
AW20_RS19050	AW20_RS19050	0.6393	-0.6454	0.004867	down	yes	218400000	341600000	3.68493e+08	3.39508e+08	3.16848e+08	1.94359e+08	212395734	248544139	BP:DNA methylation on adenine;BP:nucleic acid metabolic process;BP:nitrogen compound metabolic process;BP:organic cyclic compound metabolic process;BP:DNA methylation;BP:DNA alkylation;BP:DNA modification;BP:cellular macromolecule metabolic process;BP:organic substance metabolic process;BP:methylation;BP:nucleobase-containing compound metabolic process;BP:cellular process;BP:cellular aromatic com…	GO:0032775;GO:0090304;GO:0006807;GO:1901360;GO:0006306;GO:0006305;GO:0006304;GO:0044260;GO:0071704;GO:0032259;GO:0006139;GO:0009987;GO:0006725;GO:0043412;GO:0044728;GO:0043414;GO:0008152;GO:0046483;GO:0044238;GO:0034641;GO:0044237;GO:0043170;GO:0006259;GO:0008150GO:0009007;GO:0003674;GO:0005488;GO:0003676;GO:0003677;GO:0008168;GO:0009008;GO:1901363;GO:0016740;GO:0016741;GO:0008757;GO:0003824;GO:0…	K00571	E2.1.1.72	------	------	COG0827	L:Replication, recombination and repair	PF02384.13	N6_Mtase	N-6 DNA Methylase	CYT	7	25	37.2	High
AW20_RS24870	AW20_RS24870	0.6423	-0.6387	0.3655	down	no	18050000	28100000	3.27252e+07	2.34809e+07	2.80942e+07	2.98548e+07	6237044	0	MF:hydrolase activity;MF:molecular_function;MF:catalytic activity	GO:0016787;GO:0003674;GO:0003824	------	------	------	------	COG1051	F:Nucleotide transport and metabolism	PF00293.25	NUDIX	NUDIX domain	CYT	1	7	16.8	High
AW20_RS18850	AW20_RS18850	0.6436	-0.6358	0.008669	down	yes	251900000	391400000	4.21566e+08	3.91722e+08	3.61048e+08	2.48303e+08	293841080	2.13468e+08	------	------	------	------	------	------	COG4851	S:Function unknown	PF07537.8	CamS	CamS sex pheromone cAM373 precursor	CYT	9	37	37.8	High
AW20_RS18820	AW20_RS18820	0.6437	-0.6355	0.05307	down	no	22600000	35110000	3.27166e+07	3.66745e+07	3.59421e+07	2.33307e+07	14568768	2.98952e+07	BP:single-organism metabolic process;BP:cellular process;BP:biological_process;BP:single-organism process;BP:secondary metabolic process;BP:bacteriocin immunity;BP:cellular metabolic process;BP:single-organism cellular process;BP:toxin metabolic process;BP:metabolic processCC:integral component of membrane;CC:cellular_component;CC:membrane part;CC:intrinsic component of membrane	GO:0044710;GO:0009987;GO:0008150;GO:0044699;GO:0019748;GO:0030153;GO:0044237;GO:0044763;GO:0009404;GO:0008152GO:0016021;GO:0005575;GO:0044425;GO:0031224	------	------	------	------	------	------	PF06713.8	bPH_4	Bacterial PH domain	CYT	2	14	15.5	High
AW20_RS24785	AW20_RS24785	0.6451	-0.6324	0.05279	down	no	184700000	286300000	2.99521e+08	2.33057e+08	3.26312e+08	1.65815e+08	234157617	1.54091e+08	MF:hydrolase activity;MF:transferase activity;MF:molecular_function;MF:catalytic activity	GO:0016787;GO:0016740;GO:0003674;GO:0003824	K06999	K06999	------	------	COG0400	R:General function prediction only	PF02230.13;PF01738.15	Abhydrolase_2;DLH	Phospholipase/Carboxylesterase;Dienelactone hydrolase family	CYT	6	41	22.5	High
AW20_RS13795	AW20_RS13795	0.6454	-0.6317	0.000821	down	yes	754500000	1169000000	1.15058e+09	1.17413e+09	1.18155e+09	6.66495e+08	784798740	8.12343e+08	CC:cellular_component;CC:membrane part;CC:integral component of membrane;CC:intrinsic component of membrane	GO:0005575;GO:0044425;GO:0016021;GO:0031224	------	------	------	------	------	------	PF13139.3	DUF3981	Domain of unknown function	CYT	13	30	64.1	High
AW20_RS01155	AW20_RS01155	0.6482	-0.6255	0.06949	down	no	89910000	138700000	1.38419e+08	1.45686e+08	1.32131e+08	1.27314e+08	62022866	8.0389e+07	BP:detoxification;BP:single-organism process;BP:single-organism metabolic process;BP:cellular oxidant detoxification;BP:cellular process;BP:cellular detoxification;BP:biological_process;BP:metabolic process;BP:oxidation-reduction processMF:molecular_function;MF:binding;MF:heterocyclic compound binding;MF:oxidoreductase activity;MF:nucleotide binding;MF:nucleoside phosphate binding;MF:oxidoreducta…	GO:0098754;GO:0044699;GO:0044710;GO:0098869;GO:0009987;GO:1990748;GO:0008150;GO:0008152;GO:0055114GO:0003674;GO:0005488;GO:1901363;GO:0016491;GO:0000166;GO:1901265;GO:0016667;GO:0016668;GO:0004791;GO:0016209;GO:0036094;GO:0003824;GO:0097159;GO:0016651	------	------	------	------	COG0492	O:Posttranslational modification, protein turnover, chaperones	PF07992.11;PF01134.19;PF13738.3;PF03486.11	Pyr_redox_2;GIDA;Pyr_redox_3;HI0933_like	Pyridine nucleotide-disulphide oxidoreductase;Glucose inhibited division protein A;Pyridine nucleotide-disulphide oxidoreductase;HI0933-like protein	CYT	5	19	33.7	High
AW20_RS16545	AW20_RS16545	0.6508	-0.6197	0.02344	down	yes	13250000000	20360000000	2.10494e+10	2.02286e+10	1.98158e+10	1.2355e+10	17007582116	1.03976e+10	BP:primary metabolic process;BP:protein metabolic process;BP:macromolecule metabolic process;BP:organic substance metabolic process;BP:biological_process;BP:metabolic process;BP:proteolysisCC:cytoplasm;CC:cell part;CC:cellular_component;CC:intracellular partMF:molecular_function;MF:endopeptidase activity;MF:serine-type endopeptidase activity;MF:hydrolase activity;MF:serine hydrolase activity;MF:c…	GO:0044238;GO:0019538;GO:0043170;GO:0071704;GO:0008150;GO:0008152;GO:0006508GO:0005737;GO:0044464;GO:0005575;GO:0044424GO:0003674;GO:0004175;GO:0004252;GO:0016787;GO:0017171;GO:0003824;GO:0070011;GO:0008233;GO:0008236	K01358	clpP, CLPP	map04112	Cell cycle - Caulobacter	COG0740	O:Posttranslational modification, protein turnover, chaperones	PF00574.20	CLP_protease	Clp protease	CYT	11	63	21.4	High
AW20_RS26170	AW20_RS26170	0.6515	-0.6182	0.02643	down	yes	37850000	58100000	5.95459e+07	0	5.66566e+07	3.52067e+07	33101354	4.52375e+07	CC:cellular_component;CC:membrane part;CC:integral component of membrane;CC:intrinsic component of membrane	GO:0005575;GO:0044425;GO:0016021;GO:0031224	------	------	------	------	COG0628	S:Function unknown	PF01594.13	UPF0118	Domain of unknown function DUF20	CYT	2	6	42.1	High
AW20_RS24985	AW20_RS24985	0.6521	-0.6168	0.004128	down	yes	4296000000	6588000000	7.14365e+09	6.65744e+09	5.96204e+09	4.62166e+09	3990617102	4.27609e+09	BP:regulation of primary metabolic process;BP:regulation of metabolic process;BP:regulation of cellular biosynthetic process;BP:regulation of cellular metabolic process;BP:intracellular signal transduction;BP:regulation of biological process;BP:phosphorelay signal transduction system;BP:regulation of cellular macromolecule biosynthetic process;BP:regulation of nucleobase-containing compound metab…	GO:0080090;GO:0019222;GO:0031326;GO:0031323;GO:0035556;GO:0050789;GO:0000160;GO:2000112;GO:0019219;GO:0065007;GO:0010468;GO:0060255;GO:0009889;GO:1903506;GO:0050794;GO:0008150;GO:0051171;GO:2001141;GO:0051252;GO:0006355;GO:0010556;GO:0007165GO:0044464;GO:0005622;GO:0005575GO:0003674;GO:0005488;GO:0003676;GO:0003677;GO:1901363;GO:0097159	------	------	------	------	------	------	PF00072.21;PF00486.25	Response_reg;Trans_reg_C	Response regulator receiver domain;Transcriptional regulatory protein, C terminal	CYT	12	60	25.8	High
AW20_RS23250	AW20_RS23250	0.6524	-0.6162	0.03556	down	yes	144500000	221500000	2.46504e+08	1.92628e+08	2.25368e+08	1.82535e+08	127980616	1.22937e+08	BP:single-organism metabolic process;BP:ribonucleotide metabolic process;BP:metabolic process;BP:pyrimidine ribonucleotide metabolic process;BP:ribose phosphate biosynthetic process;BP:ribonucleotide biosynthetic process;BP:nucleotide metabolic process;BP:organonitrogen compound metabolic process;BP:pyrimidine-containing compound biosynthetic process;BP:cellular biosynthetic process;BP:cellular n…	GO:0044710;GO:0009259;GO:0008152;GO:0009218;GO:0046390;GO:0009260;GO:0009117;GO:1901564;GO:0072528;GO:0044249;GO:0034641;GO:0009129;GO:0044281;GO:0009161;GO:0046134;GO:0009123;GO:1901362;GO:0046049;GO:0009124;GO:0072527;GO:0006220;GO:0006139;GO:0006222;GO:0044711;GO:0019856;GO:0006213;GO:0071704;GO:1901360;GO:0044205;GO:0006221;GO:0042455;GO:0046112;GO:0046132;GO:0009163;GO:0018130;GO:0009112;GO:…	K01591	pyrF	map00240	Pyrimidine metabolism	COG0284	F:Nucleotide transport and metabolism	PF00215.21	OMPdecase	Orotidine 5'-phosphate decarboxylase / HUMPS family	CYT	7	36	26.2	High
AW20_RS09815	AW20_RS09815	0.6532	-0.6144	0.001995	down	yes	1294000000	1981000000	1.8183e+09	2.02069e+09	2.1039e+09	1.29689e+09	1215889460	1.36943e+09	------	------	------	------	------	------	------	------	PF12978.4	DUF3862	Domain of Unknown Function with PDB structure	CYT	7	51	14.7	High
AW20_RS02805	AW20_RS02805	0.6534	-0.614	0.2079	down	no	209400000	320500000	2.44523e+08	4.21773e+08	2.95294e+08	3.0396e+08	199780544	1.24571e+08	BP:regulation of primary metabolic process;BP:regulation of metabolic process;BP:regulation of cellular biosynthetic process;BP:response to temperature stimulus;BP:regulation of cellular metabolic process;BP:regulation of biological process;BP:regulation of cellular macromolecule biosynthetic process;BP:regulation of nucleobase-containing compound metabolic process;BP:biological regulation;BP:reg…	GO:0080090;GO:0019222;GO:0031326;GO:0009266;GO:0031323;GO:0050789;GO:2000112;GO:0019219;GO:0065007;GO:0010468;GO:0060255;GO:0009889;GO:1903506;GO:0050794;GO:0006950;GO:0008150;GO:0051171;GO:2001141;GO:0009409;GO:0009628;GO:0050896;GO:0051252;GO:0006355;GO:0010556GO:0005737;GO:0044464;GO:0005575;GO:0044424GO:0003674;GO:0005488;GO:0003676;GO:0003677;GO:1901363;GO:0097159	K03704	cspA	------	------	------	------	PF00313.19	CSD	'Cold-shock' DNA-binding domain	CYT	2	73	7.3	High
AW20_RS04615	AW20_RS04615	0.6539	-0.6129	0.1789	down	no	134500000	205700000	1.42886e+08	2.10537e+08	2.63548e+08	1.70321e+08	8.31252e+07	1.4993e+08	BP:organophosphate metabolic process;BP:organic substance metabolic process;BP:cellular process;BP:biological_process;BP:metabolic process;BP:carbohydrate derivative metabolic process;BP:cellular metabolic process;BP:phosphate-containing compound metabolic process;BP:phosphorus metabolic process;BP:fructose 2,6-bisphosphate metabolic processMF:purine ribonucleoside triphosphate binding;MF:molecul…	GO:0019637;GO:0071704;GO:0009987;GO:0008150;GO:0008152;GO:1901135;GO:0044237;GO:0006796;GO:0006793;GO:0006003GO:0035639;GO:0003674;GO:0005488;GO:0043167;GO:1901363;GO:1901265;GO:0001882;GO:0043168;GO:0000166;GO:0001883;GO:0032549;GO:0017076;GO:0005524;GO:0036094;GO:0003824;GO:0016853;GO:0030554;GO:0097367;GO:0097159;GO:0032559;GO:0032555;GO:0032550;GO:0032553	K15634	gpmB	map00680;map00010;map00260	Methane metabolism;Glycolysis / Gluconeogenesis;Glycine, serine and threonine metabolism	COG0406	G:Carbohydrate transport and metabolism	PF00300.19	His_Phos_1	Histidine phosphatase superfamily	CYT	5	35	23.2	High
AW20_RS22125	AW20_RS22125	0.6544	-0.6118	0.01547	down	yes	142800000	218200000	2.43037e+08	2.0081e+08	2.10865e+08	1.69976e+08	129580940	1.28837e+08	BP:coenzyme metabolic process;BP:L-methionine salvage;BP:carboxylic acid metabolic process;BP:L-methionine biosynthetic process;BP:cellular biosynthetic process;BP:cellular nitrogen compound metabolic process;BP:nitrogen compound metabolic process;BP:aspartate family amino acid biosynthetic process;BP:small molecule metabolic process;BP:small molecule biosynthetic process;BP:purine-containing com…	GO:0006732;GO:0071267;GO:0019752;GO:0071265;GO:0044249;GO:0034641;GO:0006807;GO:0009067;GO:0044281;GO:0044283;GO:0072521;GO:0044699;GO:1901576;GO:0044710;GO:0044711;GO:0019509;GO:1901657;GO:1901360;GO:0006520;GO:0071704;GO:0019284;GO:0043102;GO:0042278;GO:1901605;GO:0046500;GO:1901607;GO:0000096;GO:0006575;GO:0044238;GO:0000097;GO:0009987;GO:0006725;GO:0009058;GO:0051186;GO:0008150;GO:0009116;GO:…	K08965	mtnW	map00270	Cysteine and methionine metabolism	COG1850	G:Carbohydrate transport and metabolism	PF00016.17;PF02788.13	RuBisCO_large;RuBisCO_large_N	Ribulose bisphosphate carboxylase large chain, catalytic domain;Ribulose bisphosphate carboxylase large chain, N-terminal domain	CYT	6	20	45.5	High
AW20_RS12700	AW20_RS12700	0.6549	-0.6107	0.001625	down	yes	1260000000	1924000000	2.02852e+09	1.83264e+09	1.91075e+09	1.34087e+09	1310734842	1.12763e+09	------	------	------	------	------	------	COG0011	S:Function unknown	PF01910.14	Thiamine_BP	Thiamine-binding protein	CYT	8	82	11.8	High
AW20_RS14125	AW20_RS14125	0.6557	-0.6089	0.1057	down	no	1647000000	2512000000	1.82079e+09	2.89583e+09	2.82002e+09	1.7322e+09	1213847812	1.99489e+09	BP:primary metabolic process;BP:cellular biosynthetic process;BP:cellular nitrogen compound metabolic process;BP:nitrogen compound metabolic process;BP:cellular macromolecule biosynthetic process;BP:cellular protein metabolic process;BP:cellular macromolecule metabolic process;BP:peptide biosynthetic process;BP:organic substance metabolic process;BP:organic substance biosynthetic process;BP:cellu…	GO:0044238;GO:0044249;GO:0034641;GO:0006807;GO:0034645;GO:0044267;GO:0044260;GO:0043043;GO:0071704;GO:1901576;GO:0009987;GO:0009058;GO:0009059;GO:0008150;GO:0008152;GO:0044271;GO:0043604;GO:1901564;GO:0043603;GO:1901566;GO:0019538;GO:0044237;GO:0043170;GO:0006518;GO:0006412GO:0015934;GO:0022625;GO:0044464;GO:0005575;GO:0032991;GO:0030529;GO:0044391;GO:1990904;GO:0044446;GO:0044444;GO:0044445;GO:0…	K02881	RP-L18, MRPL18, rplR	map03010	Ribosome	COG0256	J:Translation, ribosomal structure and biogenesis	PF00861.19	Ribosomal_L18p	Ribosomal L18 of archaea, bacteria, mitoch. and chloroplast	CYT	3	39	13.1	High
AW20_RS20460	AW20_RS20460	0.6585	-0.6027	0.04858	down	yes	18090000	27470000	3.03143e+07	2.19632e+07	3.01225e+07	1.6323e+07	21882824	1.60658e+07	MF:N-acetyltransferase activity;MF:transferase activity;MF:catalytic activity;MF:acetyltransferase activity;MF:transferase activity, transferring acyl groups;MF:transferase activity, transferring acyl groups other than amino-acyl groups;MF:N-acyltransferase activity;MF:molecular_function;MF:diamine N-acetyltransferase activity	GO:0008080;GO:0016740;GO:0003824;GO:0016407;GO:0016746;GO:0016747;GO:0016410;GO:0003674;GO:0004145	------	------	------	------	COG1670	J:Translation, ribosomal structure and biogenesis	PF13302.4	Acetyltransf_3	Acetyltransferase	CYT	1	10	19.3	High
AW20_RS12940	AW20_RS12940	0.6597	-0.6001	0.3086	down	no	18570000	28150000	2.77842e+07	2.97877e+07	2.68777e+07	3.44562e+07	7.2731e+06	1.39763e+07	------	------	------	------	------	------	COG4807	S:Function unknown	PF07308.10	DUF1456	Protein of unknown function	CYT	2	9	19.5	High
AW20_RS21030	AW20_RS21030	0.6617	-0.5958	0.01562	down	yes	38630000	58380000	6.36055e+07	5.03841e+07	6.11477e+07	4.24848e+07	33358755	4.00343e+07	BP:regulation of cell morphogenesis;BP:glycosaminoglycan metabolic process;BP:cellular macromolecule biosynthetic process;BP:regulation of anatomical structure morphogenesis;BP:regulation of cellular component organization;BP:cell wall macromolecule metabolic process;BP:nitrogen compound metabolic process;BP:external encapsulating structure organization;BP:peptidoglycan biosynthetic process;BP:re…	GO:0022604;GO:0030203;GO:0034645;GO:0022603;GO:0051128;GO:0044036;GO:0006807;GO:0045229;GO:0009252;GO:0050789;GO:0051301;GO:0044038;GO:1901576;GO:0044710;GO:0044711;GO:0044260;GO:0071555;GO:0030258;GO:0016043;GO:0071554;GO:0071704;GO:0065007;GO:0071840;GO:0065008;GO:0006629;GO:0050793;GO:0007049;GO:0009987;GO:0070085;GO:0000270;GO:0050794;GO:0009058;GO:0008360;GO:0044763;GO:0008152;GO:0006023;GO:…	K02563	murG	map04112;map00550;map01502	Cell cycle - Caulobacter;Peptidoglycan biosynthesis;Vancomycin resistance	COG0707	M:Cell wall/membrane/envelope biogenesis	PF03033.17;PF04101.13;PF13528.3	Glyco_transf_28;Glyco_tran_28_C;Glyco_trans_1_3	Glycosyltransferase family 28 N-terminal domain;Glycosyltransferase family 28 C-terminal domain;Glycosyl transferase family 1	CYT	2	7	39.5	High
AW20_RS14830	AW20_RS14830	0.6645	-0.5897	0.1375	down	no	152300000	229200000	2.20271e+08	2.11941e+08	2.55435e+08	2.19278e+08	154466708	8.31118e+07	MF:organic cyclic compound binding;MF:molecular_function;MF:heterocyclic compound binding;MF:nucleic acid binding;MF:binding	GO:0097159;GO:0003674;GO:1901363;GO:0003676;GO:0005488	K06346	jag	------	------	COG1847	R:General function prediction only	PF14804.3;PF13083.3;PF01424.19	Jag_N;KH_4;R3H	Jag N-terminus;KH domain;R3H domain	CYT	5	33	23.1	High
AW20_RS04025	AW20_RS04025	0.6651	-0.5884	0.04461	down	yes	37840000	56890000	4.72403e+07	6.21697e+07	6.12649e+07	3.2176e+07	46699802	3.4652e+07	BP:regulation of primary metabolic process;BP:regulation of metabolic process;BP:regulation of cellular biosynthetic process;BP:regulation of cellular metabolic process;BP:regulation of biological process;BP:regulation of cellular macromolecule biosynthetic process;BP:regulation of nucleobase-containing compound metabolic process;BP:biological regulation;BP:regulation of gene expression;BP:regula…	GO:0080090;GO:0019222;GO:0031326;GO:0031323;GO:0050789;GO:2000112;GO:0019219;GO:0065007;GO:0010468;GO:0060255;GO:0009889;GO:1903506;GO:0050794;GO:0008150;GO:0051171;GO:2001141;GO:0051252;GO:0006355;GO:0010556GO:0003674;GO:0005488;GO:0003676;GO:0003677;GO:1901363;GO:0097159	------	------	------	------	COG1309	K:Transcription	PF00440.20	TetR_N	Bacterial regulatory proteins, tetR family	CYT	4	27	22.7	High
AW20_RS09720	AW20_RS09720	0.6656	-0.5873	0.1875	down	no	243200000	365400000	2.34893e+08	3.64725e+08	4.96484e+08	2.23643e+08	233920204	2.72051e+08	------	------	------	------	------	------	------	------	------	------	------	CYT	4	42	13.6	High
AW20_RS01230	AW20_RS01230	0.6661	-0.5862	0.4738	down	no	19450000	29200000	4.823e+07	2.24702e+07	1.68904e+07	3.2371e+07	20194982	5.79668e+06	BP:cellular amino acid metabolic process;BP:amine catabolic process;BP:carboxylic acid metabolic process;BP:cellular ketone metabolic process;BP:cellular amino acid catabolic process;BP:aromatic amino acid family catabolic process;BP:cellular nitrogen compound metabolic process;BP:nitrogen compound metabolic process;BP:small molecule metabolic process;BP:small molecule catabolic process;BP:anthra…	GO:0006520;GO:0009310;GO:0019752;GO:0042180;GO:0009063;GO:0009074;GO:0034641;GO:0006807;GO:0044281;GO:0044282;GO:0043420;GO:1901360;GO:1901361;GO:0044712;GO:0019441;GO:0044710;GO:0070189;GO:0042537;GO:0046700;GO:0006569;GO:0006568;GO:0071704;GO:0044699;GO:0044248;GO:1901605;GO:1901606;GO:0044270;GO:0006575;GO:0009308;GO:0009987;GO:0006725;GO:1901575;GO:0032787;GO:0044763;GO:0008152;GO:0043436;GO:…	K07130	kynB	map00630;map00380	Glyoxylate and dicarboxylate metabolism;Tryptophan metabolism	COG1878	R:General function prediction only	PF04199.10	Cyclase	Putative cyclase	CYT	2	11	23.2	High
AW20_RS15820	AW20_RS15820	0.6665	-0.5853	0.1867	down	no	69920000	104900000	1.45109e+08	9.93013e+07	7.03569e+07	6.87871e+07	65105956	7.58771e+07	BP:generation of precursor metabolites and energy;BP:single-organism metabolic process;BP:electron transport chain;BP:respiratory electron transport chain;BP:cellular process;BP:single-organism cellular process;BP:metabolic process;BP:ATP synthesis coupled electron transport;BP:oxidation-reduction process;BP:single-organism process;BP:cellular metabolic process;BP:biological_processCC:intrinsic c…	GO:0006091;GO:0044710;GO:0022900;GO:0022904;GO:0009987;GO:0044763;GO:0008152;GO:0042773;GO:0055114;GO:0044699;GO:0044237;GO:0008150GO:0031224;GO:0016021;GO:0044425;GO:0005575GO:0003674;GO:0003954;GO:0016491;GO:0050136;GO:0008137;GO:0003824;GO:0016655;GO:0016651	K00341	nuoL	map00190	Oxidative phosphorylation	COG1009	C:Energy production and conversion	PF00361.17;PF00662.17	Proton_antipo_M;Proton_antipo_N	Proton-conducting membrane transporter;NADH-Ubiquinone oxidoreductase	CYT	2	5	67.8	High
AW20_RS17130	AW20_RS17130	0.6665	-0.5853	0.3194	down	no	62780000	94190000	6.83669e+07	1.4189e+08	7.23147e+07	4.129e+07	88925016	5.8119e+07	------	------	------	------	------	------	COG1378	K:Transcription	PF01978.16;PF11495.5	TrmB;Regulator_TrmB	Sugar-specific transcriptional regulator TrmB;Archaeal transcriptional regulator TrmB	CYT	3	15	29.2	High
AW20_RS08135	AW20_RS08135	0.667	-0.5842	0.07471	down	no	45280000	67890000	7.17033e+07	5.83162e+07	7.36572e+07	5.31724e+07	53618224	2.90591e+07	BP:single-organism process;BP:single-organism metabolic process;BP:organic substance metabolic process;BP:biological_process;BP:metabolic process;BP:carbohydrate metabolic process;BP:oxidation-reduction process;BP:primary metabolic processMF:;MF:molecular_function;MF:binding;MF:oxidoreductase activity;MF:cation binding;MF:metal cluster binding;MF:glycolate oxidase activity;MF:ion binding;MF:metal…	GO:0044699;GO:0044710;GO:0071704;GO:0008150;GO:0008152;GO:0005975;GO:0055114;GO:0044238GO:0003973;GO:0003674;GO:0005488;GO:0016491;GO:0043169;GO:0051540;GO:0008891;GO:0043167;GO:0046872;GO:0003824;GO:0016899;GO:0016614;GO:0051539;GO:0051536	K11473	glcF	map00630	Glyoxylate and dicarboxylate metabolism	COG0247	C:Energy production and conversion	PF02754.13;PF13183.3;PF13534.3;PF12838.4;PF13484.3;PF13237.3	CCG;Fer4_8;Fer4_17;Fer4_7;Fer4_16;Fer4_10	Cysteine-rich domain;4Fe-4S dicluster domain;4Fe-4S dicluster domain;4Fe-4S dicluster domain;4Fe-4S double cluster binding domain;4Fe-4S dicluster domain	CYT	3	10	49.7	High
AW20_RS27580	AW20_RS27580	0.667	-0.5842	0.1315	down	no	18030000	27030000	2.37193e+07	2.62046e+07	3.117e+07	2.25004e+07	0	1.35554e+07	BP:protein localization;BP:secretion by cell;BP:single-organism process;BP:organic substance metabolic process;BP:organic substance transport;BP:proteolysis;BP:macromolecule localization;BP:cellular process;BP:protein secretion;BP:transport;BP:establishment of protein localization;BP:single-organism transport;BP:biological_process;BP:metabolic process;BP:establishment of localization;BP:localizat…	GO:0008104;GO:0032940;GO:0044699;GO:0071704;GO:0071702;GO:0006508;GO:0033036;GO:0009987;GO:0009306;GO:0006810;GO:0045184;GO:0044765;GO:0008150;GO:0008152;GO:0051234;GO:0051179;GO:1902578;GO:0044238;GO:0046903;GO:0019538;GO:0043170;GO:0015031;GO:0044763GO:0016021;GO:0031224;GO:0044425;GO:0005575GO:0003674;GO:0008233;GO:0008236;GO:0016787;GO:0017171;GO:0003824;GO:0070011	K03100	lepB, TPP	map02024;map03060	Quorum sensing;Protein export	------	------	PF00717.20;PF10502.6	Peptidase_S24;Peptidase_S26	Peptidase S24-like;Signal peptidase, peptidase S26	CYT	1	5	20.6	Medium
AW20_RS24880	AW20_RS24880	0.668	-0.5821	0.1806	down	no	460500000	689400000	8.514e+08	7.62173e+08	4.54671e+08	6.02037e+08	349788554	4.29569e+08	------	------	------	------	------	------	------	------	------	------	------	CYT	4	28	16.3	High
AW20_RS21235	AW20_RS21235	0.668	-0.5821	0.06751	down	no	40630000	60820000	6.14927e+07	6.51068e+07	5.58697e+07	4.54799e+07	25640270	5.07804e+07	BP:regulation of primary metabolic process;BP:regulation of metabolic process;BP:regulation of cellular biosynthetic process;BP:regulation of cellular metabolic process;BP:regulation of biological process;BP:regulation of cellular macromolecule biosynthetic process;BP:regulation of nucleobase-containing compound metabolic process;BP:biological regulation;BP:regulation of gene expression;BP:regula…	GO:0080090;GO:0019222;GO:0031326;GO:0031323;GO:0050789;GO:2000112;GO:0019219;GO:0065007;GO:0010468;GO:0060255;GO:0009889;GO:1903506;GO:0050794;GO:0008150;GO:0051171;GO:2001141;GO:0051252;GO:0006355;GO:0010556GO:0003674;GO:0005488;GO:0003676;GO:0003677;GO:1901363;GO:0097159	------	------	------	------	COG1309	K:Transcription	PF00440.20	TetR_N	Bacterial regulatory proteins, tetR family	CYT	2	8	21.9	High
AW20_RS23240	AW20_RS23240	0.6691	-0.5797	0.03941	down	yes	87380000	130600000	1.31438e+08	1.16112e+08	1.44284e+08	1.03688e+08	64429803	9.40237e+07	BP:pyrimidine ribonucleotide metabolic process;BP:nucleotide biosynthetic process;BP:nucleoside biosynthetic process;BP:ribonucleoside monophosphate metabolic process;BP:pyrimidine nucleoside biosynthetic process;BP:organic cyclic compound biosynthetic process;BP:pyrimidine ribonucleoside biosynthetic process;BP:single-organism metabolic process;BP:single-organism biosynthetic process;BP:'de novo…	GO:0009218;GO:0009165;GO:0009163;GO:0009161;GO:0046134;GO:1901362;GO:0046132;GO:0044710;GO:0044711;GO:0044205;GO:0055114;GO:0009174;GO:0009173;GO:0042455;GO:0046483;GO:1901564;GO:1901566;GO:0019637;GO:0019438;GO:0044281;GO:0006807;GO:1901576;GO:0046131;GO:1901360;GO:0018130;GO:0006220;GO:0006139;GO:0009156;GO:0009260;GO:0008150;GO:0008152;GO:0034654;GO:0090407;GO:0044271;GO:0046390;GO:0006213;GO:…	K02823	pyrDII	map00240	Pyrimidine metabolism	COG0543	C:Energy production and conversion	PF10418.6	DHODB_Fe-S_bind	Iron-sulfur cluster binding domain of dihydroorotate dehydrogenase B	CYT	5	23	28.4	High
AW20_RS20910	AW20_RS20910	0.6696	-0.5786	0.004407	down	yes	18160000000	27120000000	2.60766e+10	2.66012e+10	2.86869e+10	1.70844e+10	1.65943e+10	2.0793e+10	BP:superoxide metabolic process;BP:detoxification;BP:single-organism process;BP:single-organism metabolic process;BP:cellular oxidant detoxification;BP:cellular process;BP:reactive oxygen species metabolic process;BP:cellular detoxification;BP:single-organism cellular process;BP:metabolic process;BP:oxidation-reduction process;BP:cellular metabolic process;BP:removal of superoxide radicals;BP:bio…	GO:0006801;GO:0098754;GO:0044699;GO:0044710;GO:0098869;GO:0009987;GO:0072593;GO:1990748;GO:0044763;GO:0008152;GO:0055114;GO:0044237;GO:0019430;GO:0008150GO:0003674;GO:0016491;GO:0043169;GO:0043167;GO:0046872;GO:0016721;GO:0016209;GO:0003824;GO:0004784;GO:0005488	K04564	SOD2	------	------	------	------	PF02777.15;PF00081.19	Sod_Fe_C;Sod_Fe_N	Iron/manganese superoxide dismutases, C-terminal domain;Iron/manganese superoxide dismutases, alpha-hairpin domain	EXC	9	74	22.7	High
AW20_RS26070	AW20_RS26070	0.6697	-0.5784	0.02847	down	yes	605100000	903500000	1.02851e+09	8.54065e+08	8.28054e+08	5.8546e+08	507264634	7.22537e+08	BP:NADP metabolic process;BP:coenzyme metabolic process;BP:oxidoreduction coenzyme metabolic process;BP:nucleotide metabolic process;BP:cellular nitrogen compound metabolic process;BP:pentose-phosphate shunt;BP:nicotinamide nucleotide metabolic process;BP:pyridine-containing compound metabolic process;BP:organic cyclic compound metabolic process;BP:nucleobase-containing compound metabolic process…	GO:0006739;GO:0006732;GO:0006733;GO:0009117;GO:0034641;GO:0006098;GO:0046496;GO:0072524;GO:1901360;GO:0006139;GO:0044710;GO:0051186;GO:0019682;GO:0071704;GO:0044699;GO:0019637;GO:0044281;GO:0009987;GO:0006725;GO:0051156;GO:0008152;GO:1901564;GO:0055086;GO:0046483;GO:0044238;GO:0005975;GO:0006081;GO:1901135;GO:0019693;GO:0044763;GO:0006796;GO:0006807;GO:0006793;GO:0008150;GO:0044237;GO:0006753;GO:…	K00616	E2.2.1.2, talA, talB	map00030	Pentose phosphate pathway	COG0176	G:Carbohydrate transport and metabolism	PF00923.16	Transaldolase	Transaldolase	CYT	9	58	24	High
AW20_RS16250	AW20_RS16250	0.6734	-0.5705	0.2043	down	no	26000000	38610000	3.58424e+07	3.90295e+07	4.09622e+07	1.03378e+07	38002511	2.96449e+07	BP:disaccharide transport;BP:localization;BP:carbohydrate transmembrane transport;BP:single-organism process;BP:carbohydrate transport;BP:organic substance transport;BP:transport;BP:oligosaccharide transport;BP:phosphoenolpyruvate-dependent sugar phosphotransferase system;BP:single-organism transport;BP:biological_process;BP:establishment of localization;BP:transmembrane transport;BP:single-organ…	GO:0015766;GO:0051179;GO:0034219;GO:0044699;GO:0008643;GO:0071702;GO:0006810;GO:0015772;GO:0009401;GO:0044765;GO:0008150;GO:0051234;GO:0055085;GO:1902578;GO:0019533;GO:0044763;GO:0009987GO:0003674;GO:1901476;GO:0016740;GO:0015144;GO:0022804;GO:0005215;GO:0103111;GO:0003824;GO:0022892;GO:0022891;GO:0008982;GO:0016773;GO:0016772;GO:0022857	K02759	PTS-Cel-EIIA, celC, chbA	map02060;map00500	Phosphotransferase syste;Starch and sucrose metabolism	COG1447	G:Carbohydrate transport and metabolism	PF02255.13	PTS_IIA	PTS system, Lactose/Cellobiose specific IIA subunit	CYT	2	20	11.9	High
AW20_RS14835	AW20_RS14835	0.6751	-0.5668	0.004388	down	yes	982900000	1456000000	1.55937e+09	1.36001e+09	1.44873e+09	1.09754e+09	936417526	9.14779e+08	BP:RNA modification;BP:nucleic acid metabolic process;BP:cellular nitrogen compound metabolic process;BP:nitrogen compound metabolic process;BP:ncRNA metabolic process;BP:organic cyclic compound metabolic process;BP:nucleobase-containing compound metabolic process;BP:cellular macromolecule metabolic process;BP:organic substance metabolic process;BP:tRNA modification;BP:tRNA processing;BP:cellular…	GO:0009451;GO:0090304;GO:0034641;GO:0006807;GO:0034660;GO:1901360;GO:0006139;GO:0044260;GO:0071704;GO:0006400;GO:0008033;GO:0009987;GO:0006725;GO:0043412;GO:0008150;GO:0008152;GO:0046483;GO:0016070;GO:0044238;GO:0044237;GO:0043170;GO:0006399;GO:0034470;GO:0006396GO:0005737;GO:0044464;GO:0005575;GO:0044424GO:0043168;GO:0000166;GO:0035639;GO:1901363;GO:0003674;GO:0005488;GO:0019001;GO:0032561;GO:00…	K03650	mnmE, trmE, MSS1	------	------	COG0486	R:General function prediction only	PF12631.4;PF10396.6;PF01926.20;PF02421.15;PF04548.13;PF00350.20;PF03193.13;PF00009.24	MnmE_helical;TrmE_N;MMR_HSR1;FeoB_N;AIG1;Dynamin_N;DUF258;GTP_EFTU	MnmE helical domain;GTP-binding protein TrmE N-terminus;50S ribosome-binding GTPase;Ferrous iron transport protein B;AIG1 family;Dynamin family;Protein of unknown function, DUF258;Elongation factor Tu GTP binding domain	CYT	16	43	50.5	High
AW20_RS26290	AW20_RS26290	0.6751	-0.5668	0.2259	down	no	32180000	47670000	4.5213e+07	5.65151e+07	4.12887e+07	2.82489e+07	17474481	5.08176e+07	------	------	------	------	------	------	------	------	------	------	------	CYT	4	21	25.6	High
AW20_RS11420	AW20_RS11420	0.6756	-0.5658	0.004742	down	yes	122900000	181900000	1.83688e+08	1.89084e+08	1.72873e+08	1.07136e+08	122557776	1.39074e+08	BP:single-organism metabolic process;BP:single-organism process;BP:biological_process;BP:metabolic process;BP:oxidation-reduction processMF:purine ribonucleoside triphosphate binding;MF:molecular_function;MF:binding;MF:ATPase activity;MF:ion binding;MF:heterocyclic compound binding;MF:purine nucleoside binding;MF:nucleoside binding;MF:anion binding;MF:nucleotide binding;MF:oxidoreductase activity…	GO:0044710;GO:0044699;GO:0008150;GO:0008152;GO:0055114GO:0035639;GO:0003674;GO:0005488;GO:0016887;GO:0043167;GO:1901363;GO:0001883;GO:0001882;GO:0043168;GO:0000166;GO:0016661;GO:0016662;GO:0032549;GO:0017076;GO:0016491;GO:0005524;GO:0016787;GO:0017111;GO:1901265;GO:0036094;GO:0003824;GO:0016818;GO:0016966;GO:0030554;GO:0097367;GO:0097159;GO:0016817;GO:0016462;GO:0032559;GO:0032555;GO:0032550;GO:0…	K04748	norQ	------	------	COG0714	R:General function prediction only	PF07728.11;PF07726.8;PF00437.17	AAA_5;AAA_3;T2SSE	AAA domain;ATPase family associated with various cellular activities;Type II/IV secretion system protein	CYT	7	35	32.9	High
AW20_RS08435	AW20_RS08435	0.6784	-0.5598	0.006817	down	yes	2084000000	3072000000	3.4364e+09	2.90423e+09	2.87603e+09	2.12521e+09	1962703844	2.1644e+09	MF:hydrolase activity;MF:molecular_function;MF:catalytic activity	GO:0016787;GO:0003674;GO:0003824	------	------	------	------	COG2382	P:Inorganic ion transport and metabolism	PF00756.17	Esterase	Putative esterase	CYT	15	71	28.1	High
AW20_RS23860	AW20_RS23860	0.6798	-0.5568	0.07183	down	no	12930000	19020000	1.95589e+07	2.18346e+07	1.56617e+07	1.3494e+07	9687291	1.56201e+07	BP:cellular metabolic process;BP:antibiotic biosynthetic process;BP:intracellular signal transduction;BP:regulation of biological process;BP:cellular protein metabolic process;BP:single-organism metabolic process;BP:antibiotic metabolic process;BP:phosphorelay signal transduction system;BP:organic substance metabolic process;BP:biological regulation;BP:signal transduction by protein phosphorylati…	GO:0044237;GO:0017000;GO:0035556;GO:0050789;GO:0044267;GO:0044710;GO:0016999;GO:0000160;GO:0071704;GO:0065007;GO:0023014;GO:0019538;GO:0006468;GO:0009987;GO:0006793;GO:0016310;GO:0006464;GO:0050794;GO:0009058;GO:0036211;GO:0008150;GO:0008152;GO:0043170;GO:0044238;GO:0044699;GO:0044260;GO:0044249;GO:0043412;GO:0044763;GO:0006796;GO:0017144;GO:0007165GO:0031224;GO:0016021;GO:0044464;GO:0005622;GO:0…	K20487	nisK, spaK	map02024;map02020	Quorum sensing;Two-component system	COG0642	T:Signal transduction mechanisms	PF02518.23;PF00512.22	HATPase_c;HisKA	Histidine kinase-, DNA gyrase B-, and HSP90-like ATPase;His Kinase A	CYT	1	1	52.1	Low
AW20_RS09575	AW20_RS09575	0.6799	-0.5566	0.1305	down	no	119800000	176200000	1.60764e+08	1.61925e+08	2.05766e+08	1.4038e+08	68568299	1.50308e+08	BP:regulation of RNA metabolic process;BP:regulation of nucleobase-containing compound metabolic process;BP:regulation of primary metabolic process;BP:regulation of metabolic process;BP:negative regulation of cellular biosynthetic process;BP:phosphorylation;BP:negative regulation of cellular metabolic process;BP:regulation of cellular metabolic process;BP:negative regulation of gene expression;BP…	GO:0051252;GO:0019219;GO:0080090;GO:0019222;GO:0031327;GO:0016310;GO:0031324;GO:0031323;GO:0010629;GO:0009892;GO:0050789;GO:0044267;GO:0010605;GO:0009890;GO:0044260;GO:2000112;GO:2000113;GO:0071704;GO:0065007;GO:0048519;GO:0010468;GO:0051172;GO:0006468;GO:0009987;GO:0045934;GO:0060255;GO:0009889;GO:0006464;GO:1903507;GO:0031326;GO:0043412;GO:0036211;GO:0008150;GO:1903506;GO:0008152;GO:2001141;GO:…	K04757	rsbW	------	------	COG2172	T:Signal transduction mechanisms	PF13581.3	HATPase_c_2	Histidine kinase-like ATPase domain	CYT	3	23	18.2	High
AW20_RS18140	AW20_RS18140	0.6804	-0.5555	0.1223	down	no	38880000	57140000	3.91601e+07	6.25925e+07	6.96796e+07	4.1821e+07	37050556	3.77821e+07	------	------	------	------	------	------	------	------	PF12784.4	PDDEXK_2	PD	CYT	4	18	38.2	High
AW20_RS15385	AW20_RS15385	0.6812	-0.5538	0.00087	down	yes	874600000	1284000000	1.24887e+09	1.3366e+09	1.26629e+09	8.15211e+08	9.4303e+08	8.65437e+08	CC:integral component of membrane;CC:cellular_component;CC:membrane part;CC:intrinsic component of membraneMF:hydrolase activity;MF:catalytic activity;MF:molecular_function	GO:0016021;GO:0005575;GO:0044425;GO:0031224GO:0016787;GO:0003824;GO:0003674	K06885	K06885	------	------	COG1078	R:General function prediction only	PF01966.19	HD	HD domain	CYT	13	31	51.6	High
AW20_RS25670	AW20_RS25670	0.6815	-0.5532	0.06257	down	no	82390000	120900000	1.20049e+08	1.24745e+08	1.17878e+08	7.63705e+07	6.01204e+07	1.10665e+08	MF:hydrolase activity;MF:lactonohydrolase activity;MF:hydrolase activity, acting on ester bonds;MF:catalytic activity;MF:molecular_function;MF:carboxylic ester hydrolase activity;MF:acyl-L-homoserine-lactone lactonohydrolase activity	GO:0016787;GO:0046573;GO:0016788;GO:0003824;GO:0003674;GO:0052689;GO:0102007	K13075	ahlD, aiiA, attM, blcC	map02024	Quorum sensing	------	------	PF00753.24	Lactamase_B	Metallo-beta-lactamase superfamily	CYT	4	18	28.1	High
AW20_RS23960	AW20_RS23960	0.6815	-0.5532	0.006716	down	yes	52410000	76900000	7.35555e+07	8.33704e+07	7.37807e+07	5.41575e+07	57370428	4.57079e+07	MF:hydrolase activity, acting on acid carbon-carbon bonds, in ketonic substances;MF:hydrolase activity, acting on acid carbon-carbon bonds;MF:2-hydroxymuconate-semialdehyde hydrolase activity;MF:hydrolase activity;MF:catalytic activity;MF:molecular_function	GO:0016823;GO:0016822;GO:0018775;GO:0016787;GO:0003824;GO:0003674	------	------	------	------	------	------	PF00561.17;PF12146.5;PF12697.4	Abhydrolase_1;Hydrolase_4;Abhydrolase_6	alpha/beta hydrolase fold;Serine aminopeptidase, S33;Alpha/beta hydrolase family	CYT	1	4	31.3	High
AW20_RS17040	AW20_RS17040	0.6819	-0.5524	0.00335	down	yes	21140000	31000000	3.39234e+07	2.93293e+07	2.97347e+07	2.10876e+07	22167622	2.01724e+07	BP:regulation of primary metabolic process;BP:regulation of metabolic process;BP:regulation of cellular biosynthetic process;BP:regulation of cellular metabolic process;BP:intracellular signal transduction;BP:regulation of biological process;BP:phosphorelay signal transduction system;BP:regulation of cellular macromolecule biosynthetic process;BP:regulation of nucleobase-containing compound metab…	GO:0080090;GO:0019222;GO:0031326;GO:0031323;GO:0035556;GO:0050789;GO:0000160;GO:2000112;GO:0019219;GO:0065007;GO:0010468;GO:0060255;GO:0009889;GO:1903506;GO:0050794;GO:0008150;GO:0051171;GO:2001141;GO:0051252;GO:0006355;GO:0010556;GO:0007165GO:0044464;GO:0005622;GO:0005575GO:0003674;GO:0005488;GO:0003676;GO:0003677;GO:1901363;GO:0097159	------	------	------	------	COG0745	T:Signal transduction mechanisms	PF00072.21;PF00486.25	Response_reg;Trans_reg_C	Response regulator receiver domain;Transcriptional regulatory protein, C terminal	CYT	1	5	25.2	Medium
AW20_RS02010	AW20_RS02010	0.6827	-0.5507	0.008194	down	yes	11510000	16860000	1.62184e+07	1.78147e+07	1.65517e+07	9.5814e+06	12838352	1.20959e+07	BP:single-organism metabolic process;BP:biological_process;BP:single-organism process;BP:oxidation-reduction process;BP:metabolic processCC:integral component of membrane;CC:cellular_component;CC:membrane part;CC:intrinsic component of membraneMF:oxidoreductase activity;MF:cation binding;MF:transition metal ion binding;MF:ion binding;MF:catalytic activity;MF:molecular_function;MF:zinc ion binding…	GO:0044710;GO:0008150;GO:0044699;GO:0055114;GO:0008152GO:0016021;GO:0005575;GO:0044425;GO:0031224GO:0016491;GO:0043169;GO:0046914;GO:0043167;GO:0003824;GO:0003674;GO:0008270;GO:0046872;GO:0005488	K00001	E1.1.1.1, adh	map00626;map00010;map00625;map00350;map00071	Naphthalene degradation;Glycolysis / Gluconeogenesis;Chloroalkane and chloroalkene degradation;Tyrosine metabolism;Fatty acid degradation	COG1063	C:Energy production and conversion	PF00107.23;PF08240.9	ADH_zinc_N;ADH_N	Zinc-binding dehydrogenase;Alcohol dehydrogenase GroES-like domain	CYT	3	10	34.9	High
AW20_RS14035	AW20_RS14035	0.683	-0.55	0.04239	down	yes	627200000	918300000	1.06956e+09	7.74934e+08	9.10546e+08	7.28348e+08	576767125	5.76498e+08	BP:nucleic acid metabolic process;BP:cellular biosynthetic process;BP:cellular nitrogen compound metabolic process;BP:nitrogen compound metabolic process;BP:cellular macromolecule biosynthetic process;BP:ncRNA metabolic process;BP:organic cyclic compound metabolic process;BP:nucleobase-containing compound metabolic process;BP:cellular nitrogen compound biosynthetic process;BP:cellular macromolecu…	GO:0090304;GO:0044249;GO:0034641;GO:0006807;GO:0034645;GO:0034660;GO:1901360;GO:0006139;GO:0044271;GO:0044260;GO:0043603;GO:0043043;GO:0071704;GO:0043604;GO:0006364;GO:0034470;GO:0044267;GO:0009987;GO:0006725;GO:0000462;GO:0009059;GO:0008150;GO:0008152;GO:1901564;GO:0046483;GO:0016070;GO:0044238;GO:0016072;GO:1901566;GO:0019538;GO:0030490;GO:0009058;GO:0044237;GO:0043170;GO:1901576;GO:0006518;GO:…	K02996	RP-S9, MRPS9, rpsI	map03010	Ribosome	COG0103	J:Translation, ribosomal structure and biogenesis	PF00380.16	Ribosomal_S9	Ribosomal protein S9/S16	CYT	2	33	14.5	High
AW20_RS23255	AW20_RS23255	0.6836	-0.5488	0.002736	down	yes	149300000	218400000	2.26424e+08	2.26437e+08	2.02401e+08	1.61406e+08	138033176	1.48385e+08	BP:single-organism metabolic process;BP:ribonucleotide metabolic process;BP:pyrimidine ribonucleoside monophosphate metabolic process;BP:pyrimidine ribonucleotide metabolic process;BP:nucleotide metabolic process;BP:organonitrogen compound metabolic process;BP:pyrimidine-containing compound biosynthetic process;BP:cellular biosynthetic process;BP:cellular nitrogen compound metabolic process;BP:py…	GO:0044710;GO:0009259;GO:0009173;GO:0009218;GO:0009117;GO:1901564;GO:0072528;GO:0044249;GO:0034641;GO:0009129;GO:0044281;GO:0009161;GO:0046134;GO:0009123;GO:1901362;GO:0046049;GO:0009124;GO:0072527;GO:0006220;GO:0006139;GO:0006222;GO:0044711;GO:0006213;GO:0044205;GO:1901360;GO:0006221;GO:0071704;GO:0042455;GO:0046132;GO:0009163;GO:0018130;GO:0009165;GO:0019693;GO:1901576;GO:0009156;GO:0009987;GO:…	K00762	pyrE	map00240	Pyrimidine metabolism	COG0461	F:Nucleotide transport and metabolism	PF00156.24	Pribosyltran	Phosphoribosyl transferase domain	CYT	5	37	22.7	High
AW20_RS25620	AW20_RS25620	0.6841	-0.5477	0.005376	down	yes	508700000	743600000	7.12207e+08	7.1286e+08	8.05693e+08	4.69876e+08	566522392	4.89789e+08	------	------	------	------	------	------	------	------	PF08830.7	DUF1806	Protein of unknown function	CYT	3	27	13.3	High
AW20_RS02975	AW20_RS02975	0.6843	-0.5473	0.05459	down	no	105800000	154600000	1.78665e+08	1.23899e+08	1.61306e+08	1.19347e+08	9.0858e+07	1.07173e+08	BP:threonyl-tRNA aminoacylation;BP:carboxylic acid metabolic process;BP:nucleic acid metabolic process;BP:cellular nitrogen compound metabolic process;BP:nitrogen compound metabolic process;BP:small molecule metabolic process;BP:ncRNA metabolic process;BP:organic cyclic compound metabolic process;BP:nucleobase-containing compound metabolic process;BP:single-organism metabolic process;BP:cellular …	GO:0006435;GO:0019752;GO:0090304;GO:0034641;GO:0006807;GO:0044281;GO:0034660;GO:1901360;GO:0006139;GO:0044710;GO:0044260;GO:0006520;GO:0071704;GO:0044699;GO:0009987;GO:0006725;GO:0008150;GO:0008152;GO:0043436;GO:0046483;GO:0016070;GO:0044238;GO:1901564;GO:0006082;GO:0044237;GO:0043170;GO:0006399;GO:0043038;GO:0043039;GO:0006418;GO:0044763GO:0005737;GO:0044464;GO:0005575;GO:0044424GO:0035639;GO:00…	K01868	TARS, thrS	map00970	Aminoacyl-tRNA biosynthesis	COG0441	J:Translation, ribosomal structure and biogenesis	PF00587.22;PF03129.17;PF07973.11;PF02824.18	tRNA-synt_2b;HGTP_anticodon;tRNA_SAD;TGS	tRNA synthetase class II core domain;Anticodon binding domain;Threonyl and Alanyl tRNA synthetase second additional domain;TGS domain	CYT	9	15	73.7	High
AW20_RS20725	AW20_RS20725	0.6853	-0.5452	0.2586	down	no	98620000	143900000	1.87057e+08	7.6621e+07	1.68084e+08	9.80469e+07	1.07247e+08	9.05541e+07	BP:nucleic acid metabolic process;BP:cellular nitrogen compound metabolic process;BP:nitrogen compound metabolic process;BP:ncRNA metabolic process;BP:organic cyclic compound metabolic process;BP:nucleobase-containing compound metabolic process;BP:cellular macromolecule metabolic process;BP:organic substance metabolic process;BP:rRNA processing;BP:methylation;BP:ncRNA processing;BP:cellular proce…	GO:0090304;GO:0034641;GO:0006807;GO:0034660;GO:1901360;GO:0006139;GO:0044260;GO:0071704;GO:0006364;GO:0032259;GO:0034470;GO:0009987;GO:0006725;GO:0008150;GO:0008152;GO:0046483;GO:0016070;GO:0044238;GO:0016072;GO:0044237;GO:0043170;GO:0006396GO:0005737;GO:0044464;GO:0005575;GO:0044424GO:0003674;GO:0008168;GO:0016740;GO:0016741;GO:0003824	K09761	rsmE	------	------	COG1385	S:Function unknown	PF04452.11	Methyltrans_RNA	RNA methyltransferase	CYT	4	17	27.7	High
AW20_RS16380	AW20_RS16380	0.6865	-0.5427	0.1331	down	no	78330000	114100000	1.30337e+08	9.1916e+07	1.19937e+08	1.06374e+08	5.44302e+07	7.41845e+07	BP:primary metabolic process;BP:protein metabolic process;BP:macromolecule metabolic process;BP:organic substance metabolic process;BP:biological_process;BP:metabolic process;BP:proteolysisCC:integral component of membrane;CC:cellular_component;CC:membrane part;CC:intrinsic component of membraneMF:molecular_function;MF:serine hydrolase activity;MF:hydrolase activity;MF:catalytic activity;MF:pepti…	GO:0044238;GO:0019538;GO:0043170;GO:0071704;GO:0008150;GO:0008152;GO:0006508GO:0016021;GO:0005575;GO:0044425;GO:0031224GO:0003674;GO:0017171;GO:0016787;GO:0003824;GO:0070011;GO:0008233;GO:0008236	K03797	E3.4.21.102, prc, ctpA	------	------	COG0793	M:Cell wall/membrane/envelope biogenesis	PF03572.15;PF01471.15;PF13180.3;PF00595.21	Peptidase_S41;PG_binding_1;PDZ_2;PDZ	Peptidase family S41;Putative peptidoglycan binding domain;PDZ domain;PDZ domain	CYT	6	15	52.4	High
AW20_RS11610	AW20_RS11610	0.6868	-0.542	0.004089	down	yes	765800000	1115000000	1.12853e+09	1.1625e+09	1.05432e+09	7.98923e+08	668208184	8.30407e+08	BP:metabolic process;BP:protein acetylation;BP:N-terminal protein amino acid acetylation;BP:N-terminal protein amino acid modification;BP:protein acylation;BP:cellular macromolecule metabolic process;BP:organic substance metabolic process;BP:cellular protein metabolic process;BP:cellular process;BP:cellular protein modification process;BP:macromolecule modification;BP:protein modification process…	GO:0008152;GO:0006473;GO:0006474;GO:0031365;GO:0043543;GO:0044260;GO:0071704;GO:0044267;GO:0009987;GO:0006464;GO:0043412;GO:0036211;GO:0008150;GO:0044238;GO:0019538;GO:0044237;GO:0043170GO:0031248;GO:1902493;GO:1902494;GO:1990234;GO:0043234;GO:0032991;GO:0044464;GO:0005575;GO:0044424GO:0003674;GO:0034212;GO:0016740;GO:0016746;GO:0016747;GO:0016410;GO:0003824;GO:0008080;GO:0016407;GO:0004596	------	------	------	------	------	------	PF00583.22;PF13420.4;PF13673.4;PF13508.4;PF08445.7;PF13302.4	Acetyltransf_1;Acetyltransf_4;Acetyltransf_10;Acetyltransf_7;FR47;Acetyltransf_3	Acetyltransferase;Acetyltransferase;Acetyltransferase;Acetyltransferase;FR47-like protein;Acetyltransferase	CYT	9	57	19.1	High
AW20_RS12690	AW20_RS12690	0.6877	-0.5401	0.001501	down	yes	1015000000	1476000000	1.57888e+09	1.46399e+09	1.38624e+09	1.02347e+09	1046082888	9.76925e+08	BP:thiamine metabolic process;BP:thiamine-containing compound metabolic process;BP:water-soluble vitamin biosynthetic process;BP:pyrimidine-containing compound biosynthetic process;BP:cellular biosynthetic process;BP:cellular nitrogen compound metabolic process;BP:single-organism metabolic process;BP:small molecule metabolic process;BP:small molecule biosynthetic process;BP:organic cyclic compoun…	GO:0006772;GO:0042723;GO:0042364;GO:0072528;GO:0044249;GO:0034641;GO:0044710;GO:0044281;GO:0044283;GO:1901362;GO:0044699;GO:0072527;GO:0044711;GO:1901576;GO:0042724;GO:0051179;GO:0044765;GO:1901360;GO:0006810;GO:0018130;GO:0006767;GO:0006766;GO:0009228;GO:0009987;GO:0006725;GO:0009058;GO:0009110;GO:0044763;GO:0008152;GO:0019438;GO:0044271;GO:0051234;GO:0055085;GO:1902578;GO:0046483;GO:0071704;GO:…	------	------	------	------	COG0715	P:Inorganic ion transport and metabolism	PF09084.8	NMT1	NMT1/THI5 like	CYT	10	41	37.2	High
AW20_RS07035	AW20_RS07035	0.6877	-0.5401	0.07396	down	no	64120000	93240000	9.85763e+07	1.03791e+08	7.73502e+07	7.83765e+07	4.74386e+07	6.65423e+07	BP:coenzyme metabolic process;BP:menaquinone biosynthetic process;BP:menaquinone metabolic process;BP:cellular biosynthetic process;BP:coenzyme biosynthetic process;BP:small molecule metabolic process;BP:small molecule biosynthetic process;BP:single-organism process;BP:organic substance biosynthetic process;BP:single-organism metabolic process;BP:cofactor metabolic process;BP:quinone biosynthetic…	GO:0006732;GO:0009234;GO:0009233;GO:0044249;GO:0009108;GO:0044281;GO:0044283;GO:0044699;GO:1901576;GO:0044710;GO:0051186;GO:1901663;GO:0051188;GO:1901661;GO:0071704;GO:0009987;GO:0009058;GO:0044711;GO:0044763;GO:0008152;GO:0042181;GO:0042180;GO:0044237;GO:0008150GO:0003674;GO:0016765;GO:0016740;GO:0003824;GO:0000010	K00805	hepST	map00900	Terpenoid backbone biosynthesis	------	------	PF07307.8	HEPPP_synt_1	Heptaprenyl diphosphate synthase	CYT	3	20	27.1	High
AW20_RS04160	AW20_RS04160	0.688	-0.5395	0.008201	down	yes	178800000	259900000	2.82781e+08	2.56692e+08	2.40221e+08	2.00911e+08	1.65944e+08	1.69401e+08	BP:Mo-molybdopterin cofactor biosynthetic process;BP:coenzyme metabolic process;BP:nucleoside triphosphate metabolic process;BP:purine nucleoside triphosphate metabolic process;BP:cellular biosynthetic process;BP:cellular nitrogen compound metabolic process;BP:nitrogen compound metabolic process;BP:coenzyme biosynthetic process;BP:small molecule metabolic process;BP:purine-containing compound met…	GO:0006777;GO:0006732;GO:0009141;GO:0009144;GO:0044249;GO:0034641;GO:0006807;GO:0009108;GO:0044281;GO:0072521;GO:1901362;GO:0009259;GO:1901360;GO:0006139;GO:0044710;GO:0051186;GO:0043545;GO:0042278;GO:0051189;GO:0051188;GO:0071704;GO:0009199;GO:0044699;GO:0018130;GO:0009205;GO:0046039;GO:0019720;GO:0019693;GO:1901576;GO:0009987;GO:0006725;GO:0009150;GO:0009058;GO:0044711;GO:0008150;GO:0009116;GO:…	K03636	moaD, cysO	map04122	Sulfur relay system	COG1977	H:Coenzyme transport and metabolism	PF02597.17	ThiS	ThiS family	CYT	3	43	8.5	High
AW20_RS16765	AW20_RS16765	0.6881	-0.5393	0.008183	down	yes	478100000	694800000	7.30297e+08	7.34768e+08	6.19185e+08	5.05149e+08	431679593	4.9757e+08	BP:response to stimulus;BP:response to toxic substance;BP:biological_process;BP:response to chemicalMF:hydrolase activity;MF:molecular_function;MF:hydrolase activity, acting on ester bonds;MF:catalytic activity;MF:carboxylic ester hydrolase activity	GO:0050896;GO:0009636;GO:0008150;GO:0042221GO:0016787;GO:0003674;GO:0016788;GO:0003824;GO:0052689	K03928	yvaK	------	------	COG1647	R:General function prediction only	PF12146.5;PF00561.17;PF12697.4	Hydrolase_4;Abhydrolase_1;Abhydrolase_6	Serine aminopeptidase, S33;alpha/beta hydrolase fold;Alpha/beta hydrolase family	CYT	6	32	28.3	High
AW20_RS20570	AW20_RS20570	0.6912	-0.5328	0.02514	down	yes	2064000000	2986000000	3250431898	3.21015e+09	2.49614e+09	2.23987e+09	1898323808	2.05355e+09	BP:primary metabolic process;BP:cellular biosynthetic process;BP:cellular macromolecule biosynthetic process;BP:cellular protein metabolic process;BP:cellular nitrogen compound biosynthetic process;BP:cellular macromolecule metabolic process;BP:peptide biosynthetic process;BP:organic substance metabolic process;BP:organonitrogen compound biosynthetic process;BP:organic substance biosynthetic proc…	GO:0044238;GO:0044249;GO:0034645;GO:0044267;GO:0044271;GO:0044260;GO:0043043;GO:0071704;GO:1901566;GO:1901576;GO:0009987;GO:0009058;GO:0009059;GO:0008150;GO:0008152;GO:1901564;GO:0043604;GO:0019538;GO:0034641;GO:0044237;GO:0043170;GO:0006807;GO:0043603;GO:0006518;GO:0006412GO:1990904;GO:0043229;GO:0043228;GO:0043226;GO:0030529;GO:0032991;GO:0005840;GO:0043232;GO:0044464;GO:0005575;GO:0044444;GO:0…	K02913	RP-L33, MRPL33, rpmG	map03010	Ribosome	COG0267	J:Translation, ribosomal structure and biogenesis	PF00471.17	Ribosomal_L33	Ribosomal protein L33	CYT	1	27	5.9	High
AW20_RS07025	AW20_RS07025	0.6961	-0.5226	0.2254	down	no	40450000	58110000	4.6663e+07	6.01378e+07	6.75307e+07	2.88194e+07	61847184	3.06889e+07	BP:coenzyme metabolic process;BP:menaquinone biosynthetic process;BP:menaquinone metabolic process;BP:cellular biosynthetic process;BP:coenzyme biosynthetic process;BP:small molecule metabolic process;BP:small molecule biosynthetic process;BP:single-organism process;BP:organic substance biosynthetic process;BP:single-organism metabolic process;BP:cofactor metabolic process;BP:quinone biosynthetic…	GO:0006732;GO:0009234;GO:0009233;GO:0044249;GO:0009108;GO:0044281;GO:0044283;GO:0044699;GO:1901576;GO:0044710;GO:0051186;GO:1901663;GO:0051188;GO:1901661;GO:0071704;GO:0006629;GO:0006720;GO:0009987;GO:0009058;GO:0044711;GO:0044763;GO:0008152;GO:0044255;GO:0008610;GO:0044238;GO:0042181;GO:0042180;GO:0044237;GO:0008299;GO:0008150GO:0003674;GO:0036422;GO:0016765;GO:0000010;GO:0016740;GO:0003824	K00805	hepST	map00900	Terpenoid backbone biosynthesis	COG0142	H:Coenzyme transport and metabolism	PF00348.14	polyprenyl_synt	Polyprenyl synthetase	CYT	3	13	35.9	High
AW20_RS10180	AW20_RS10180	0.697	-0.5208	0.03987	down	yes	19580000	28090000	3.0062e+07	2.90698e+07	2.51408e+07	2.41732e+07	16052632	1.85196e+07	BP:amino acid transport;BP:anion transport;BP:organic acid transport;BP:single-organism process;BP:nitrogen compound transport;BP:organic substance transport;BP:ion transport;BP:transport;BP:organic anion transport;BP:single-organism transport;BP:biological_process;BP:establishment of localization;BP:localization;BP:single-organism localization;BP:carboxylic acid transportCC:integral component of…	GO:0006865;GO:0006820;GO:0015849;GO:0044699;GO:0071705;GO:0071702;GO:0006811;GO:0006810;GO:0015711;GO:0044765;GO:0008150;GO:0051234;GO:0051179;GO:1902578;GO:0046942GO:0016021;GO:0016020;GO:0031224;GO:0005886;GO:0044464;GO:0005575;GO:0044425GO:0003674;GO:0005215	K10009	ABC.CYST.P	map02010	ABC transporters	COG0765	E:Amino acid transport and metabolism	PF00528.19	BPD_transp_1	Binding-protein-dependent transport system inner membrane component	CYT	1	6	26.1	High
AW20_RS05855	AW20_RS05855	0.6981	-0.5185	0.09092	down	no	175700000	251700000	2.513e+08	2.84007e+08	2.19779e+08	2.0843e+08	118140576	2.00412e+08	CC:cellular_component;CC:membrane part;CC:integral component of membrane;CC:intrinsic component of membrane	GO:0005575;GO:0044425;GO:0016021;GO:0031224	------	------	------	------	COG2733	S:Function unknown	PF04286.9	DUF445	Protein of unknown function	CYT	11	25	46.9	High
AW20_RS22565	AW20_RS22565	0.6982	-0.5183	0.1066	down	no	202400000	289900000	3.53396e+08	3.05837e+08	2.1053e+08	2.09782e+08	196047256	2.01237e+08	------	------	------	------	------	------	------	------	------	------	------	CYT	3	35	10.9	High
AW20_RS23225	AW20_RS23225	0.6984	-0.5179	0.02691	down	yes	163000000	233400000	2.47395e+08	2.16142e+08	2.36641e+08	1.65787e+08	129734200	1.93506e+08	BP:single-organism metabolic process;BP:ribonucleotide metabolic process;BP:pyrimidine ribonucleoside monophosphate metabolic process;BP:pyrimidine ribonucleotide metabolic process;BP:nucleotide metabolic process;BP:organonitrogen compound metabolic process;BP:pyrimidine-containing compound biosynthetic process;BP:cellular biosynthetic process;BP:cellular nitrogen compound metabolic process;BP:py…	GO:0044710;GO:0009259;GO:0009173;GO:0009218;GO:0009117;GO:1901564;GO:0072528;GO:0044249;GO:0034641;GO:0009129;GO:0044281;GO:0009161;GO:0046134;GO:0009123;GO:1901362;GO:0046049;GO:0009124;GO:0072527;GO:0006220;GO:0006139;GO:0006222;GO:0044711;GO:0006213;GO:0044205;GO:1901360;GO:0006221;GO:0071704;GO:0042455;GO:0046132;GO:0009163;GO:0018130;GO:0009165;GO:0019693;GO:1901576;GO:0009156;GO:0009987;GO:…	K01465	URA4, pyrC	map00240	Pyrimidine metabolism	COG0044	F:Nucleotide transport and metabolism	PF01979.17;PF12890.4;PF07969.8	Amidohydro_1;DHOase;Amidohydro_3	Amidohydrolase family;Dihydro-orotase-like;Amidohydrolase family	CYT	6	17	46.6	High
AW20_RS01550	AW20_RS01550	0.6994	-0.5158	0.2115	down	no	65740000	93990000	9.51886e+07	1.0842e+08	7.83754e+07	9.06958e+07	33491217	7.30323e+07	MF:hydrolase activity;MF:molecular_function;MF:catalytic activity	GO:0016787;GO:0003674;GO:0003824	K03574	mutT, NUDT15, MTH2	------	------	COG0494	L:Replication, recombination and repair	PF00293.25	NUDIX	NUDIX domain	CYT	3	16	20	High
AW20_RS06855	AW20_RS06855	0.6997	-0.5152	0.4027	down	no	6705000	9583000	1.11722e+07	1.0515e+07	7.06293e+06	0	3.40091e+06	1.00083e+07	BP:nucleic acid metabolic process;BP:nucleic acid phosphodiester bond hydrolysis;BP:cellular nitrogen compound metabolic process;BP:nitrogen compound metabolic process;BP:organic cyclic compound metabolic process;BP:nucleobase-containing compound metabolic process;BP:single-organism metabolic process;BP:cellular macromolecule metabolic process;BP:organic substance metabolic process;BP:single-orga…	GO:0090304;GO:0090305;GO:0034641;GO:0006807;GO:1901360;GO:0006139;GO:0044710;GO:0044260;GO:0071704;GO:0044699;GO:0006284;GO:0006281;GO:0009987;GO:0006725;GO:0051716;GO:0006974;GO:0006950;GO:0044763;GO:0008152;GO:0046483;GO:0044238;GO:0050896;GO:0044237;GO:0043170;GO:0033554;GO:0006259;GO:0008150GO:0003906;GO:0016799;GO:0016798;GO:0003674;GO:0005488;GO:0003676;GO:0003677;GO:1901363;GO:0051540;GO:0…	K10773	NTH	map03410	Base excision repair	------	------	PF00730.22;PF00633.20	HhH-GPD;HHH	HhH-GPD superfamily base excision DNA repair protein;Helix-hairpin-helix motif	EXC	2	10	24.8	High
AW20_RS04735	AW20_RS04735	0.701	-0.5125	0.2529	down	no	67890000	96850000	1.084e+08	9.06792e+07	9.14722e+07	4.38638e+07	109557779	5.02337e+07	BP:single-organism metabolic process;BP:biological_process;BP:oxidation-reduction process;BP:metabolic process;BP:single-organism processMF:catalytic activity;MF:molecular_function;MF:oxidoreductase activity	GO:0044710;GO:0008150;GO:0055114;GO:0008152;GO:0044699GO:0003824;GO:0003674;GO:0016491	------	------	------	------	COG4989	C:Energy production and conversion	PF00248.18	Aldo_ket_red	Aldo/keto reductase family	CYT	3	10	34	High
AW20_RS13680	AW20_RS13680	0.7024	-0.5096	0.03126	down	yes	52640000	74940000	7.24412e+07	7.19908e+07	8.04026e+07	5.07993e+07	42777750	6.4328e+07	MF:organic cyclic compound binding;MF:molecular_function;MF:binding;MF:nucleic acid binding;MF:DNA binding;MF:heterocyclic compound binding	GO:0097159;GO:0003674;GO:0005488;GO:0003676;GO:0003677;GO:1901363	K07219	K07219	------	------	------	------	PF12727.4;PF12728.4	PBP_like;HTH_17	PBP superfamily domain;Helix-turn-helix domain	CYT	3	10	35.7	High
AW20_RS16530	AW20_RS16530	0.7045	-0.5053	0.1711	down	no	173100000	245700000	1.65922e+08	2.87154e+08	2.84136e+08	2.05426e+08	144980054	1.68823e+08	BP:regulation of cell morphogenesis;BP:regulation of anatomical structure morphogenesis;BP:regulation of developmental process;BP:regulation of cellular component organization;BP:regulation of cell shape;BP:biological regulation;BP:biological_process;BP:regulation of biological quality;BP:regulation of biological process;BP:regulation of cellular processCC:cytoplasm;CC:cell part;CC:cellular_compo…	GO:0022604;GO:0022603;GO:0050793;GO:0051128;GO:0008360;GO:0065007;GO:0008150;GO:0065008;GO:0050789;GO:0050794GO:0005737;GO:0044464;GO:0005575;GO:0044424	------	------	------	------	COG0391	S:Function unknown	PF01933.15	UPF0052	Uncharacterised protein family UPF0052	CYT	5	23	34.7	High
AW20_RS14040	AW20_RS14040	0.7049	-0.5045	0.08646	down	no	6809000000	9659000000	9.16183e+09	7.95453e+09	1.1862e+10	5.8029e+09	7336243065	7.28786e+09	BP:primary metabolic process;BP:cellular biosynthetic process;BP:cellular nitrogen compound metabolic process;BP:nitrogen compound metabolic process;BP:cellular macromolecule biosynthetic process;BP:organic substance biosynthetic process;BP:cellular nitrogen compound biosynthetic process;BP:cellular macromolecule metabolic process;BP:peptide biosynthetic process;BP:organic substance metabolic pro…	GO:0044238;GO:0044249;GO:0034641;GO:0006807;GO:0034645;GO:1901576;GO:0044271;GO:0044260;GO:0043043;GO:0071704;GO:0044267;GO:0009987;GO:0009058;GO:0009059;GO:0008150;GO:0008152;GO:1901564;GO:0043604;GO:0043603;GO:1901566;GO:0019538;GO:0044237;GO:0043170;GO:0006518;GO:0006412GO:0015934;GO:0022625;GO:1990904;GO:0005575;GO:0030529;GO:0044391;GO:0032991;GO:0044464;GO:0044446;GO:0044444;GO:0044445;GO:0…	K02871	RP-L13, MRPL13, rplM	map03010	Ribosome	COG0102	J:Translation, ribosomal structure and biogenesis	PF00572.15	Ribosomal_L13	Ribosomal protein L13	CYT	7	57	16.4	High
AW20_RS23800	AW20_RS23800	0.7053	-0.5037	0.000142	down	yes	84710000	120100000	1.1861e+08	1.20511e+08	1.2104e+08	8.58301e+07	88154040	8.01563e+07	BP:primary metabolic process;BP:protein metabolic process;BP:macromolecule metabolic process;BP:organic substance metabolic process;BP:biological_process;BP:metabolic process;BP:proteolysisMF:molecular_function;MF:exopeptidase activity;MF:hydrolase activity;MF:dipeptidase activity;MF:catalytic activity;MF:peptidase activity, acting on L-amino acid peptides;MF:peptidase activity	GO:0044238;GO:0019538;GO:0043170;GO:0071704;GO:0008150;GO:0008152;GO:0006508GO:0003674;GO:0008238;GO:0016787;GO:0016805;GO:0003824;GO:0070011;GO:0008233	K01273	DPEP	------	------	COG2355	E:Amino acid transport and metabolism	PF01244.18	Peptidase_M19	Membrane dipeptidase	CYT	3	10	35	High
AW20_RS00685	AW20_RS00685	0.7089	-0.4963	0.05125	down	no	176100000	248400000	2.53511e+08	2.05631e+08	2.85932e+08	1.99719e+08	160269928	1.68422e+08	MF:transferase activity, transferring phosphorus-containing groups;MF:nucleotidyltransferase activity;MF:molecular_function;MF:transferase activity;MF:catalytic activity	GO:0016772;GO:0016779;GO:0003674;GO:0016740;GO:0003824	------	------	------	------	------	------	PF01909.20	NTP_transf_2	Nucleotidyltransferase domain	CYT	2	11	15.4	High
AW20_RS14585	AW20_RS14585	0.7093	-0.4955	0.02482	down	yes	245900000	346700000	3.56531e+08	3.82603e+08	3.01006e+08	2.5955e+08	263731124	2.14448e+08	BP:nucleic acid metabolic process;BP:cellular nitrogen compound metabolic process;BP:nitrogen compound metabolic process;BP:organic cyclic compound metabolic process;BP:nucleobase-containing compound metabolic process;BP:cellular macromolecule metabolic process;BP:organic substance metabolic process;BP:cellular process;BP:cellular aromatic compound metabolic process;BP:biological_process;BP:metab…	GO:0090304;GO:0034641;GO:0006807;GO:1901360;GO:0006139;GO:0044260;GO:0071704;GO:0009987;GO:0006725;GO:0008150;GO:0008152;GO:0046483;GO:0044238;GO:0044237;GO:0043170;GO:0006259GO:0003674;GO:0016888;GO:0004520;GO:0016787;GO:0016788;GO:0016893;GO:0003824;GO:0004536;GO:0004519;GO:0004518	K03424	tatD	------	------	COG0084	L:Replication, recombination and repair	PF01026.18	TatD_DNase	TatD related DNase	CYT	5	24	28.6	High
AW20_RS04215	AW20_RS04215	0.7096	-0.4949	0.00232	down	yes	2204000000	3106000000	3.06809e+09	3.30183e+09	2.94736e+09	2.29369e+09	2.27215e+09	2.04588e+09	BP:reactive nitrogen species metabolic process;BP:nitrogen compound metabolic process;BP:small molecule metabolic process;BP:single-organism process;BP:single-organism metabolic process;BP:organic substance metabolic process;BP:nitrate metabolic process;BP:cellular process;BP:single-organism cellular process;BP:metabolic process;BP:oxoacid metabolic process;BP:oxidation-reduction process;BP:organ…	GO:2001057;GO:0006807;GO:0044281;GO:0044699;GO:0044710;GO:0071704;GO:0042126;GO:0009987;GO:0044763;GO:0008152;GO:0043436;GO:0055114;GO:0006082;GO:0044237;GO:0008150GO:0009325;GO:1990204;GO:0043234;GO:0032991;GO:1902494;GO:0044464;GO:0005575GO:0008940;GO:0003674;GO:0016491;GO:0016661;GO:0003824	K00371	narH, narY, nxrB	map00910;map02020	Nitrogen metabolism;Two-component system	COG1140	C:Energy production and conversion	PF13247.3;PF14711.3;PF13237.3	Fer4_11;Nitr_red_bet_C;Fer4_10	4Fe-4S dicluster domain;Respiratory nitrate reductase beta C-terminal;4Fe-4S dicluster domain	CYT	19	57	56.1	High
AW20_RS11165	AW20_RS11165	0.71	-0.4941	0.00296	down	yes	6775000000	9542000000	1.00735e+10	9.6575e+09	8.89586e+09	6.95555e+09	6273478422	7.09732e+09	BP:single-organism process;BP:single-organism metabolic process;BP:metabolic process;BP:biological_process;BP:oxidation-reduction processMF:binding;MF:cation binding;MF:;MF:oxidoreductase activity, acting on CH-OH group of donors;MF:transition metal ion binding;MF:oxidoreductase activity, acting on the CH-OH group of donors, NAD or NADP as acceptor;MF:alcohol dehydrogenas;MF:ion binding;MF:cataly…	GO:0044699;GO:0044710;GO:0008152;GO:0008150;GO:0055114GO:0005488;GO:0043169;GO:0000721;GO:0016614;GO:0046914;GO:0016616;GO:0004022;GO:0043167;GO:0003824;GO:0003674;GO:0008270;GO:0046872;GO:0016491	K00004	BDH, butB	map00650	Butanoate metabolism	COG1063	C:Energy production and conversion	PF08240.9;PF00107.23;PF16912.2;PF13823.3	ADH_N;ADH_zinc_N;Glu_dehyd_C;ADH_N_assoc	Alcohol dehydrogenase GroES-like domain;Zinc-binding dehydrogenase;Glucose dehydrogenase C-terminus;Alcohol dehydrogenase GroES-associated	CYT	15	58	37.8	High
AW20_RS21860	AW20_RS21860	0.7105	-0.4931	0.002423	down	yes	4410000000	6207000000	6.4819e+09	6.24293e+09	5.89467e+09	4.78219e+09	4354621660	4.0921e+09	BP:cellular nitrogen compound metabolic process;BP:nitrogen compound metabolic process;BP:small molecule metabolic process;BP:organic cyclic compound metabolic process;BP:nucleobase-containing compound metabolic process;BP:single-organism metabolic process;BP:organic substance metabolic process;BP:single-organism process;BP:cellular process;BP:cellular aromatic compound metabolic process;BP:biolo…	GO:0034641;GO:0006807;GO:0044281;GO:1901360;GO:0006139;GO:0044710;GO:0071704;GO:0044699;GO:0009987;GO:0006725;GO:0008150;GO:0009116;GO:0008152;GO:0055086;GO:0046483;GO:0044238;GO:1901564;GO:1901135;GO:0044237;GO:1901657;GO:0044763GO:0003674;GO:0004731;GO:0016740;GO:0016763;GO:0003824;GO:0016757	K03783	punA, PNP	map00240;map00230;map00760	Pyrimidine metabolism;Purine metabolism;Nicotinate and nicotinamide metabolism	COG0005	F:Nucleotide transport and metabolism	PF01048.17	PNP_UDP_1	Phosphorylase superfamily	CYT	8	43	29.5	High
AW20_RS23755	AW20_RS23755	0.7108	-0.4925	0.04891	down	yes	135700000	190900000	2.11384e+08	2.08935e+08	1.52286e+08	1.42977e+08	135017200	1.291e+08	------	------	------	------	------	------	------	------	PF11868.5	DUF3388	Protein of unknown function	CYT	4	16	30.4	High
AW20_RS13730	AW20_RS13730	0.7123	-0.4894	0.02946	down	yes	50070000	70290000	7.78153e+07	6.86738e+07	6.4374e+07	5.06369e+07	57792166	4.17831e+07	BP:peptide transport;BP:single-organism process;BP:amide transport;BP:transmembrane transport;BP:nitrogen compound transport;BP:organic substance transport;BP:oligopeptide transport;BP:cellular process;BP:transport;BP:single-organism transport;BP:biological_process;BP:single-organism cellular process;BP:establishment of localization;BP:localization;BP:single-organism localizationCC:ATPase depende…	GO:0015833;GO:0044699;GO:0042886;GO:0055085;GO:0071705;GO:0071702;GO:0006857;GO:0009987;GO:0006810;GO:0044765;GO:0008150;GO:0044763;GO:0051234;GO:0051179;GO:1902578GO:0098533;GO:0005575;GO:0044459;GO:1902495;GO:1902494;GO:1990351;GO:1904949;GO:0043234;GO:0043190;GO:0032991;GO:0044464;GO:0098797;GO:0098796;GO:0044425GO:0003674;GO:0016887;GO:0015197;GO:0016820;GO:0042623;GO:0015399;GO:0022804;GO:00…	K15580	oppA, mppA	map02024;map02010;map01501	Quorum sensing;ABC transporters;beta-Lactam resistance	COG4166	E:Amino acid transport and metabolism	PF00496.19	SBP_bac_5	Bacterial extracellular solute-binding proteins, family 5 Middle	CYT	2	5	61.1	High
AW20_RS09600	AW20_RS09600	0.7127	-0.4886	0.000892	down	yes	1057000000	1483000000	1.48947e+09	1.46671e+09	1.49216e+09	9.84846e+08	1039390574	1.14605e+09	------	------	------	------	------	------	------	------	PF11181.5	YflT	Heat induced stress protein YflT	CYT	7	65	15.1	High
AW20_RS20605	AW20_RS20605	0.7136	-0.4868	0.1349	down	no	404900000	567400000	6.4493e+08	5.4777e+08	5.09434e+08	5.58357e+08	3.38774e+08	3.17655e+08	MF:anion binding;MF:carbohydrate derivative binding;MF:nucleotide binding;MF:guanyl nucleotide binding;MF:purine ribonucleoside triphosphate binding;MF:organic cyclic compound binding;MF:ion binding;MF:ribonucleotide binding;MF:nucleoside phosphate binding;MF:heterocyclic compound binding;MF:small molecule binding;MF:guanyl ribonucleotide binding;MF:molecular_function;MF:binding;MF:ribonucleoside…	GO:0043168;GO:0097367;GO:0000166;GO:0019001;GO:0035639;GO:0097159;GO:0043167;GO:0032553;GO:1901265;GO:1901363;GO:0036094;GO:0032561;GO:0003674;GO:0005488;GO:0032549;GO:0032555;GO:0017076;GO:0001882;GO:0032550;GO:0001883;GO:0005525	K06948	yqeH	------	------	------	------	PF01926.20;PF03193.13;PF08477.10	MMR_HSR1;DUF258;Roc	50S ribosome-binding GTPase;Protein of unknown function, DUF258;Ras of Complex, Roc, domain of DAPkinase	CYT	10	35	41.3	High
AW20_RS18790	AW20_RS18790	0.7141	-0.4858	0.003689	down	yes	2101000000	2942000000	2.91446e+09	2.93005e+09	2.98196e+09	1.87193e+09	2085444620	2.34499e+09	MF:phenylalanine-tRNA ligase activity;MF:aminoacyl-tRNA ligase activity;MF:organic cyclic compound binding;MF:heterocyclic compound binding;MF:catalytic activity;MF:tRNA binding;MF:molecular_function;MF:RNA binding;MF:nucleic acid binding;MF:ligase activity;MF:ligase activity, forming carbon-oxygen bonds;MF:ligase activity, forming aminoacyl-tRNA and related compounds;MF:binding	GO:0004826;GO:0004812;GO:0097159;GO:1901363;GO:0003824;GO:0000049;GO:0003674;GO:0003723;GO:0003676;GO:0016874;GO:0016875;GO:0016876;GO:0005488	K06878	K06878	------	------	COG0073	J:Translation, ribosomal structure and biogenesis	PF01588.17;PF14794.3	tRNA_bind;DUF4479	Putative tRNA binding domain;Domain of unknown function	CYT	10	65	22.3	High
AW20_RS02130	AW20_RS02130	0.7142	-0.4856	0.02122	down	yes	92490000	129500000	1.2016e+08	1.34145e+08	1.3432e+08	1.00412e+08	74693898	1.0235e+08	BP:cellular amino acid metabolic process;BP:carboxylic acid metabolic process;BP:L-methionine biosynthetic process;BP:cellular catabolic process;BP:cellular biosynthetic process;BP:cellular nitrogen compound metabolic process;BP:nitrogen compound metabolic process;BP:small molecule metabolic process;BP:small molecule biosynthetic process;BP:organic substance biosynthetic process;BP:organic cyclic…	GO:0006520;GO:0019752;GO:0071265;GO:0044248;GO:0044249;GO:0034641;GO:0006807;GO:0044281;GO:0044283;GO:1901576;GO:1901360;GO:1901361;GO:0044712;GO:0006139;GO:0044710;GO:0044711;GO:0019509;GO:0006082;GO:0071267;GO:0071704;GO:0000096;GO:0044699;GO:0043102;GO:1901605;GO:1901607;GO:0009067;GO:0044270;GO:0008652;GO:0000097;GO:0009987;GO:0006725;GO:1901575;GO:0046700;GO:0009058;GO:0008150;GO:0009116;GO:…	K01243	mtnN, mtn, pfs	map00270	Cysteine and methionine metabolism	COG0775	F:Nucleotide transport and metabolism	PF01048.17	PNP_UDP_1	Phosphorylase superfamily	CYT	4	18	26.6	High
AW20_RS19570	AW20_RS19570	0.7155	-0.483	0.004593	down	yes	43700000	61080000	5.88515e+07	6.21394e+07	6.22532e+07	3.81702e+07	47434516	4.54945e+07	BP:nucleic acid metabolic process;BP:cellular nitrogen compound metabolic process;BP:nitrogen compound metabolic process;BP:ncRNA metabolic process;BP:organic cyclic compound metabolic process;BP:nucleobase-containing compound metabolic process;BP:cellular macromolecule metabolic process;BP:organic substance metabolic process;BP:rRNA processing;BP:methylation;BP:ncRNA processing;BP:cellular proce…	GO:0090304;GO:0034641;GO:0006807;GO:0034660;GO:1901360;GO:0006139;GO:0044260;GO:0071704;GO:0006364;GO:0032259;GO:0034470;GO:0009987;GO:0006725;GO:0008150;GO:0008152;GO:0046483;GO:0016070;GO:0044238;GO:0016072;GO:0044237;GO:0043170;GO:0006396GO:0005737;GO:0044464;GO:0005575;GO:0044424GO:0003674;GO:0005488;GO:0003676;GO:0008168;GO:1901363;GO:0016740;GO:0016741;GO:0003824;GO:0097159;GO:0003723	K06969	rlmI	------	------	COG1092	R:General function prediction only	PF10672.6;PF03602.12	Methyltrans_SAM;Cons_hypoth95	S-adenosylmethionine-dependent methyltransferase;Conserved hypothetical protein 95	CYT	4	10	45.5	High
AW20_RS14135	AW20_RS14135	0.7156	-0.4828	0.000122	down	yes	6441000000	9001000000	9.13771e+09	8.83272e+09	9.03231e+09	6.58983e+09	6144714392	6.58878e+09	BP:primary metabolic process;BP:cellular macromolecule biosynthetic process;BP:cellular biosynthetic process;BP:cellular protein metabolic process;BP:cellular nitrogen compound biosynthetic process;BP:cellular macromolecule metabolic process;BP:cellular amide metabolic process;BP:peptide biosynthetic process;BP:organic substance metabolic process;BP:organonitrogen compound biosynthetic process;BP…	GO:0044238;GO:0034645;GO:0044249;GO:0044267;GO:0044271;GO:0044260;GO:0043603;GO:0043043;GO:0071704;GO:1901566;GO:0043170;GO:1901576;GO:0009987;GO:0009058;GO:0009059;GO:0008150;GO:0008152;GO:1901564;GO:0043604;GO:0019538;GO:0034641;GO:0044237;GO:0006807;GO:0006518;GO:0006412GO:0044464;GO:0043229;GO:0043228;GO:0043226;GO:0030529;GO:0032991;GO:0005840;GO:0043232;GO:1990904;GO:0005575;GO:0044444;GO:0…	K02994	RP-S8, rpsH	map03010	Ribosome	COG0096	J:Translation, ribosomal structure and biogenesis	PF00410.16	Ribosomal_S8	Ribosomal protein S8	CYT	4	23	14.9	High
AW20_RS04155	AW20_RS04155	0.7176	-0.4787	0.08052	down	no	168000000	234100000	2.60315e+08	2.49286e+08	1.92658e+08	1.77072e+08	131144892	1.95703e+08	BP:nitrite transport;BP:anion transport;BP:single-organism process;BP:localization;BP:nitrogen compound transport;BP:inorganic anion transport;BP:transport;BP:ion transport;BP:cellular process;BP:single-organism transport;BP:single-organism cellular process;BP:establishment of localization;BP:transmembrane transport;BP:single-organism localization;BP:biological_processCC:integral component of mem…	GO:0015707;GO:0006820;GO:0044699;GO:0051179;GO:0071705;GO:0015698;GO:0006810;GO:0006811;GO:0009987;GO:0044765;GO:0044763;GO:0051234;GO:0055085;GO:1902578;GO:0008150GO:0016021;GO:0031224;GO:0044425;GO:0005575GO:0003674;GO:0015075;GO:0015514;GO:0022804;GO:0015291;GO:0015103;GO:0005215;GO:0022891;GO:0022892;GO:0015562;GO:0022857;GO:0015113;GO:0008509	K02575	NRT, narK, nrtP, nasA	map00910	Nitrogen metabolism	COG2223	P:Inorganic ion transport and metabolism	PF07690.13	MFS_1	Major Facilitator Superfamily	CYT	3	7	42.6	High
AW20_RS17120	AW20_RS17120	0.7178	-0.4783	0.6935	down	no	11600000	16160000	0	6.30521e+06	2.60201e+07	0	13340310	9.86907e+06	CC:cellular_component;CC:membrane part;CC:integral component of membrane;CC:intrinsic component of membrane	GO:0005575;GO:0044425;GO:0016021;GO:0031224	------	------	------	------	------	------	------	------	------	CYT	1	16	6.7	Medium
AW20_RS22505	AW20_RS22505	0.718	-0.4779	0.04992	down	yes	2818000000	3925000000	3.56928e+09	4.64466e+09	3.55982e+09	2.52358e+09	3113458528	2.81733e+09	------	------	------	------	------	------	------	------	PF13790.3	SR1P	SR1 protein	CYT	2	64	4.5	High
AW20_RS03115	AW20_RS03115	0.7197	-0.4745	0.00014	down	yes	288900000	401400000	3.98758e+08	3.99308e+08	4.06106e+08	2.99587e+08	274410176	2.9277e+08	MF:catalytic activity;MF:transferase activity;MF:molecular_function	GO:0003824;GO:0016740;GO:0003674	------	------	------	------	------	------	PF10763.6	DUF2584	Protein of unknown function	CYT	3	46	9.4	High
AW20_RS07040	AW20_RS07040	0.72	-0.4739	0.001465	down	yes	2978000000	4136000000	4.07042e+09	3.99533e+09	4.34086e+09	2.92078e+09	2.83186e+09	3.18226e+09	BP:small molecule metabolic process;BP:small molecule biosynthetic process;BP:organic cyclic compound biosynthetic process;BP:organic cyclic compound metabolic process;BP:single-organism metabolic process;BP:single-organism biosynthetic process;BP:folic acid-containing compound metabolic process;BP:oxoacid metabolic process;BP:heterocycle metabolic process;BP:organonitrogen compound metabolic pro…	GO:0044281;GO:0044283;GO:1901362;GO:1901360;GO:0044710;GO:0044711;GO:0006760;GO:0043436;GO:0046483;GO:1901564;GO:0006575;GO:1901566;GO:0016053;GO:0019637;GO:0019438;GO:0042398;GO:0006807;GO:0046653;GO:0046654;GO:1901576;GO:0051186;GO:0035998;GO:0051188;GO:0042558;GO:0042559;GO:0018130;GO:0046146;GO:0008150;GO:0008152;GO:0090407;GO:0008652;GO:0044271;GO:0046394;GO:0043603;GO:0006732;GO:0006730;GO:…	K01495	GCH1, folE	map00790	Folate biosynthesis	COG0302	H:Coenzyme transport and metabolism	PF01227.19	GTP_cyclohydroI	GTP cyclohydrolase I	CYT	9	56	21	High
AW20_RS01540	AW20_RS01540	0.7201	-0.4737	0.2003	down	no	53420000	74180000	5.30282e+07	8.75213e+07	8.19986e+07	6.75201e+07	38691056	5.40348e+07	BP:organic substance metabolic process;BP:primary metabolic process;BP:protein metabolic process;BP:macromolecule metabolic process;BP:biological_process;BP:metabolic process;BP:proteolysisMF:aminopeptidase activity;MF:hydrolase activity;MF:exopeptidase activity;MF:catalytic activity;MF:peptidase activity, acting on L-amino acid peptides;MF:molecular_function;MF:peptidase activity	GO:0071704;GO:0044238;GO:0019538;GO:0043170;GO:0008150;GO:0008152;GO:0006508GO:0004177;GO:0016787;GO:0008238;GO:0003824;GO:0070011;GO:0003674;GO:0008233	------	------	------	------	COG0596	R:General function prediction only	PF00561.17;PF12146.5	Abhydrolase_1;Hydrolase_4	alpha/beta hydrolase fold;Serine aminopeptidase, S33	CYT	2	5	31.5	High
AW20_RS14365	AW20_RS14365	0.7204	-0.4731	0.1557	down	no	49490000	68700000	7.74635e+07	7.84615e+07	5.01883e+07	5.89072e+07	38492282	5.10567e+07	BP:regulation of primary metabolic process;BP:regulation of metabolic process;BP:regulation of cellular biosynthetic process;BP:regulation of cellular metabolic process;BP:regulation of biological process;BP:regulation of cellular macromolecule biosynthetic process;BP:regulation of nucleobase-containing compound metabolic process;BP:biological regulation;BP:regulation of gene expression;BP:regula…	GO:0080090;GO:0019222;GO:0031326;GO:0031323;GO:0050789;GO:2000112;GO:0019219;GO:0065007;GO:0010468;GO:0060255;GO:0009889;GO:1903506;GO:0050794;GO:0006950;GO:0008150;GO:0051171;GO:2001141;GO:0050896;GO:0051252;GO:0006355;GO:0010556GO:0003674;GO:0005488;GO:0003676;GO:0003677;GO:1901363;GO:0097159	K03708	ctsR	------	------	COG4463	K:Transcription	PF05848.8	CtsR	Firmicute transcriptional repressor of class III stress genes	CYT	2	12	17.7	High
AW20_RS11350	AW20_RS11350	0.7207	-0.4725	0.2851	down	no	177800000	246700000	2.74393e+08	1.92589e+08	2.73237e+08	1.32405e+08	125285560	2.75589e+08	BP:anion transport;BP:nitrogen compound transport;BP:biological_process;BP:organic acid transport;BP:cellular process;BP:transmembrane transport;BP:single-organism localization;BP:transport;BP:cation transport;BP:single-organism cellular process;BP:monovalent inorganic cation transport;BP:amino acid transport;BP:ion transport;BP:organic anion transport;BP:sodium ion transport;BP:neutral amino aci…	GO:0006820;GO:0071705;GO:0008150;GO:0015849;GO:0009987;GO:0055085;GO:1902578;GO:0006810;GO:0006812;GO:0044763;GO:0015672;GO:0006865;GO:0006811;GO:0015711;GO:0006814;GO:0015804;GO:0044765;GO:0030001;GO:0071702;GO:0051234;GO:0051179;GO:0046942;GO:0044699;GO:0032328GO:0016021;GO:0005886;GO:0031224;GO:0016020;GO:0044425;GO:0005575;GO:0044464GO:0005342;GO:0005343;GO:0003674;GO:0015075;GO:0015081;GO:00…	K03310	TC.AGCS	------	------	COG1115	E:Amino acid transport and metabolism	PF01235.14	Na_Ala_symp	Sodiu	CYT	4	13	52	High
AW20_RS11590	AW20_RS11590	0.7223	-0.4693	0.1798	down	no	393200000	544400000	5.01418e+08	6.19613e+08	5.12148e+08	5.61784e+08	2.88253e+08	3.29493e+08	MF:N-acetyltransferase activity;MF:transferase activity;MF:catalytic activity;MF:acetyltransferase activity;MF:transferase activity, transferring acyl groups;MF:transferase activity, transferring acyl groups other than amino-acyl groups;MF:N-acyltransferase activity;MF:molecular_function	GO:0008080;GO:0016740;GO:0003824;GO:0016407;GO:0016746;GO:0016747;GO:0016410;GO:0003674	------	------	------	------	COG0454	K:Transcription	PF13420.4;PF00583.22;PF13673.4;PF08445.7;PF13508.4;PF13302.4	Acetyltransf_4;Acetyltransf_1;Acetyltransf_10;FR47;Acetyltransf_7;Acetyltransf_3	Acetyltransferase;Acetyltransferase;Acetyltransferase;FR47-like protein;Acetyltransferase;Acetyltransferase	CYT	8	53	18.9	High
AW20_RS14435	AW20_RS14435	0.7225	-0.4689	0.003749	down	yes	259900000	359700000	3.74403e+08	3.33901e+08	3.70802e+08	2.7949e+08	245206868	2.5505e+08	BP:protein folding;BP:cellular process;BP:biological_processCC:cytoplasm;CC:cell part;CC:cellular_component;CC:intracellular partMF:unfolded protein binding;MF:binding;MF:protein binding;MF:molecular_function	GO:0006457;GO:0009987;GO:0008150GO:0005737;GO:0044464;GO:0005575;GO:0044424GO:0051082;GO:0005488;GO:0005515;GO:0003674	K04083	hslO	------	------	COG1281	O:Posttranslational modification, protein turnover, chaperones	PF01430.16	HSP33	Hsp33 protein	CYT	5	27	32	High
AW20_RS06930	AW20_RS06930	0.7231	-0.4677	0.00476	down	yes	316700000	438000000	4.20351e+08	4.44606e+08	4.49038e+08	2.92527e+08	3.55122e+08	3.02337e+08	BP:cellular biosynthetic process;BP:small molecule metabolic process;BP:small molecule biosynthetic process;BP:methylglyoxal metabolic process;BP:single-organism process;BP:organic substance biosynthetic process;BP:single-organism metabolic process;BP:single-organism biosynthetic process;BP:organic substance metabolic process;BP:aldehyde biosynthetic process;BP:cellular process;BP:biosynthetic pr…	GO:0044249;GO:0044281;GO:0044283;GO:0009438;GO:0044699;GO:1901576;GO:0044710;GO:0044711;GO:0071704;GO:0046184;GO:0009987;GO:0009058;GO:0008150;GO:0008152;GO:0042181;GO:0006081;GO:0042180;GO:0044237;GO:0044763;GO:0019242GO:0008929;GO:0003674;GO:0016829;GO:0003824;GO:0016838;GO:0016835	K01734	mgsA	map00640	Propanoate metabolism	COG1803	G:Carbohydrate transport and metabolism	PF02142.19	MGS	MGS-like domain	CYT	5	62	14.7	High
AW20_RS27830	AW20_RS27830	0.7238	-0.4663	0.0203	down	yes	651300000	899800000	9.45993e+08	9.14882e+08	8.38631e+08	7.29526e+08	536848498	6.876e+08	CC:cellular_component;CC:membrane part;CC:integral component of membrane;CC:intrinsic component of membrane	GO:0005575;GO:0044425;GO:0016021;GO:0031224	------	------	------	------	COG1277	R:General function prediction only	PF13346.3	ABC2_membrane_5	ABC-2 family transporter protein	CYT	3	11	23.4	High
AW20_RS25730	AW20_RS25730	0.7242	-0.4655	0.01943	down	yes	1150000000	1588000000	1.47104e+09	1.58401e+09	1.7075e+09	9.66261e+08	1209675064	1.27318e+09	MF:hydrolase activity;MF:molecular_function;MF:catalytic activity	GO:0016787;GO:0003674;GO:0003824	------	------	------	------	------	------	PF03819.14	MazG	MazG nucleotide pyrophosphohydrolase domain	CYT	6	55	11.2	High
AW20_RS05975	AW20_RS05975	0.7244	-0.4651	0.03117	down	yes	269100000	371500000	3.99914e+08	3.84013e+08	3.30716e+08	2.67788e+08	3.10403e+08	2.29065e+08	BP:regulation of primary metabolic process;BP:regulation of metabolic process;BP:regulation of cellular biosynthetic process;BP:regulation of cellular metabolic process;BP:regulation of biological process;BP:regulation of cellular macromolecule biosynthetic process;BP:regulation of macromolecule metabolic process;BP:biological regulation;BP:regulation of gene expression;BP:regulation of nucleobas…	GO:0080090;GO:0019222;GO:0031326;GO:0031323;GO:0050789;GO:2000112;GO:0060255;GO:0065007;GO:0010468;GO:0019219;GO:0009889;GO:1903506;GO:0050794;GO:0008150;GO:0051171;GO:2001141;GO:0051252;GO:0006355;GO:0010556GO:0003674;GO:0001071;GO:0003676;GO:0003677;GO:1901363;GO:0003700;GO:0097159;GO:0005488	------	------	------	------	------	------	PF07729.9;PF00392.18	FCD;GntR	FCD domain;Bacterial regulatory proteins, gntR family	CYT	3	19	25.5	High
AW20_RS09435	AW20_RS09435	0.727	-0.46	0.3112	down	no	52450000	72150000	7.66307e+07	7.63826e+07	6.34443e+07	2.00168e+07	64001268	7.33383e+07	CC:integral component of membrane;CC:cellular_component;CC:membrane part;CC:intrinsic component of membraneMF:hydrolase activity;MF:catalytic activity;MF:molecular_function	GO:0016021;GO:0005575;GO:0044425;GO:0031224GO:0016787;GO:0003824;GO:0003674	------	------	------	------	------	------	PF14147.3	Spore_YhaL	Sporulation protein YhaL	CYT	1	18	7.9	Low
AW20_RS17715	AW20_RS17715	0.7275	-0.459	0.02907	down	yes	98210000	135000000	1.34524e+08	1.21675e+08	1.4877e+08	1.1189e+08	8.49153e+07	9.78203e+07	BP:biosynthetic process;BP:biological_process;BP:metabolic processMF:anion binding;MF:catalytic activity;MF:cofactor binding;MF:organic cyclic compound binding;MF:lyase activity;MF:transferase activity;MF:heterocyclic compound binding;MF:transaminase activity;MF:pyridoxal phosphate binding;MF:molecular_function;MF:ion binding;MF:transferase activity, transferring nitrogenous groups;MF:binding	GO:0009058;GO:0008150;GO:0008152GO:0043168;GO:0003824;GO:0048037;GO:0097159;GO:0016829;GO:0016740;GO:1901363;GO:0008483;GO:0030170;GO:0003674;GO:0043167;GO:0016769;GO:0005488	K14155	patB, malY	map00270;map00450	Cysteine and methionine metabolism;Selenocompound metabolism	COG1168	E:Amino acid transport and metabolism	PF00155.18	Aminotran_1_2	Aminotransferase class I and II	CYT	5	18	44	High
AW20_RS19220	AW20_RS19220	0.7279	-0.4582	0.02562	down	yes	880800000	1210000000	1.28819e+09	1.23531e+09	1.1062e+09	1.03604e+09	790137319	8.16239e+08	BP:dephosphorylation;BP:cellular process;BP:cellular metabolic process;BP:phosphate-containing compound metabolic process;BP:biological_process;BP:metabolic process;BP:phosphorus metabolic processMF:hydrolase activity, acting on ester bonds;MF:phosphatase activity;MF:nucleic acid binding;MF:3;MF:organic cyclic compound binding;MF:hydrolase activity;MF:nucleotidase activity;MF:phosphoric ester hyd…	GO:0016311;GO:0009987;GO:0044237;GO:0006796;GO:0008150;GO:0008152;GO:0006793GO:0016788;GO:0016791;GO:0003676;GO:0008441;GO:0097159;GO:0016787;GO:0008252;GO:0042578;GO:0003824;GO:0005488;GO:0003674;GO:1901363	K06881	nrnA	map00920	Sulfur metabolism	COG0618	R:General function prediction only	PF01368.17;PF02272.16	DHH;DHHA1	DHH family;DHHA1 domain	CYT	11	51	34.9	High
AW20_RS01325	AW20_RS01325	0.7279	-0.4582	0.04967	down	yes	193900000	266400000	2.56935e+08	2.7485e+08	2.67443e+08	2.20578e+08	142921596	2.18316e+08	------	------	------	------	------	------	COG3449	K:Transcription	PF06445.12;PF14526.3	GyrI-like;Cass2	GyrI-like small molecule binding domain;Integron-associated effector binding protein	CYT	8	59	18.7	High
AW20_RS23570	AW20_RS23570	0.7282	-0.4576	0.005995	down	yes	1808000000	2483000000	2.39871e+09	2.617e+09	2.43336e+09	2.02257e+09	1708354597	1.69455e+09	BP:organic substance metabolic process;BP:proteolysis;BP:biological_process;BP:metabolic process;BP:primary metabolic process;BP:protein metabolic process;BP:macromolecule metabolic processCC:integral component of membrane;CC:membrane;CC:intrinsic component of membrane;CC:plasma membrane;CC:cell part;CC:cellular_component;CC:membrane partMF:endopeptidase activity;MF:molecular_function;MF:binding;…	GO:0071704;GO:0006508;GO:0008150;GO:0008152;GO:0044238;GO:0019538;GO:0043170GO:0016021;GO:0016020;GO:0031224;GO:0005886;GO:0044464;GO:0005575;GO:0044425GO:0004175;GO:0003674;GO:0005488;GO:0008233;GO:0008237;GO:0043169;GO:0043167;GO:0046872;GO:0016787;GO:0004222;GO:0003824;GO:0070011	K11749	rseP	map02024;map04112	Quorum sensing;Cell cycle - Caulobacter	COG0750	M:Cell wall/membrane/envelope biogenesis	PF02163.19;PF13180.3;PF00595.21	Peptidase_M50;PDZ_2;PDZ	Peptidase family M50;PDZ domain;PDZ domain	CYT	11	29	47	High
AW20_RS25555	AW20_RS25555	0.7285	-0.457	0.01993	down	yes	402300000	552200000	5.2041e+08	6.17073e+08	5.18986e+08	4.37801e+08	358469670	4.10687e+08	------	------	------	------	------	------	------	------	PF05163.9;PF12867.4	DinB;DinB_2	DinB family;DinB superfamily	CYT	7	50	19.2	High
AW20_RS23325	AW20_RS23325	0.7285	-0.457	0.4338	down	no	4500000	6177000	9.74324e+06	4.73018e+06	4.05893e+06	3.89248e+06	5920676	3.68696e+06	BP:organic cyclic compound biosynthetic process;BP:cellular component organization or biogenesis;BP:DNA unwinding involved in DNA replication;BP:DNA replication, synthesis of RNA primer;BP:DNA geometric change;BP:heterocycle metabolic process;BP:aromatic compound biosynthetic process;BP:DNA conformation change;BP:nitrogen compound metabolic process;BP:organic substance biosynthetic process;BP:cel…	GO:1901362;GO:0071840;GO:0006268;GO:0006269;GO:0032392;GO:0046483;GO:0019438;GO:0071103;GO:0006807;GO:1901576;GO:0016043;GO:1901360;GO:0018130;GO:0008150;GO:0008152;GO:0034654;GO:0016070;GO:0044271;GO:0032774;GO:0044249;GO:0034641;GO:0006139;GO:0032508;GO:0009987;GO:0006725;GO:0044260;GO:0043170;GO:0090304;GO:0071704;GO:0009058;GO:0009059;GO:0006996;GO:0044238;GO:0051276;GO:0044237;GO:0006259GO:0…	K04066	priA	map03440	Homologous recombination	COG1198	L:Replication, recombination and repair	PF04851.12;PF00270.26;PF00271.28	ResIII;DEAD;Helicase_C	Type III restriction enzyme, res subunit;DEAD/DEAH box helicase;Helicase conserved C-terminal domain	CYT	1	1	92.6	Medium
AW20_RS19045	AW20_RS19045	0.729	-0.456	0.000886	down	yes	18100000000	24830000000	2.5003e+10	2.38428e+10	2.5652e+10	1.80125e+10	19074928022	1.72001e+10	BP:homeostatic process;BP:detoxification;BP:regulation of biological process;BP:single-organism process;BP:single-organism metabolic process;BP:cellular oxidant detoxification;BP:biological regulation;BP:cellular homeostasis;BP:cellular process;BP:regulation of cellular process;BP:cellular detoxification;BP:biological_process;BP:metabolic process;BP:cell redox homeostasis;BP:oxidation-reduction p…	GO:0042592;GO:0098754;GO:0050789;GO:0044699;GO:0044710;GO:0098869;GO:0065007;GO:0019725;GO:0009987;GO:0050794;GO:1990748;GO:0008150;GO:0008152;GO:0045454;GO:0055114;GO:0065008;GO:0044763GO:0005623;GO:0005575GO:0003674;GO:0008379;GO:0016491;GO:0016684;GO:0016209;GO:0003824;GO:0051920;GO:0004601	K11065	tpx	------	------	COG2077	O:Posttranslational modification, protein turnover, chaperones	PF08534.7;PF00578.18	Redoxin;AhpC-TSA	Redoxin;AhpC/TSA family	CYT	11	89	17.9	High
AW20_RS07895	AW20_RS07895	0.7292	-0.4556	0.5694	down	no	721000000	988800000	1.85061e+09	5.67755e+08	5.48104e+08	7.66332e+08	645177847	7.51534e+08	BP:cellular biosynthetic process;BP:cellular nitrogen compound metabolic process;BP:nitrogen compound metabolic process;BP:nucleoside biosynthetic process;BP:queuosine metabolic process;BP:organic cyclic compound metabolic process;BP:nucleobase-containing compound metabolic process;BP:single-organism metabolic process;BP:single-organism biosynthetic process;BP:cellular nitrogen compound biosynthe…	GO:0044249;GO:0034641;GO:0006807;GO:0009163;GO:0046116;GO:1901360;GO:0006139;GO:0044710;GO:0044711;GO:0044271;GO:1901362;GO:0055114;GO:0071704;GO:0042455;GO:0018130;GO:1901576;GO:0009987;GO:0006725;GO:0009058;GO:0044763;GO:0009116;GO:0008152;GO:0019438;GO:0034654;GO:0008616;GO:0009119;GO:0055086;GO:0046483;GO:0044238;GO:0044699;GO:1901564;GO:1901566;GO:1901137;GO:1901135;GO:0044237;GO:1901657;GO:…	K09457	queF	map00790	Folate biosynthesis	COG0780	R:General function prediction only	PF14489.3	QueF	QueF-like protein	CYT	9	62	19.5	High
AW20_RS03205	AW20_RS03205	0.7292	-0.4556	0.08174	down	no	23720000	32530000	3.02453e+07	2.84411e+07	3.88899e+07	2.02179e+07	23741128	2.72134e+07	------	------	------	------	------	------	------	------	------	------	------	CYT	1	7	15.8	Medium
AW20_RS20385	AW20_RS20385	0.732	-0.4501	0.003429	down	yes	1229000000	1679000000	1.80859e+09	1.66722e+09	1.56121e+09	1.23194e+09	1246568956	1.2087e+09	BP:pyrimidine ribonucleotide metabolic process;BP:nucleotide biosynthetic process;BP:small molecule metabolic process;BP:ribonucleoside monophosphate metabolic process;BP:pyrimidine nucleoside biosynthetic process;BP:organic cyclic compound biosynthetic process;BP:pyrimidine ribonucleoside metabolic process;BP:pyrimidine ribonucleoside biosynthetic process;BP:single-organism metabolic process;BP:…	GO:0009218;GO:0009165;GO:0044281;GO:0009161;GO:0046134;GO:1901362;GO:0046131;GO:0046132;GO:0044710;GO:0044711;GO:0044206;GO:0010138;GO:0009201;GO:0046035;GO:0046036;GO:0009209;GO:0009208;GO:0009174;GO:0009173;GO:0042455;GO:0046483;GO:0044211;GO:1901564;GO:1901566;GO:0019637;GO:0019438;GO:0009163;GO:0009148;GO:0009141;GO:0009142;GO:0009147;GO:0006807;GO:1901576;GO:0006206;GO:1901360;GO:0018130;GO:…	K00876	udk, UCK	map00240	Pyrimidine metabolism	COG0572	F:Nucleotide transport and metabolism	PF00485.15	PRK	Phosphoribulokinase / Uridine kinase family	CYT	5	35	24.3	High
AW20_RS04485	AW20_RS04485	0.7325	-0.4491	0.01544	down	yes	336600000	459500000	4.03563e+08	4.99896e+08	4.749e+08	3.37763e+08	352031922	3.19948e+08	MF:hydrolase activity;MF:molecular_function;MF:catalytic activity	GO:0016787;GO:0003674;GO:0003824	------	------	------	------	------	------	PF00293.25	NUDIX	NUDIX domain	CYT	7	55	17.2	High
AW20_RS20760	AW20_RS20760	0.734	-0.4461	0.2844	down	no	71690000	97670000	1.24763e+08	1.11488e+08	5.67525e+07	6.93156e+07	77672258	6.80874e+07	MF:binding;MF:anion binding;MF:purine nucleotide binding;MF:adenyl nucleotide binding;MF:purine ribonucleoside triphosphate binding;MF:organic cyclic compound binding;MF:ion binding;MF:ribonucleotide binding;MF:nucleoside phosphate binding;MF:heterocyclic compound binding;MF:small molecule binding;MF:carbohydrate derivative binding;MF:adenyl ribonucleotide binding;MF:ATP binding;MF:ribonucleoside…	GO:0005488;GO:0043168;GO:0017076;GO:0030554;GO:0035639;GO:0097159;GO:0043167;GO:0032553;GO:1901265;GO:1901363;GO:0036094;GO:0097367;GO:0032559;GO:0005524;GO:0032549;GO:0032555;GO:0003674;GO:0000166;GO:0032550;GO:0001883;GO:0001882	K06217	phoH, phoL	------	------	COG1702	T:Signal transduction mechanisms	PF02562.13;PF13604.3	PhoH;AAA_30	PhoH-like protein;AAA domain	CYT	4	17	35.4	High
AW20_RS18245	AW20_RS18245	0.7345	-0.4452	0.3584	down	no	12700000	17290000	1.95584e+07	1.88563e+07	1.34456e+07	1.98312e+07	6.06087e+06	1.22021e+07	CC:cellular_component;CC:membrane part;CC:integral component of membrane;CC:intrinsic component of membrane	GO:0005575;GO:0044425;GO:0016021;GO:0031224	------	------	------	------	COG1284	S:Function unknown	PF02588.12;PF10035.6	YitT_membrane;DUF2179	Uncharacterised 5xTM membrane BCR, YitT family COG1284;Uncharacterized protein conserved in bacteria	CYT	1	4	31.3	Medium
AW20_RS17700	AW20_RS17700	0.7351	-0.444	0.03139	down	yes	354300000	482000000	4.4079e+08	5.2557e+08	4.79682e+08	3.02722e+08	409004172	3.5127e+08	BP:phosphorylation;BP:cellular process;BP:cellular metabolic process;BP:phosphate-containing compound metabolic process;BP:biological_process;BP:metabolic process;BP:phosphorus metabolic processMF:kinase activity;MF:transferase activity;MF:catalytic activity;MF:molecular_function;MF:transferase activity, transferring phosphorus-containing groups	GO:0016310;GO:0009987;GO:0044237;GO:0006796;GO:0008150;GO:0008152;GO:0006793GO:0016301;GO:0016740;GO:0003824;GO:0003674;GO:0016772	K06347	kapB	map02020	Two-component system	------	------	PF08810.7	KapB	Kinase associated protein B	CYT	6	50	14.6	High
AW20_RS01690	AW20_RS01690	0.7351	-0.444	0.09672	down	no	34110000	46400000	4.85569e+07	4.04701e+07	5.01833e+07	4.34533e+07	31560496	2.73194e+07	------	------	------	------	------	------	------	------	PF01965.21	DJ-1_PfpI	DJ-1/PfpI family	CYT	4	32	20.8	High
AW20_RS06440	AW20_RS06440	0.736	-0.4422	0.1062	down	no	332300000	451500000	3.76918e+08	5.52712e+08	4.24967e+08	3.78632e+08	3.11992e+08	3.06355e+08	BP:locomotion;BP:chemotaxis;BP:taxis;BP:phosphorelay signal transduction system;BP:regulation of cellular process;BP:biological regulation;BP:signal transduction;BP:biological_process;BP:intracellular signal transduction;BP:regulation of biological processCC:cell part;CC:cellular_component;CC:intracellularMF:molecular_function;MF:phosphorelay response regulator activity;MF:signal transducer activ…	GO:0040011;GO:0006935;GO:0042330;GO:0000160;GO:0050794;GO:0065007;GO:0007165;GO:0008150;GO:0035556;GO:0050789GO:0044464;GO:0005575;GO:0005622GO:0003674;GO:0000156;GO:0004871;GO:0005057	K03413	cheY	map02030;map02020	Bacterial chemotaxis;Two-component system	COG0784	T:Signal transduction mechanisms	PF00072.21	Response_reg	Response regulator receiver domain	CYT	6	74	13.4	High
AW20_RS09855	AW20_RS09855	0.7368	-0.4407	0.1637	down	no	124300000	168700000	1.84927e+08	1.56022e+08	1.65019e+08	1.71709e+08	89177192	1.11977e+08	------	------	K09124	K09124	------	------	COG1700	S:Function unknown	PF09823.6;PF04411.9	DUF2357;PDDEXK_7	Domain of unknown function;PD	CYT	1	1	95.8	Low
AW20_RS11525	AW20_RS11525	0.7371	-0.4401	0.007978	down	yes	96340000	130700000	1.4066e+08	1.32788e+08	1.18555e+08	9.33649e+07	9.40398e+07	1.0162e+08	------	------	------	------	------	------	------	------	------	------	------	CYT	3	20	19.3	High
AW20_RS01235	AW20_RS01235	0.7372	-0.4399	0.01309	down	yes	367000000	497800000	4.91256e+08	4.50105e+08	5.51947e+08	3.76828e+08	373661230	3.50586e+08	BP:benzene-containing compound metabolic process;BP:protein complex assembly;BP:protein homotetramerization;BP:macromolecular complex subunit organization;BP:cellular component assembly;BP:amine catabolic process;BP:carboxylic acid metabolic process;BP:cellular ketone metabolic process;BP:cellular amino acid catabolic process;BP:oxoacid metabolic process;BP:cellular nitrogen compound metabolic pr…	GO:0042537;GO:0006461;GO:0051289;GO:0043933;GO:0022607;GO:0009310;GO:0019752;GO:0042180;GO:0009063;GO:0043436;GO:0034641;GO:0006807;GO:0044281;GO:0044282;GO:1901360;GO:1901361;GO:0044712;GO:0019441;GO:0044710;GO:0071822;GO:0070189;GO:0071840;GO:0006520;GO:0051260;GO:0006569;GO:0006568;GO:0065003;GO:0071704;GO:0051262;GO:0044699;GO:0044248;GO:1901605;GO:1901606;GO:0044270;GO:0006575;GO:0009308;GO:…	K00453	E1.13.11.11, TDO2	map00380	Tryptophan metabolism	COG3483	E:Amino acid transport and metabolism	PF03301.10	Trp_dioxygenase	Tryptophan 2,3-dioxygenase	CYT	9	41	32.7	High
AW20_RS03470	AW20_RS03470	0.7378	-0.4387	0.02508	down	yes	2893000000	3921000000	3.44852e+09	4.13154e+09	4.18366e+09	3.1239e+09	2549821598	3.0052e+09	------	------	------	------	------	------	------	------	------	------	------	CYT	5	71	9.9	High
AW20_RS14360	AW20_RS14360	0.7384	-0.4375	0.08953	down	no	304900000	412900000	4.14293e+08	4.1928e+08	4.05006e+08	3.23872e+08	377269688	2.13492e+08	------	------	K19411	mcsA	------	------	COG3880	S:Function unknown	PF02151.16	UVR	UvrB/uvrC motif	CYT	4	21	21	High
AW20_RS21600	AW20_RS21600	0.7386	-0.4371	0.001859	down	yes	495400000	670700000	6.82856e+08	6.99061e+08	6.30269e+08	5.07276e+08	507457422	4.71426e+08	BP:monosaccharide biosynthetic process;BP:small molecule metabolic process;BP:small molecule biosynthetic process;BP:single-organism process;BP:gluconeogenesis;BP:organic substance biosynthetic process;BP:single-organism metabolic process;BP:single-organism biosynthetic process;BP:organic substance metabolic process;BP:hexose metabolic process;BP:hexose biosynthetic process;BP:biosynthetic proces…	GO:0046364;GO:0044281;GO:0044283;GO:0044699;GO:0006094;GO:1901576;GO:0044710;GO:0044711;GO:0071704;GO:0019318;GO:0019319;GO:0009058;GO:0008150;GO:0008152;GO:0044723;GO:0044238;GO:0005975;GO:0005996;GO:0016051;GO:0006006GO:0003674;GO:0016597;GO:0043168;GO:0016841;GO:0016840;GO:0016829;GO:0043167;GO:0036094;GO:0003824;GO:0003941;GO:0051540;GO:0051539;GO:0043177;GO:0051536;GO:0031406;GO:0005488	K01752	E4.3.1.17, sdaA, sdaB, tdcG	map00270;map00260	Cysteine and methionine metabolism;Glycine, serine and threonine metabolism	COG1760	E:Amino acid transport and metabolism	PF03315.12;PF01842.22	SDH_beta;ACT	Serine dehydratase beta chain;ACT domain	CYT	6	36	23.9	High
AW20_RS14210	AW20_RS14210	0.74	-0.4344	0.02814	down	yes	12920000000	17460000000	1.63887e+10	1.8294e+10	17695056164	1.51e+10	10858003940	1.27961e+10	BP:primary metabolic process;BP:cellular biosynthetic process;BP:cellular nitrogen compound metabolic process;BP:nitrogen compound metabolic process;BP:cellular macromolecule biosynthetic process;BP:organic substance biosynthetic process;BP:cellular nitrogen compound biosynthetic process;BP:cellular macromolecule metabolic process;BP:peptide biosynthetic process;BP:organic substance metabolic pro…	GO:0044238;GO:0044249;GO:0034641;GO:0006807;GO:0034645;GO:1901576;GO:0044271;GO:0044260;GO:0043043;GO:0071704;GO:0044267;GO:0009987;GO:0009058;GO:0009059;GO:0008150;GO:0008152;GO:1901564;GO:0043604;GO:0043603;GO:1901566;GO:0019538;GO:0044237;GO:0043170;GO:0006518;GO:0006412GO:0015935;GO:0044464;GO:0030529;GO:0005575;GO:0044391;GO:0032991;GO:1990904;GO:0044446;GO:0044444;GO:0044424;GO:0044422GO:00…	K02946	RP-S10, MRPS10, rpsJ	map03010	Ribosome	COG0051	J:Translation, ribosomal structure and biogenesis	PF00338.19	Ribosomal_S10	Ribosomal protein S10p/S20e	CYT	6	57	11.7	High
AW20_RS11985	AW20_RS11985	0.74	-0.4344	0.06511	down	no	284300000	384200000	4.31494e+08	3.82204e+08	3.39012e+08	3.39186e+08	2.7426e+08	2.39367e+08	MF:aminoacyl-tRNA ligase activity;MF:catalytic activity;MF:molecular_function;MF:ligase activity;MF:ligase activity, forming carbon-oxygen bonds;MF:ligase activity, forming aminoacyl-tRNA and related compounds	GO:0004812;GO:0003824;GO:0003674;GO:0016874;GO:0016875;GO:0016876	K07586	ygaC	------	------	COG3557	J:Translation, ribosomal structure and biogenesis	PF04167.10	DUF402	Protein of unknown function	CYT	5	37	21.1	High
AW20_RS13755	AW20_RS13755	0.7413	-0.4319	0.04396	down	yes	459700000	620100000	6.518e+08	6.88596e+08	5.19982e+08	4.86493e+08	473857382	4.18854e+08	BP:peptide transport;BP:single-organism process;BP:amide transport;BP:transmembrane transport;BP:nitrogen compound transport;BP:organic substance transport;BP:oligopeptide transport;BP:cellular process;BP:transport;BP:single-organism transport;BP:biological_process;BP:single-organism cellular process;BP:establishment of localization;BP:localization;BP:single-organism localizationCC:ATPase depende…	GO:0015833;GO:0044699;GO:0042886;GO:0055085;GO:0071705;GO:0071702;GO:0006857;GO:0009987;GO:0006810;GO:0044765;GO:0008150;GO:0044763;GO:0051234;GO:0051179;GO:1902578GO:0098533;GO:0005575;GO:0044459;GO:1902495;GO:1902494;GO:1990351;GO:1904949;GO:0043234;GO:0043190;GO:0032991;GO:0044464;GO:0098797;GO:0098796;GO:0044425GO:0003674;GO:0016887;GO:0015197;GO:0016820;GO:0042623;GO:0015399;GO:0022804;GO:00…	K15580	oppA, mppA	map02024;map02010;map01501	Quorum sensing;ABC transporters;beta-Lactam resistance	COG4166	E:Amino acid transport and metabolism	PF00496.19	SBP_bac_5	Bacterial extracellular solute-binding proteins, family 5 Middle	CYT	15	35	60.9	High
AW20_RS17485	AW20_RS17485	0.7418	-0.4309	0.01002	down	yes	6726000000	9067000000	8.35575e+09	9.12995e+09	9.7167e+09	6.08216e+09	7049029350	7.0468e+09	BP:cellular component assembly;BP:cellular biosynthetic process;BP:cellular component organization or biogenesis;BP:cofactor metabolic process;BP:cofactor biosynthetic process;BP:cellular component organization;BP:cellular process;BP:iron-sulfur cluster assembly;BP:biosynthetic process;BP:biological_process;BP:metabolic process;BP:metallo-sulfur cluster assembly;BP:cellular metabolic processMF:mo…	GO:0022607;GO:0044249;GO:0071840;GO:0051186;GO:0051188;GO:0016043;GO:0009987;GO:0016226;GO:0009058;GO:0008150;GO:0008152;GO:0031163;GO:0044237GO:0003674;GO:0005488;GO:0043169;GO:0051540;GO:0046914;GO:0043167;GO:0005506;GO:0046872;GO:0051536	------	------	------	------	COG0694	O:Posttranslational modification, protein turnover, chaperones	PF01106.14	NifU	NifU-like domain	CYT	4	71	8.6	High
AW20_RS28330	AW20_RS28330	0.7422	-0.4301	0.3392	down	no	27260000	36730000	3.98584e+07	2.69592e+07	4.33631e+07	1.65974e+07	40875930	2.43146e+07	MF:N-acetyltransferase activity;MF:transferase activity;MF:catalytic activity;MF:acetyltransferase activity;MF:transferase activity, transferring acyl groups;MF:transferase activity, transferring acyl groups other than amino-acyl groups;MF:N-acyltransferase activity;MF:molecular_function	GO:0008080;GO:0016740;GO:0003824;GO:0016407;GO:0016746;GO:0016747;GO:0016410;GO:0003674	------	------	------	------	------	------	PF13420.4;PF00583.22;PF13673.4;PF08445.7;PF13508.4;PF13302.4	Acetyltransf_4;Acetyltransf_1;Acetyltransf_10;FR47;Acetyltransf_7;Acetyltransf_3	Acetyltransferase;Acetyltransferase;Acetyltransferase;FR47-like protein;Acetyltransferase;Acetyltransferase	CYT	2	16	18.9	High
AW20_RS23320	AW20_RS23320	0.7424	-0.4297	0.000382	down	yes	160500000	216200000	2.11356e+08	2.13974e+08	2.23319e+08	1.54512e+08	1.66621e+08	1.60504e+08	BP:nucleotide biosynthetic process;BP:small molecule metabolic process;BP:small molecule catabolic process;BP:organic cyclic compound biosynthetic process;BP:organic cyclic compound metabolic process;BP:single-organism catabolic process;BP:single-organism metabolic process;BP:single-organism biosynthetic process;BP:purine nucleoside bisphosphate metabolic process;BP:heterocycle metabolic process;…	GO:0009165;GO:0044281;GO:0044282;GO:1901362;GO:1901360;GO:0044712;GO:0044710;GO:0044711;GO:0034032;GO:0046483;GO:0006767;GO:0006766;GO:0032787;GO:0072329;GO:0043436;GO:0046129;GO:0046128;GO:0042455;GO:0006575;GO:1901564;GO:1901565;GO:1901566;GO:0016054;GO:0006163;GO:0042451;GO:0006164;GO:0019637;GO:0019438;GO:0009163;GO:0006807;GO:1901576;GO:0051187;GO:0051186;GO:0051188;GO:0018130;GO:0009152;GO:…	K13038	coaBC, dfp	map00770	Pantothenate and CoA biosynthesis	COG0452	H:Coenzyme transport and metabolism	PF04127.12;PF02441.16	DFP;Flavoprotein	DNA / pantothenate metabolism flavoprotein;Flavoprotein	CYT	6	16	43.9	High
AW20_RS09220	AW20_RS09220	0.7434	-0.4278	0.006977	down	yes	3940000000	5300000000	5.67414e+09	4.83103e+09	5.39351e+09	4.13114e+09	3.88117e+09	3.80686e+09	BP:single-organism metabolic process;BP:single-organism process;BP:metabolic process;BP:biological_process;BP:oxidation-reduction processMF:monooxygenase activity;MF:heme oxygenas;MF:oxidoreductase activity, acting on paired donors, with incorporation or reduction of molecular oxygen;MF:catalytic activity;MF:molecular_function;MF:oxidoreductase activity	GO:0044710;GO:0044699;GO:0008152;GO:0008150;GO:0055114GO:0004497;GO:0004392;GO:0016705;GO:0003824;GO:0003674;GO:0016491	K21481	mhuD, hmoB	------	------	COG2329	S:Function unknown	PF03992.13	ABM	Antibiotic biosynthesis monooxygenase	CYT	8	79	19.1	High
AW20_RS02335	AW20_RS02335	0.7438	-0.427	0.2667	down	no	234000000	314600000	2.63965e+08	4.06003e+08	2.7396e+08	0	239963512	2.28027e+08	------	------	------	------	------	------	------	------	PF13424.3	TPR_12	Tetratricopeptide repeat	CYT	7	21	43.9	High
AW20_RS03895	AW20_RS03895	0.7452	-0.4243	0.3513	down	no	33630000	45130000	3.62391e+07	5.41246e+07	4.50302e+07	5.27609e+07	22399452	2.57275e+07	------	------	------	------	------	------	------	------	PF07179.9	SseB	SseB protein N-terminal domain	CYT	3	42	16.6	High
AW20_RS26550	AW20_RS26550	0.7463	-0.4222	0.01623	down	yes	155600000	208500000	2.14115e+08	2.00264e+08	2.11027e+08	1.30416e+08	168389242	1.67862e+08	BP:cellular process;BP:metabolic process;BP:antibiotic metabolic process;BP:cellular biosynthetic process;BP:cellular metabolic process;BP:biosynthetic process;BP:biological_process;BP:antibiotic biosynthetic process;BP:drug metabolic processCC:integral component of membrane;CC:cellular_component;CC:membrane part;CC:intrinsic component of membraneMF:hydrolase activity;MF:hydrolase activity, actin…	GO:0009987;GO:0008152;GO:0016999;GO:0044249;GO:0044237;GO:0009058;GO:0008150;GO:0017000;GO:0017144GO:0016021;GO:0005575;GO:0044425;GO:0031224GO:0016787;GO:0016811;GO:0003824;GO:0003674;GO:0016810	K01434	E3.5.1.11	map00311	Penicillin and cephalosporin biosynthesis	COG2366	R:General function prediction only	PF01804.15	Penicil_amidase	Penicillin amidase	CYT	7	9	90.1	High
AW20_RS03645	AW20_RS03645	0.7479	-0.4191	0.01249	down	yes	307300000	410900000	4.32894e+08	3.76873e+08	4.22974e+08	2.77653e+08	335341836	3.09025e+08	BP:hydrogen ion transmembrane transport;BP:single-organism process;BP:single-organism metabolic process;BP:proton transport;BP:oxidation-reduction process;BP:localization;BP:inorganic cation transmembrane transport;BP:inorganic ion transmembrane transport;BP:monovalent inorganic cation transport;BP:hydrogen transport;BP:cation transport;BP:ion transport;BP:transport;BP:ion transmembrane transport…	GO:1902600;GO:0044699;GO:0044710;GO:0015992;GO:0055114;GO:0051179;GO:0098662;GO:0098660;GO:0015672;GO:0006818;GO:0006812;GO:0006811;GO:0006810;GO:0034220;GO:0044765;GO:0008150;GO:0008152;GO:0051234;GO:0055085;GO:1902578;GO:0044763;GO:0009987;GO:0098655GO:0032549;GO:0003674;GO:0005488;GO:0001883;GO:0000166;GO:1901363;GO:0016491;GO:0043168;GO:0043167;GO:0022857;GO:0005215;GO:0035639;GO:0032559;GO:0…	K07152	SCO1_2	------	------	COG1999	R:General function prediction only	PF02630.11;PF00578.18;PF08534.7	SCO1-SenC;AhpC-TSA;Redoxin	SCO1/SenC;AhpC/TSA family;Redoxin	CYT	4	41	22.2	High
AW20_RS23245	AW20_RS23245	0.7485	-0.4179	0.001664	down	yes	69860000	93330000	9.28358e+07	9.15421e+07	9.56167e+07	7.14811e+07	73827192	6.42708e+07	BP:pyrimidine ribonucleotide metabolic process;BP:nucleotide biosynthetic process;BP:small molecule metabolic process;BP:ribonucleoside monophosphate metabolic process;BP:pyrimidine nucleoside biosynthetic process;BP:organic cyclic compound biosynthetic process;BP:pyrimidine ribonucleoside metabolic process;BP:organic cyclic compound metabolic process;BP:organic cyclic compound catabolic process;…	GO:0009218;GO:0009165;GO:0044281;GO:0009161;GO:0046134;GO:1901362;GO:0046131;GO:1901360;GO:1901361;GO:0044712;GO:0044710;GO:0044711;GO:0044205;GO:0055114;GO:0009174;GO:0009173;GO:0042455;GO:0046483;GO:1901564;GO:1901565;GO:1901566;GO:0019438;GO:0019860;GO:0009163;GO:0006807;GO:1901576;GO:1901575;GO:0006208;GO:0006206;GO:0006207;GO:0046132;GO:0019637;GO:0018130;GO:0006220;GO:0006221;GO:0009156;GO:…	K17828	pyrDI	map00240	Pyrimidine metabolism	COG0167	F:Nucleotide transport and metabolism	PF01180.18;PF01207.14;PF03060.12;PF00977.18	DHO_dh;Dus;NMO;His_biosynth	Dihydroorotate dehydrogenase;Dihydrouridine synthase;Nitronate monooxygenase;Histidine biosynthesis protein	CYT	3	15	33	High
AW20_RS05000	AW20_RS05000	0.7494	-0.4162	0.03637	down	yes	281100000	375100000	3.79323e+08	3.7915e+08	3.66813e+08	2.77572e+08	230957872	3.34918e+08	BP:coenzyme metabolic process;BP:cellular biosynthetic process;BP:cellular nitrogen compound metabolic process;BP:nitrogen compound metabolic process;BP:coenzyme biosynthetic process;BP:pyridine-containing compound metabolic process;BP:pyridine-containing compound biosynthetic process;BP:single-organism process;BP:organic substance biosynthetic process;BP:single-organism metabolic process;BP:cofa…	GO:0006732;GO:0044249;GO:0034641;GO:0006807;GO:0009108;GO:0072524;GO:0072525;GO:0044699;GO:1901576;GO:0044710;GO:0051186;GO:1901362;GO:0051188;GO:0071704;GO:1901360;GO:0042822;GO:0042823;GO:0018130;GO:0046184;GO:0009987;GO:0006725;GO:0009058;GO:0044711;GO:0008150;GO:0008152;GO:0044271;GO:0090407;GO:0055114;GO:0046483;GO:1901564;GO:0006081;GO:1901566;GO:0044763;GO:0044237;GO:0006796;GO:0006793;GO:…	K07006	K07006	------	------	COG3576	R:General function prediction only	PF01243.17	Pyridox_oxidase	Pyridoxamine 5'-phosphate oxidase	CYT	8	45	23.8	High
AW20_RS17720	AW20_RS17720	0.7495	-0.416	0.2605	down	no	23100000	30820000	2.11943e+07	3.07243e+07	4.05372e+07	2.63649e+07	19848084	2.30911e+07	------	------	------	------	------	------	------	------	PF08958.7	DUF1871	Domain of unknown function	CYT	1	11	9.5	High
AW20_RS28585	AW20_RS28585	0.7505	-0.4141	0.2166	down	no	146200000	194800000	1.95852e+08	2.25044e+08	1.63539e+08	1.00202e+08	196792804	1.41747e+08	------	------	------	------	------	------	------	------	PF14172.3	DUF4309	Domain of unknown function	CYT	5	26	23.7	High
AW20_RS16340	AW20_RS16340	0.7513	-0.4125	0.1263	down	no	574700000	764900000	6.73452e+08	6.75587e+08	9.4573e+08	4.97983e+08	630493160	5.9569e+08	BP:regulation of primary metabolic process;BP:regulation of metabolic process;BP:regulation of cellular biosynthetic process;BP:response to temperature stimulus;BP:regulation of cellular metabolic process;BP:regulation of biological process;BP:regulation of cellular macromolecule biosynthetic process;BP:regulation of nucleobase-containing compound metabolic process;BP:biological regulation;BP:reg…	GO:0080090;GO:0019222;GO:0031326;GO:0009266;GO:0031323;GO:0050789;GO:2000112;GO:0019219;GO:0065007;GO:0010468;GO:0060255;GO:0009889;GO:1903506;GO:0050794;GO:0006950;GO:0008150;GO:0051171;GO:2001141;GO:0009409;GO:0009628;GO:0050896;GO:0051252;GO:0006355;GO:0010556GO:0005737;GO:0044464;GO:0005575;GO:0044424GO:0003674;GO:0005488;GO:0003676;GO:0003677;GO:1901363;GO:0097159	K03704	cspA	------	------	COG1278	K:Transcription	PF00313.19	CSD	'Cold-shock' DNA-binding domain	CYT	4	75	7.3	High
AW20_RS19275	AW20_RS19275	0.7514	-0.4123	0.2383	down	no	19740000	26270000	2.5208e+07	2.94512e+07	2.41604e+07	2.45863e+07	10902936	2.37447e+07	CC:cellular_component;CC:membrane part;CC:integral component of membrane;CC:intrinsic component of membrane	GO:0005575;GO:0044425;GO:0016021;GO:0031224	------	------	------	------	COG0628	S:Function unknown	PF01594.13	UPF0118	Domain of unknown function DUF20	CYT	2	4	41.4	High
AW20_RS15000	AW20_RS15000	0.7522	-0.4108	0.4192	down	no	101100000	134400000	1.47257e+08	1.80244e+08	7.57673e+07	1.41089e+08	7.31282e+07	8.90862e+07	CC:integral component of membrane;CC:cellular_component;CC:membrane part;CC:intrinsic component of membraneMF:molecular_function;MF:catalytic activity;MF:transferase activity;MF:transferase activity, transferring acyl groups;MF:transferase activity, transferring acyl groups other than amino-acyl groups	GO:0016021;GO:0005575;GO:0044425;GO:0031224GO:0003674;GO:0003824;GO:0016740;GO:0016746;GO:0016747	------	------	------	------	COG3274	S:Function unknown	PF01757.19	Acyl_transf_3	Acyltransferase family	CYT	4	11	39.4	High
AW20_RS24840	AW20_RS24840	0.7526	-0.41	0.275	down	no	114700000	152400000	1.25301e+08	1.66195e+08	1.65786e+08	1.51395e+08	6.30567e+07	1.29706e+08	------	------	------	------	------	------	------	------	------	------	------	CYT	2	73	7.6	High
AW20_RS19390	AW20_RS19390	0.754	-0.4074	0.000977	down	yes	9116000000	12090000000	1.15981e+10	1.2358e+10	1.23032e+10	8.87805e+09	8874066603	9.59675e+09	BP:primary metabolic process;BP:cellular macromolecule biosynthetic process;BP:macromolecular complex subunit organization;BP:cellular biosynthetic process;BP:cellular nitrogen compound metabolic process;BP:nitrogen compound metabolic process;BP:cellular macromolecular complex assembly;BP:organic substance biosynthetic process;BP:cellular component organization or biogenesis;BP:ribosomal large su…	GO:0044238;GO:0034645;GO:0043933;GO:0044249;GO:0034641;GO:0006807;GO:0034622;GO:1901576;GO:0071840;GO:0000027;GO:0071826;GO:0044271;GO:0044260;GO:0043043;GO:0016043;GO:0071704;GO:0022618;GO:0065003;GO:0043170;GO:0022607;GO:0044267;GO:0009987;GO:0009058;GO:0009059;GO:0008150;GO:0008152;GO:1901564;GO:0043604;GO:0043603;GO:1901566;GO:0019538;GO:0044237;GO:0006518;GO:0006412GO:0015934;GO:0022625;GO:0…	K02887	RP-L20, MRPL20, rplT	map03010	Ribosome	------	------	PF00453.15	Ribosomal_L20	Ribosomal protein L20	CYT	6	38	13.6	High
AW20_RS15950	AW20_RS15950	0.7541	-0.4072	0.02088	down	yes	189500000	251300000	2.68918e+08	2.31602e+08	2.53511e+08	2.01929e+08	164022048	2.02583e+08	MF:racemase and epimerase activity, acting on carbohydrates and derivatives;MF:racemase and epimerase activity;MF:isomerase activity;MF:UDP-N-acetylglucosamine 2-epimerase activity;MF:organic cyclic compound binding;MF:nucleotide binding;MF:small molecule binding;MF:catalytic activity;MF:molecular_function;MF:binding;MF:heterocyclic compound binding;MF:nucleoside phosphate binding	GO:0016857;GO:0016854;GO:0016853;GO:0008761;GO:0097159;GO:0000166;GO:0036094;GO:0003824;GO:0003674;GO:0005488;GO:1901363;GO:1901265	K01791	wecB	map00520;map05111	Amino sugar and nucleotide sugar metabolism;Biofilm formation - Vibrio cholerae	COG0381	M:Cell wall/membrane/envelope biogenesis	PF02350.16	Epimerase_2	UDP-N-acetylglucosamine 2-epimerase	CYT	2	63	41.6	High
AW20_RS20950	AW20_RS20950	0.7546	-0.4062	0.3266	down	no	1485000	1968000	0	2.51703e+06	1.41895e+06	1.56913e+06	1.45005e+06	1.4363e+06	BP:primary metabolic process;BP:carbohydrate metabolic process;BP:organic substance metabolic process;BP:biosynthetic process;BP:biological_process;BP:metabolic processMF:nucleotidyltransferase activity;MF:isomerase activity;MF:catalytic activity;MF:transferase activity, transferring phosphorus-containing groups;MF:transferase activity;MF:intramolecular transferase activity, phosphotransferases;M…	GO:0044238;GO:0005975;GO:0071704;GO:0009058;GO:0008150;GO:0008152GO:0016779;GO:0016853;GO:0003824;GO:0016772;GO:0016740;GO:0016868;GO:0003674;GO:0016866	K16881	K16881	map00520;map00051	Amino sugar and nucleotide sugar metabolism;Fructose and mannose metabolism	COG1208	M:Cell wall/membrane/envelope biogenesis	PF00483.20;PF12804.4;PF00132.21;PF02878.13	NTP_transferase;NTP_transf_3;Hexapep;PGM_PMM_I	Nucleotidyl transferase;MobA-like NTP transferase domain;Bacterial transferase hexapeptide;Phosphoglucomutase/phosphomannomutase, alpha/beta/alpha domain I	CYT	1	1	89.7	Low
AW20_RS03015	AW20_RS03015	0.755	-0.4055	0.3269	down	no	270000000	357600000	2.68968e+08	3.97416e+08	4.06394e+08	1.41126e+08	325293901	3.4369e+08	------	------	------	------	------	------	COG2318	S:Function unknown	PF05163.9;PF12867.4	DinB;DinB_2	DinB family;DinB superfamily	CYT	5	34	20.5	High
AW20_RS10185	AW20_RS10185	0.7565	-0.4026	0.00303	down	yes	1075000000	1421000000	1.3562e+09	1.43406e+09	1.47225e+09	1.14562e+09	1001293185	1.07806e+09	BP:cell surface receptor signaling pathway;BP:regulation of cellular process;BP:amino acid transport;BP:anion transport;BP:signal transduction;BP:regulation of biological process;BP:single-organism process;BP:glutamate receptor signaling pathway;BP:nitrogen compound transport;BP:biological regulation;BP:organic acid transport;BP:transport;BP:ionotropic glutamate receptor signaling pathway;BP:ion …	GO:0007166;GO:0050794;GO:0006865;GO:0006820;GO:0007165;GO:0050789;GO:0044699;GO:0007215;GO:0071705;GO:0065007;GO:0015849;GO:0006810;GO:0035235;GO:0006811;GO:0071702;GO:0015711;GO:0044765;GO:0008150;GO:0051234;GO:0051179;GO:1902578;GO:0046942;GO:0055085;GO:0044763;GO:0009987GO:0016020;GO:0005575GO:0004872;GO:0038023;GO:0015276;GO:0060089;GO:0030594;GO:0003674;GO:0016887;GO:0043167;GO:0016597;GO:00…	K02424	fliY	map02010	ABC transporters	COG0834	E:Amino acid transport and metabolism	PF00497.17;PF10613.6	SBP_bac_3;Lig_chan-Glu_bd	Bacterial extracellular solute-binding proteins, family 3;Ligated ion channel L-glutamate- and glycine-binding site	CYT	12	57	29	High
AW20_RS24125	AW20_RS24125	0.7577	-0.4003	0.2652	down	no	70910000	93590000	7.77314e+07	1.02423e+08	1.00629e+08	5.19841e+07	5.88393e+07	1.01895e+08	BP:nucleic acid metabolic process;BP:cellular nitrogen compound metabolic process;BP:nitrogen compound metabolic process;BP:ncRNA metabolic process;BP:organic cyclic compound metabolic process;BP:ncRNA processing;BP:nucleobase-containing compound metabolic process;BP:cellular macromolecule metabolic process;BP:organic substance metabolic process;BP:tRNA processing;BP:cellular process;BP:cellular …	GO:0090304;GO:0034641;GO:0006807;GO:0034660;GO:1901360;GO:0034470;GO:0006139;GO:0044260;GO:0071704;GO:0008033;GO:0009987;GO:0006725;GO:0008150;GO:0008152;GO:0046483;GO:0016070;GO:0044238;GO:0044237;GO:0043170;GO:0006399;GO:0006396GO:0035639;GO:0003674;GO:0005488;GO:0043167;GO:1901363;GO:0001882;GO:0000166;GO:0016765;GO:0016740;GO:0001883;GO:0032549;GO:0017076;GO:0052381;GO:0005524;GO:0043168;GO:1…	K00791	miaA, TRIT1	------	------	------	------	PF01715.14;PF01745.13	IPPT;IPT	IPP transferase;Isopentenyl transferase	CYT	5	16	36.6	High
AW20_RS12480	AW20_RS12480	0.7577	-0.4003	0.6616	down	no	35860000	47330000	6.64473e+07	6.43558e+07	1.11778e+07	6.82899e+07	18510086	2.07813e+07	BP:organic substance metabolic process;BP:carbohydrate metabolic process;BP:primary metabolic process;BP:biological_process;BP:metabolic processCC:integral component of membrane;CC:cellular_component;CC:membrane part;CC:intrinsic component of membraneMF:hydrolase activity;MF:deacetylase activity;MF:catalytic activity;MF:molecular_function;MF:hydrolase activity, acting on carbon-nitroge	GO:0071704;GO:0005975;GO:0044238;GO:0008150;GO:0008152GO:0016021;GO:0005575;GO:0044425;GO:0031224GO:0016787;GO:0019213;GO:0003824;GO:0003674;GO:0016810	K01567	pdaA	------	------	COG0726	G:Carbohydrate transport and metabolism	PF01522.18	Polysacc_deac_1	Polysaccharide deacetylase	CYT	1	2	29.9	Low
AW20_RS19070	AW20_RS19070	0.7599	-0.3961	0.1717	down	no	851900000	1121000000	1.22533e+09	1.23298e+09	9.03351e+08	6.16239e+08	934880182	1.00469e+09	------	------	------	------	------	------	------	------	PF12787.4	EcsC	EcsC protein family	CYT	7	35	31.9	High
AW20_RS05210	AW20_RS05210	0.7606	-0.3948	0.005407	down	yes	395800000	520400000	5.46227e+08	5.35871e+08	4.79126e+08	4.13437e+08	390711308	3.8318e+08	BP:ribonucleoside diphosphate metabolic process;BP:coenzyme metabolic process;BP:phosphorylation;BP:ribonucleoside monophosphate metabolic process;BP:nucleotide metabolic process;BP:carboxylic acid metabolic process;BP:purine ribonucleoside monophosphate metabolic process;BP:cellular nitrogen compound metabolic process;BP:nitrogen compound metabolic process;BP:nicotinamide nucleotide metabolic pr…	GO:0009185;GO:0006732;GO:0016310;GO:0009161;GO:0009117;GO:0019752;GO:0009167;GO:0034641;GO:0006807;GO:0046496;GO:0072521;GO:0006725;GO:0006091;GO:0006090;GO:0009126;GO:0006096;GO:0044699;GO:0006139;GO:0044710;GO:0046128;GO:0019362;GO:0044723;GO:0009135;GO:0072524;GO:0042278;GO:0006733;GO:0046939;GO:0009259;GO:0071704;GO:0009199;GO:0016052;GO:1901360;GO:0009141;GO:0019637;GO:0046483;GO:0044281;GO:…	K00016	LDH, ldh	map00010;map00640;map00620;map00270	Glycolysis / Gluconeogenesis;Propanoate metabolism;Pyruvate metabolism;Cysteine and methionine metabolism	COG0039	C:Energy production and conversion	PF00056.20;PF02866.15	Ldh_1_N;Ldh_1_C	lactate/malate dehydrogenase, NAD binding domain;lactate/malate dehydrogenase, alpha/beta C-terminal domain	CYT	6	39	34.8	High
AW20_RS21800	AW20_RS21800	0.7608	-0.3944	0.06994	down	no	26520000	34860000	3.48703e+07	3.63029e+07	3.33981e+07	2.18328e+07	24872888	3.28585e+07	BP:phosphorylation;BP:cellular process;BP:cellular metabolic process;BP:phosphate-containing compound metabolic process;BP:biological_process;BP:metabolic process;BP:phosphorus metabolic processMF:kinase activity;MF:transferase activity;MF:catalytic activity;MF:molecular_function;MF:transferase activity, transferring phosphorus-containing groups	GO:0016310;GO:0009987;GO:0044237;GO:0006796;GO:0008150;GO:0008152;GO:0006793GO:0016301;GO:0016740;GO:0003824;GO:0003674;GO:0016772	------	------	------	------	COG2320	S:Function unknown	PF04229.11	GrpB	GrpB protein	CYT	2	12	20.4	High
AW20_RS19125	AW20_RS19125	0.7609	-0.3942	0.000906	down	yes	15370000000	20200000000	2.06153e+10	2.02453e+10	1.97442e+10	1.46772e+10	1.51292e+10	1.6305e+10	BP:cellular metabolic process;BP:carboxylic acid metabolic process;BP:cellular amino acid catabolic process;BP:nitrogen compound metabolic process;BP:small molecule metabolic process;BP:small molecule catabolic process;BP:single-organism process;BP:single-organism catabolic process;BP:single-organism metabolic process;BP:alanine metabolic process;BP:cellular amino acid metabolic process;BP:alanin…	GO:0044237;GO:0019752;GO:0009063;GO:0006807;GO:0044281;GO:0044282;GO:0044699;GO:0044712;GO:0044710;GO:0006522;GO:0006520;GO:0006524;GO:0008150;GO:0071704;GO:0055114;GO:1901605;GO:1901606;GO:0009987;GO:1901575;GO:0009078;GO:0008152;GO:0043436;GO:0009056;GO:0044248;GO:1901565;GO:0044238;GO:1901564;GO:0006082;GO:0046395;GO:0016054;GO:0042853;GO:0042851;GO:0044763;GO:0009080GO:0003674;GO:0016491;GO:0…	K00259	ald	map00250;map00430	Alanine, aspartate and glutamate metabolism;Taurine and hypotaurine metabolism	COG0686	E:Amino acid transport and metabolism	PF01262.18;PF05222.12;PF02826.16;PF01488.17;PF00070.24	AlaDh_PNT_C;AlaDh_PNT_N;2-Hacid_dh_C;Shikimate_DH;Pyr_redox	Alanine dehydrogenase/PNT, C-terminal domain;Alanine dehydrogenase/PNT, N-terminal domain;D-isomer specific 2-hydroxyacid dehydrogenase, NAD binding domain;Shikimate / quinate 5-dehydrogenase;Pyridine nucleotide-disulphide oxidoreductase	CYT	12	90	40.1	High
AW20_RS27255	AW20_RS27255	0.7615	-0.3931	0.00353	down	yes	124500000	163500000	1.62349e+08	1.63687e+08	1.64602e+08	1.36035e+08	114317974	1.23239e+08	------	------	------	------	------	------	------	------	------	------	------	CYT	4	13	39.1	High
AW20_RS12155	AW20_RS12155	0.7621	-0.3919	0.02198	down	yes	789500000	1036000000	1.15597e+09	9.27331e+08	1.02421e+09	7.77463e+08	7.74013e+08	8.17088e+08	BP:small molecule biosynthetic process;BP:carboxylic acid metabolic process;BP:cellular biosynthetic process;BP:nitrogen compound metabolic process;BP:small molecule metabolic process;BP:glutamine family amino acid metabolic process;BP:single-organism process;BP:organic substance biosynthetic process;BP:single-organism metabolic process;BP:single-organism biosynthetic process;BP:cellular amino ac…	GO:0044283;GO:0019752;GO:0044249;GO:0006807;GO:0044281;GO:0009064;GO:0044699;GO:1901576;GO:0044710;GO:0044711;GO:0006520;GO:0006526;GO:0006525;GO:0008150;GO:0071704;GO:1901605;GO:1901607;GO:0008652;GO:0009987;GO:0009058;GO:0044763;GO:0008152;GO:0043436;GO:0044238;GO:1901564;GO:1901566;GO:0006082;GO:0046394;GO:0016053;GO:0044237;GO:0009084GO:0003674;GO:0008777;GO:0016787;GO:0019213;GO:0003824;GO:0…	K20895	ylmB	map00730	Thiamine metabolism	COG0624	E:Amino acid transport and metabolism	PF07687.11;PF01546.25	M20_dimer;Peptidase_M20	Peptidase dimerisation domain;Peptidase family M20/M25/M40	CYT	13	38	47.4	High
AW20_RS09735	AW20_RS09735	0.763	-0.3902	0.247	down	no	56770000	74400000	8.03338e+07	6.84723e+07	0	7.35919e+07	53328484	4.33796e+07	MF:hydrolase activity;MF:molecular_function;MF:catalytic activity	GO:0016787;GO:0003674;GO:0003824	------	------	------	------	------	------	PF07993.9;PF01370.18;PF12697.4;PF01073.16;PF00561.17;PF00106.22	NAD_binding_4;Epimerase;Abhydrolase_6;3Beta_HSD;Abhydrolase_1;adh_short	Male sterility protein;NAD dependent epimerase/dehydratase family;Alpha/beta hydrolase family;3-beta hydroxysteroid dehydrogenase/isomerase family;alpha/beta hydrolase fold;short chain dehydrogenase	CYT	1	1	70.3	Medium
AW20_RS03760	AW20_RS03760	0.764	-0.3884	0.01129	down	yes	502200000	657300000	6.67954e+08	6.85135e+08	6.18724e+08	4.49376e+08	509444092	5.47821e+08	------	------	------	------	------	------	COG1720	S:Function unknown	PF01980.13	UPF0066	Uncharacterised protein family UPF0066	CYT	6	47	18.3	High
AW20_RS18780	AW20_RS18780	0.7641	-0.3882	0.008241	down	yes	1850000000	2421000000	2.60454e+09	2.38088e+09	2.27704e+09	1.94156e+09	1.88793e+09	1.72088e+09	BP:cellular response to oxidative stress;BP:protein folding;BP:ether metabolic process;BP:homeostatic process;BP:small molecule metabolic process;BP:cellular response to chemical stimulus;BP:sulfate assimilation;BP:regulation of biological process;BP:single-organism process;BP:single-organism metabolic process;BP:organic substance metabolic process;BP:biological regulation;BP:glycerol ether metab…	GO:0034599;GO:0006457;GO:0018904;GO:0042592;GO:0044281;GO:0070887;GO:0000103;GO:0050789;GO:0044699;GO:0044710;GO:0071704;GO:0065007;GO:0006662;GO:0065008;GO:0019725;GO:0009987;GO:0051716;GO:0050794;GO:0006950;GO:0008150;GO:0008152;GO:0042221;GO:0045454;GO:0006979;GO:0055114;GO:0050896;GO:0044237;GO:0006790;GO:0033554;GO:0044763GO:0005737;GO:0044464;GO:0005575;GO:0044424GO:0003674;GO:0016491;GO:00…	------	------	------	------	------	------	PF00085.17;PF14595.3	Thioredoxin;Thioredoxin_9	Thioredoxin;Thioredoxin	CYT	7	69	12.5	High
AW20_RS26180	AW20_RS26180	0.765	-0.3865	0.3951	down	no	29520000	38590000	3.1592e+07	2.86881e+07	5.54779e+07	3.06725e+07	21540562	3.63549e+07	BP:tryptophanyl-tRNA aminoacylation;BP:carboxylic acid metabolic process;BP:nucleic acid metabolic process;BP:cellular nitrogen compound metabolic process;BP:nitrogen compound metabolic process;BP:small molecule metabolic process;BP:ncRNA metabolic process;BP:organic cyclic compound metabolic process;BP:nucleobase-containing compound metabolic process;BP:single-organism metabolic process;BP:cellu…	GO:0006436;GO:0019752;GO:0090304;GO:0034641;GO:0006807;GO:0044281;GO:0034660;GO:1901360;GO:0006139;GO:0044710;GO:0044260;GO:0006520;GO:0071704;GO:0044699;GO:0009987;GO:0006725;GO:0008150;GO:0008152;GO:0043436;GO:0046483;GO:0016070;GO:0044238;GO:1901564;GO:0006082;GO:0044237;GO:0043170;GO:0006399;GO:0043038;GO:0043039;GO:0006418;GO:0044763GO:0005737;GO:0044464;GO:0005575;GO:0044424GO:0035639;GO:00…	K01867	WARS, trpS	map00970	Aminoacyl-tRNA biosynthesis	COG0180	J:Translation, ribosomal structure and biogenesis	PF00579.22	tRNA-synt_1b	tRNA synthetases class I	CYT	2	11	37.6	High
AW20_RS23400	AW20_RS23400	0.7656	-0.3853	0.7042	down	no	160700000	209900000	4.17016e+08	1.17952e+08	9.47615e+07	1.17516e+08	82104496	2.82351e+08	BP:negative regulation of fatty acid metabolic process;BP:negative regulation of metabolic process;BP:regulation of primary metabolic process;BP:regulation of metabolic process;BP:negative regulation of cellular biosynthetic process;BP:regulation of cellular biosynthetic process;BP:negative regulation of cellular metabolic process;BP:regulation of cellular metabolic process;BP:regulation of cellu…	GO:0045922;GO:0009892;GO:0080090;GO:0019222;GO:0031327;GO:0031326;GO:0031324;GO:0031323;GO:0010565;GO:0010629;GO:0046890;GO:0050789;GO:0042304;GO:0010605;GO:0009890;GO:2000112;GO:2000113;GO:0019219;GO:0045833;GO:0065007;GO:0048519;GO:0010468;GO:0051055;GO:0045934;GO:0019217;GO:0019216;GO:0060255;GO:0009889;GO:1903506;GO:1903507;GO:1902679;GO:0008150;GO:0051171;GO:0051172;GO:2001141;GO:0050794;GO:…	------	------	------	------	COG2050	Q:Secondary metabolites biosynthesis, transport and catabolism	PF03061.19	4HBT	Thioesterase superfamily	CYT	3	14	22.8	High
AW20_RS07380	AW20_RS07380	0.766	-0.3846	0.05863	down	no	312900000	408500000	4.56122e+08	3.79639e+08	3.89637e+08	2.60278e+08	352457406	3.2602e+08	CC:macromolecular complex;CC:ribosome;CC:intracellular non-membrane-bounded organelle;CC:cell part;CC:ribonucleoprotein complex;CC:intracellular organelle;CC:intracellular ribonucleoprotein complex;CC:cellular_component;CC:cytoplasmic part;CC:non-membrane-bounded organelle;CC:intracellular part;CC:organelle	GO:0032991;GO:0005840;GO:0043232;GO:0044464;GO:1990904;GO:0043229;GO:0030529;GO:0005575;GO:0044444;GO:0043228;GO:0044424;GO:0043226	------	------	------	------	------	------	------	------	------	CYT	6	33	29.3	High
AW20_RS23005	AW20_RS23005	0.7661	-0.3844	0.07018	down	no	71770000	93680000	1.06546e+08	8.58771e+07	8.86031e+07	8.40307e+07	66171114	6.5121e+07	BP:conjugation;BP:cellular process;BP:multi-organism cellular process;BP:biological_process;BP:unidirectional conjugation;BP:genetic transfer;BP:multi-organism processCC:membrane;CC:cellular_component	GO:0000746;GO:0009987;GO:0044764;GO:0008150;GO:0009291;GO:0009292;GO:0051704GO:0016020;GO:0005575	------	------	------	------	------	------	PF02534.11	T4SS-DNA_transf	Type IV secretory system Conjugative DNA transfer	CYT	3	13	22.5	High
AW20_RS27090	AW20_RS27090	0.7666	-0.3835	0.04271	down	yes	768900000	1003000000	1.00932e+09	1.06401e+09	9.3469e+08	7.67784e+08	647689776	8.91349e+08	MF:catalytic activity;MF:lyase activity;MF:molecular_function	GO:0003824;GO:0016829;GO:0003674	K01759	GLO1, gloA	map00620	Pyruvate metabolism	------	------	PF00903.22;PF13669.3;PF12681.4	Glyoxalase;Glyoxalase_4;Glyoxalase_2	Glyoxalase/Bleomycin resistance protein/Dioxygenase superfamily;Glyoxalase/Bleomycin resistance protein/Dioxygenase superfamily;Glyoxalase-like domain	CYT	4	36	14.9	High
AW20_RS10940	AW20_RS10940	0.7668	-0.3831	0.1332	down	no	336000000	438200000	4.7367e+08	3.56302e+08	4.84643e+08	4.04413e+08	318778381	2.84837e+08	BP:transport;BP:biological_process;BP:establishment of localization;BP:localizationCC:integral component of membrane;CC:cellular_component;CC:membrane part;CC:intrinsic component of membraneMF:transporter activity;MF:molecular_function	GO:0006810;GO:0008150;GO:0051234;GO:0051179GO:0016021;GO:0005575;GO:0044425;GO:0031224GO:0005215;GO:0003674	K03296	TC.HAE1	------	------	COG0841	P:Inorganic ion transport and metabolism	PF00873.16;PF03176.12;PF02355.13	ACR_tran;MMPL;SecD_SecF	AcrB/AcrD/AcrF family;MMPL family;Protein export membrane protein	CYT	12	14	110.9	High
AW20_RS26110	AW20_RS26110	0.7669	-0.3829	0.2896	down	no	23200000	30250000	3.58713e+07	3.28086e+07	2.20589e+07	3.11616e+07	19400270	1.90276e+07	BP:single-organism metabolic process;BP:biological_process;BP:metabolic process;BP:oxidation-reduction process;BP:single-organism processCC:integral component of membrane;CC:intrinsic component of membrane;CC:cellular_component;CC:membrane partMF:molecular_function;MF:binding;MF:ion binding;MF:heterocyclic compound binding;MF:nucleoside phosphate binding;MF:oxidoreductase activity;MF:anion bindin…	GO:0044710;GO:0008150;GO:0008152;GO:0055114;GO:0044699GO:0016021;GO:0031224;GO:0005575;GO:0044425GO:0003674;GO:0005488;GO:0043167;GO:1901363;GO:1901265;GO:0016491;GO:0043168;GO:0050662;GO:0050660;GO:0000166;GO:0036094;GO:0003824;GO:0048037;GO:0016614;GO:0097159	------	------	------	------	COG1253	P:Inorganic ion transport and metabolism	PF01595.17;PF03471.14;PF00571.25	DUF21;CorC_HlyC;CBS	Domain of unknown function DUF21;Transporter associated domain;CBS domain	EXC	2	4	50.6	High
AW20_RS15695	AW20_RS15695	0.767	-0.3827	0.006164	down	yes	225800000	294400000	3.00152e+08	2.91764e+08	2.91182e+08	2.00464e+08	2.37338e+08	2.39476e+08	------	------	------	------	------	------	COG4475	S:Function unknown	PF04260.9	DUF436	Protein of unknown function	EXC	7	44	20.7	High
AW20_RS18785	AW20_RS18785	0.767	-0.3827	0.002929	down	yes	186000000	242500000	2.44582e+08	2.4243e+08	2.40524e+08	1.71444e+08	185100074	2.01373e+08	------	------	------	------	------	------	COG4848	S:Function unknown	PF07285.8	DUF1444	Protein of unknown function	CYT	6	23	31	High
AW20_RS28065	AW20_RS28065	0.7692	-0.3786	0.6907	down	no	104300000	135600000	2.10612e+08	1.61325e+08	3.48557e+07	2.05971e+08	46710684	6.03066e+07	BP:primary metabolic process;BP:protein metabolic process;BP:macromolecule metabolic process;BP:organic substance metabolic process;BP:biological_process;BP:metabolic process;BP:proteolysisMF:molecular_function;MF:hydrolase activity;MF:catalytic activity;MF:peptidase activity	GO:0044238;GO:0019538;GO:0043170;GO:0071704;GO:0008150;GO:0008152;GO:0006508GO:0003674;GO:0016787;GO:0003824;GO:0008233	------	------	------	------	COG4187	E:Amino acid transport and metabolism	PF01546.25	Peptidase_M20	Peptidase family M20/M25/M40	CYT	2	3	61.9	High
AW20_RS04205	AW20_RS04205	0.7697	-0.3776	0.0511	down	no	270000000	350800000	3.71396e+08	3.79892e+08	3.00971e+08	2.91758e+08	277723276	2.40626e+08	BP:single-organism metabolic process;BP:biological_process;BP:single-organism process;BP:oxidation-reduction process;BP:metabolic processCC:protein complex;CC:macromolecular complex;CC:nitrate reductase complex;CC:integral component of membrane;CC:cell part;CC:catalytic complex;CC:oxidoreductase complex;CC:cellular_component;CC:membrane part;CC:intrinsic component of membraneMF:oxidoreductase act…	GO:0044710;GO:0008150;GO:0044699;GO:0055114;GO:0008152GO:0043234;GO:0032991;GO:0009325;GO:0016021;GO:0044464;GO:1902494;GO:1990204;GO:0005575;GO:0044425;GO:0031224GO:0016661;GO:0008940;GO:0003824;GO:0003674;GO:0016491	K00374	narI, narV	map00910;map02020	Nitrogen metabolism;Two-component system	COG2181	C:Energy production and conversion	PF02665.11	Nitrate_red_gam	Nitrate reductase gamma subunit	CYT	6	24	26.4	High
AW20_RS06935	AW20_RS06935	0.7724	-0.3726	0.04477	down	yes	1337000000	1731000000	1.83014e+09	1.50852e+09	1.85485e+09	1.42793e+09	1180799630	1.40347e+09	BP:carboxylic acid metabolic process;BP:lysine metabolic process;BP:cellular biosynthetic process;BP:nitrogen compound metabolic process;BP:small molecule biosynthetic process;BP:organic substance biosynthetic process;BP:single-organism biosynthetic process;BP:dicarboxylic acid biosynthetic process;BP:cellular amino acid metabolic process;BP:diaminopimelate biosynthetic process;BP:biological_proc…	GO:0019752;GO:0006553;GO:0044249;GO:0006807;GO:0044283;GO:1901576;GO:0044711;GO:0043650;GO:0006520;GO:0019877;GO:0008150;GO:0071704;GO:0044699;GO:1901605;GO:1901607;GO:0009085;GO:0044238;GO:0009987;GO:0044710;GO:0009058;GO:0008152;GO:0043436;GO:0055114;GO:0009066;GO:0008652;GO:0043648;GO:1901564;GO:0006082;GO:1901566;GO:0046394;GO:0016053;GO:0044237;GO:0009067;GO:0009089;GO:0046451;GO:0044763;GO:…	K00215	dapB	map00300;map00261	Lysine biosynthesis;Monobactam biosynthesis	COG0289	E:Amino acid transport and metabolism	PF01113.17;PF05173.11	DapB_N;DapB_C	Dihydrodipicolinate reductase, N-terminus;Dihydrodipicolinate reductase, C-terminus	CYT	12	57	29.2	High
AW20_RS20615	AW20_RS20615	0.7735	-0.3705	0.04006	down	yes	23570000	30470000	3.31712e+07	2.69548e+07	3.12791e+07	2.27242e+07	21698264	2.62733e+07	MF:organic cyclic compound binding;MF:molecular_function;MF:binding;MF:nucleic acid binding;MF:heterocyclic compound binding;MF:RNA binding	GO:0097159;GO:0003674;GO:0005488;GO:0003676;GO:1901363;GO:0003723	K07574	yhbY	------	------	------	------	PF01985.18	CRS1_YhbY	CRS1 / YhbY	CYT	1	11	11.1	High
AW20_RS04200	AW20_RS04200	0.7738	-0.37	0.4495	down	no	12900000	16670000	1.04514e+07	1.50995e+07	2.44695e+07	1.65512e+07	10861538	1.1275e+07	BP:regulation of primary metabolic process;BP:regulation of metabolic process;BP:regulation of cellular biosynthetic process;BP:regulation of cellular metabolic process;BP:regulation of biological process;BP:regulation of cellular macromolecule biosynthetic process;BP:regulation of macromolecule metabolic process;BP:biological regulation;BP:regulation of gene expression;BP:regulation of nucleobas…	GO:0080090;GO:0019222;GO:0031326;GO:0031323;GO:0050789;GO:2000112;GO:0060255;GO:0065007;GO:0010468;GO:0019219;GO:0009889;GO:1903506;GO:0050794;GO:0008150;GO:0051171;GO:2001141;GO:0051252;GO:0006355;GO:0010556GO:0003674;GO:0001071;GO:0003676;GO:0003677;GO:1901363;GO:0003700;GO:0097159;GO:0005488	K07979	ytrA	------	------	COG1725	K:Transcription	PF00392.18	GntR	Bacterial regulatory proteins, gntR family	CYT	1	7	14.5	Low
AW20_RS17280	AW20_RS17280	0.776	-0.3659	0.4055	down	no	22720000	29280000	3.11937e+07	3.34904e+07	2.3153e+07	3.25119e+07	24765424	1.0893e+07	BP:ether metabolic process;BP:homeostatic process;BP:small molecule metabolic process;BP:regulation of biological process;BP:single-organism process;BP:single-organism metabolic process;BP:organic substance metabolic process;BP:biological regulation;BP:glycerol ether metabolic process;BP:regulation of biological quality;BP:cellular homeostasis;BP:cellular process;BP:regulation of cellular process…	GO:0018904;GO:0042592;GO:0044281;GO:0050789;GO:0044699;GO:0044710;GO:0071704;GO:0065007;GO:0006662;GO:0065008;GO:0019725;GO:0009987;GO:0050794;GO:0044763;GO:0008152;GO:0045454;GO:0055114;GO:0008150GO:0005623;GO:0005575GO:0003674;GO:0016491;GO:0016667;GO:0003824;GO:0015035;GO:0015036	------	------	------	------	------	------	PF00085.17	Thioredoxin	Thioredoxin	CYT	1	14	11.6	High
AW20_RS20360	AW20_RS20360	0.7762	-0.3655	3.4e-05	down	yes	1408000000	1814000000	1.8368e+09	1.82543e+09	1.78052e+09	1.39878e+09	1428009148	1.39618e+09	------	------	------	------	------	------	------	------	PF06949.8	DUF1292	Protein of unknown function	CYT	2	30	10.6	High
AW20_RS10255	AW20_RS10255	0.7764	-0.3651	0.01922	down	yes	289200000	372500000	4.05424e+08	3.36216e+08	3.75722e+08	2.72826e+08	291243182	3.0358e+08	BP:single-organism metabolic process;BP:single-organism process;BP:metabolic process;BP:biological_process;BP:oxidation-reduction processMF:catalytic activity;MF:oxidoreductase activity, acting on NA;MF:molecular_function;MF:oxidoreductase activity, acting on NA;MF:NA;MF:oxidoreductase activity	GO:0044710;GO:0044699;GO:0008152;GO:0008150;GO:0055114GO:0003824;GO:0016655;GO:0003674;GO:0016651;GO:0003955;GO:0016491	K03923	mdaB	------	------	COG2249	R:General function prediction only	PF02525.14;PF03358.12	Flavodoxin_2;FMN_red	Flavodoxin-like fold;NADPH-dependent FMN reductase	CYT	8	58	21.2	High
AW20_RS20425	AW20_RS20425	0.7766	-0.3648	0.004949	down	yes	4315000000	5556000000	5.44779e+09	5.31573e+09	5.90461e+09	4.25407e+09	4565386816	4.12555e+09	BP:alpha-amino acid metabolic process;BP:carboxylic acid metabolic process;BP:cellular biosynthetic process;BP:nitrogen compound metabolic process;BP:aspartate family amino acid biosynthetic process;BP:small molecule biosynthetic process;BP:single-organism process;BP:organic substance biosynthetic process;BP:single-organism metabolic process;BP:cellular amino acid metabolic process;BP:biological_…	GO:1901605;GO:0019752;GO:0044249;GO:0006807;GO:0009067;GO:0044283;GO:0044699;GO:1901576;GO:0044710;GO:0006520;GO:0008150;GO:0071704;GO:0044281;GO:1901607;GO:0009987;GO:0044238;GO:0000097;GO:0000096;GO:0009058;GO:0044711;GO:0008152;GO:0043436;GO:0009066;GO:0008652;GO:1901564;GO:1901566;GO:0006082;GO:0044272;GO:0046394;GO:0006555;GO:0044763;GO:0016053;GO:0044237;GO:0006790;GO:0009086GO:0030170;GO:1…	K17217	mccB	map00270;map00920;map00260	Cysteine and methionine metabolism;Sulfur metabolism;Glycine, serine and threonine metabolism	COG0626	E:Amino acid transport and metabolism	PF01053.17;PF00155.18;PF00266.16;PF01041.14	Cys_Met_Meta_PP;Aminotran_1_2;Aminotran_5;DegT_DnrJ_EryC1	Cys/Met metabolism PLP-dependent enzyme;Aminotransferase class I and II;Aminotransferase class-V;DegT/DnrJ/EryC1/StrS aminotransferase family	CYT	8	34	41.2	High
AW20_RS03755	AW20_RS03755	0.7769	-0.3642	0.01975	down	yes	843700000	1086000000	1.09698e+09	1.0784e+09	1.0818e+09	8.4303e+08	955039951	7.33034e+08	MF:N-acetyltransferase activity;MF:transferase activity;MF:catalytic activity;MF:acetyltransferase activity;MF:transferase activity, transferring acyl groups;MF:transferase activity, transferring acyl groups other than amino-acyl groups;MF:N-acyltransferase activity;MF:molecular_function	GO:0008080;GO:0016740;GO:0003824;GO:0016407;GO:0016746;GO:0016747;GO:0016410;GO:0003674	------	------	------	------	------	------	PF00583.22;PF13673.4;PF13508.4;PF13420.4	Acetyltransf_1;Acetyltransf_10;Acetyltransf_7;Acetyltransf_4	Acetyltransferase;Acetyltransferase;Acetyltransferase;Acetyltransferase	CYT	5	44	16.8	High
AW20_RS00960	AW20_RS00960	0.7776	-0.3629	0.0232	down	yes	97740000	125700000	1.18152e+08	1.29008e+08	1.29852e+08	8.86908e+07	111139956	9.33958e+07	------	------	------	------	------	------	------	------	PF13354.3	Beta-lactamase2	Beta-lactamase enzyme family	CYT	6	32	29	High
AW20_RS23350	AW20_RS23350	0.7788	-0.3607	0.5049	down	no	217600000	279400000	1.8381e+08	2.86296e+08	3.68068e+08	1.89392e+08	121004782	3.42468e+08	BP:dephosphorylation;BP:protein dephosphorylation;BP:cellular protein metabolic process;BP:cellular macromolecule metabolic process;BP:organic substance metabolic process;BP:cellular process;BP:cellular protein modification process;BP:macromolecule modification;BP:protein modification process;BP:biological_process;BP:metabolic process;BP:primary metabolic process;BP:protein metabolic process;BP:c…	GO:0016311;GO:0006470;GO:0044267;GO:0044260;GO:0071704;GO:0009987;GO:0006464;GO:0043412;GO:0036211;GO:0008150;GO:0008152;GO:0044238;GO:0019538;GO:0044237;GO:0043170;GO:0006796;GO:0006793GO:0016791;GO:0042578;GO:0003674;GO:0004721;GO:0016787;GO:0003824;GO:0016788;GO:0004722	K20074	prpC, phpP	------	------	COG0631	T:Signal transduction mechanisms	PF13672.3;PF00481.18;PF07228.9	PP2C_2;PP2C;SpoIIE	Protein phosphatase 2C;Protein phosphatase 2C;Stage II sporulation protein E	EXC	5	29	27.8	High
AW20_RS15400	AW20_RS15400	0.7793	-0.3597	0.3455	down	no	1518000000	1948000000	2.67208e+09	1.55826e+09	1.6151e+09	1.16512e+09	1.66556e+09	1.7226e+09	------	------	------	------	------	------	------	------	PF08741.7	YwhD	YwhD family	CYT	9	62	19	High
AW20_RS12845	AW20_RS12845	0.7797	-0.359	0.4632	down	no	14690000	18840000	1.4581e+07	1.39758e+07	2.7977e+07	1.76338e+07	16320746	1.01274e+07	MF:organic cyclic compound binding;MF:molecular_function;MF:binding;MF:nucleic acid binding;MF:DNA binding;MF:heterocyclic compound binding	GO:0097159;GO:0003674;GO:0005488;GO:0003676;GO:0003677;GO:1901363	------	------	------	------	------	------	PF12728.4	HTH_17	Helix-turn-helix domain	CYT	1	15	9.5	High
AW20_RS25570	AW20_RS25570	0.7802	-0.3581	0.2714	down	no	216500000	277500000	2.27216e+08	3.29911e+08	2.75485e+08	2.84004e+08	1.53929e+08	2.11441e+08	BP:biosynthetic process;BP:biological_process;BP:metabolic processMF:isomerase activity;MF:catalytic activity;MF:molecular_function	GO:0009058;GO:0008150;GO:0008152GO:0016853;GO:0003824;GO:0003674	------	------	------	------	COG0384	R:General function prediction only	PF02567.13	PhzC-PhzF	Phenazine biosynthesis-like protein	CYT	5	19	32.3	High
AW20_RS03410	AW20_RS03410	0.7815	-0.3557	0.005963	down	yes	765000000	978900000	9.77399e+08	1.00503e+09	9.543e+08	7.72549e+08	696881844	8.2561e+08	BP:metabolic process;BP:biological_processMF:transferase activity, transferring sulfur-containing groups;MF:acetate CoA-transferase activity;MF:CoA-transferase activity;MF:catalytic activity;MF:transferase activity;MF:molecular_function	GO:0008152;GO:0008150GO:0016782;GO:0008775;GO:0008410;GO:0003824;GO:0016740;GO:0003674	K01035	atoA	map00627;map00310;map00640;map02020;map00650	Aminobenzoate degradation;Lysine degradation;Propanoate metabolism;Two-component system;Butanoate metabolism	COG2057	I:Lipid transport and metabolism	PF01144.20	CoA_trans	Coenzyme A transferase	CYT	4	16	23.5	High
AW20_RS18285	AW20_RS18285	0.782	-0.3548	0.06807	down	no	1600000000	2046000000	2.00275e+09	1.95648e+09	2.17851e+09	1.87865e+09	1617923379	1.3024e+09	BP:homeostasis of number of cells in a free-living population;BP:homeostasis of number of cells;BP:quorum sensing;BP:cellular process;BP:homeostatic process;BP:multi-organism cellular process;BP:biological_process;BP:biological regulation;BP:regulation of biological quality;BP:multi-organism processMF:cation binding;MF:molecular_function;MF:transition metal ion binding;MF:catalytic activity;MF:ly…	GO:0048874;GO:0048872;GO:0009372;GO:0009987;GO:0042592;GO:0044764;GO:0008150;GO:0065007;GO:0065008;GO:0051704GO:0043169;GO:0003674;GO:0046914;GO:0003824;GO:0016829;GO:0043768;GO:0043167;GO:0046872;GO:0005488;GO:0005506;GO:0016846	K07173	luxS	map02026;map00270;map02024;map05111	Biofilm formation - Escherichia coli;Cysteine and methionine metabolism;Quorum sensing;Biofilm formation - Vibrio cholerae	------	------	PF02664.12	LuxS	S-Ribosylhomocysteinase	CYT	5	57	17.8	High
AW20_RS05315	AW20_RS05315	0.7824	-0.354	0.000935	down	yes	3657000000	4674000000	4.76664e+09	4.60983e+09	4.64607e+09	3.86866e+09	3551315071	3.54985e+09	BP:primary metabolic process;BP:protein metabolic process;BP:macromolecule metabolic process;BP:organic substance metabolic process;BP:biological_process;BP:metabolic process;BP:proteolysisMF:aminopeptidase activity;MF:molecular_function;MF:transition metal ion binding;MF:cation binding;MF:hydrolase activity;MF:ion binding;MF:exopeptidase activity;MF:manganese ion binding;MF:catalytic activity;MF…	GO:0044238;GO:0019538;GO:0043170;GO:0071704;GO:0008150;GO:0008152;GO:0006508GO:0004177;GO:0003674;GO:0046914;GO:0043169;GO:0016787;GO:0043167;GO:0008238;GO:0030145;GO:0003824;GO:0070011;GO:0005488;GO:0008233;GO:0046872	K01262	pepP	------	------	COG0006	E:Amino acid transport and metabolism	PF00557.21;PF05195.13	Peptidase_M24;AMP_N	Metallopeptidase family M24;Aminopeptidase P, N-terminal domain	CYT	19	57	48.8	High
AW20_RS09120	AW20_RS09120	0.7828	-0.3533	0.02263	down	yes	709800000	906700000	9.41558e+08	9.21103e+08	8.57427e+08	6.80196e+08	644754444	8.04327e+08	BP:protein-cofactor linkage;BP:cellular protein metabolic process;BP:cellular macromolecule metabolic process;BP:organic substance metabolic process;BP:protein lipoylation;BP:cellular process;BP:cellular protein modification process;BP:macromolecule modification;BP:protein modification process;BP:biological_process;BP:metabolic process;BP:primary metabolic process;BP:protein metabolic process;BP:…	GO:0018065;GO:0044267;GO:0044260;GO:0071704;GO:0009249;GO:0009987;GO:0006464;GO:0043412;GO:0036211;GO:0008150;GO:0008152;GO:0044238;GO:0019538;GO:0044237;GO:0043170GO:0035639;GO:0003674;GO:0005488;GO:0043167;GO:1901363;GO:0001883;GO:0001882;GO:0043168;GO:0000166;GO:0016740;GO:1901265;GO:0032549;GO:0017076;GO:0005524;GO:0036094;GO:0003824;GO:0016874;GO:0016779;GO:0030554;GO:0016772;GO:0097367;GO:0…	K03800	lplA, lplJ	map00785	Lipoic acid metabolism	COG0095	H:Coenzyme transport and metabolism	PF10437.6;PF03099.16	Lip_prot_lig_C;BPL_LplA_LipB	Bacterial lipoate protein ligase C-terminus;Biotin/lipoate A/B protein ligase family	CYT	16	57	37.7	High
AW20_RS17915	AW20_RS17915	0.7829	-0.3531	0.07279	down	no	302200000	386000000	3.8698e+08	3.33658e+08	4.37327e+08	3.09368e+08	328146136	2.69231e+08	BP:cellular biosynthetic process;BP:glucan biosynthetic process;BP:cellular macromolecule biosynthetic process;BP:generation of precursor metabolites and energy;BP:cellular polysaccharide biosynthetic process;BP:single-organism process;BP:organic substance biosynthetic process;BP:cellular polysaccharide metabolic process;BP:single-organism biosynthetic process;BP:cellular carbohydrate metabolic p…	GO:0044249;GO:0009250;GO:0034645;GO:0006091;GO:0033692;GO:0044699;GO:1901576;GO:0044264;GO:0044711;GO:0044262;GO:0044260;GO:0016051;GO:0071704;GO:0006112;GO:0006073;GO:0009987;GO:0000271;GO:0044710;GO:0034637;GO:0009058;GO:0009059;GO:0044763;GO:0008152;GO:0044723;GO:0055114;GO:0044042;GO:0044238;GO:0005975;GO:0015980;GO:0005977;GO:0005976;GO:0005978;GO:0044237;GO:0043170;GO:0008150GO:0003674;GO:0…	K00975	glgC	map02026;map00520;map00500	Biofilm formation - Escherichia coli;Amino sugar and nucleotide sugar metabolism;Starch and sucrose metabolism	COG0448	G:Carbohydrate transport and metabolism	PF00483.20;PF12804.4	NTP_transferase;NTP_transf_3	Nucleotidyl transferase;MobA-like NTP transferase domain	CYT	13	43	42	High
AW20_RS08130	AW20_RS08130	0.783	-0.3529	0.001813	down	yes	558300000	713000000	7.33573e+08	7.06671e+08	6.98831e+08	5.26178e+08	5.59525e+08	5.89165e+08	BP:single-organism metabolic process;BP:single-organism process;BP:metabolic process;BP:oxidation-reduction process;BP:biological_processCC:glycolate oxidase complex;CC:oxidoreductase complex;CC:catalytic complex;CC:macromolecular complex;CC:protein complex;CC:cell part;CC:cellular_component;CC:cytoplasmic part;CC:intracellular partMF:glycolate dehydrogenase activity;MF:glycolate oxidase activity…	GO:0044710;GO:0044699;GO:0008152;GO:0055114;GO:0008150GO:0009339;GO:1990204;GO:1902494;GO:0032991;GO:0043234;GO:0044464;GO:0005575;GO:0044444;GO:0044424GO:0019154;GO:0008891;GO:0003973;GO:0003674;GO:0005488;GO:0043167;GO:1901363;GO:1901265;GO:0016491;GO:0043168;GO:0050662;GO:0050660;GO:0052854;GO:0052852;GO:0052853;GO:0000166;GO:0036094;GO:0003824;GO:0048037;GO:0016899;GO:0016614;GO:0097159	K00104	glcD	map00630	Glyoxylate and dicarboxylate metabolism	COG0277	C:Energy production and conversion	PF02913.16;PF01565.20	FAD-oxidase_C;FAD_binding_4	FAD linked oxidases, C-terminal domain;FAD binding domain	CYT	16	42	51	High
AW20_RS16785	AW20_RS16785	0.7834	-0.3522	0.007501	down	yes	842200000	1075000000	1.13577e+09	1.07712e+09	1.01327e+09	8.44658e+08	788282520	8.93596e+08	BP:iron ion transport;BP:transition metal ion transport;BP:biological_process;BP:single-organism process;BP:cation transport;BP:cellular process;BP:ion transport;BP:transport;BP:single-organism transport;BP:metal ion transport;BP:establishment of localization;BP:localization;BP:single-organism localization;BP:transmembrane transport;BP:single-organism cellular processCC:intrinsic component of mem…	GO:0006826;GO:0000041;GO:0008150;GO:0044699;GO:0006812;GO:0009987;GO:0006811;GO:0006810;GO:0044765;GO:0030001;GO:0051234;GO:0051179;GO:1902578;GO:0055085;GO:0044763GO:0031224;GO:0016021;GO:0044425;GO:0005575GO:0005488;GO:0016887;GO:0043169;GO:0042626;GO:0016820;GO:0046914;GO:0042623;GO:0043167;GO:0015399;GO:0005506;GO:0046872;GO:0022804;GO:0016787;GO:0005215;GO:0017111;GO:0003824;GO:0016818;GO:00…	K02016	ABC.FEV.S	map02010	ABC transporters	COG4607	P:Inorganic ion transport and metabolism	PF01497.15	Peripla_BP_2	Periplasmic binding protein	CYT	8	30	36.4	High
AW20_RS27205	AW20_RS27205	0.7834	-0.3522	0.3682	down	no	104900000	133900000	1.02693e+08	1.39303e+08	1.59852e+08	8.1644e+07	81498618	1.51498e+08	------	------	------	------	------	------	COG5609	S:Function unknown	PF10057.6	DUF2294	Uncharacterized conserved protein	CYT	3	23	13.7	High
AW20_RS23625	AW20_RS23625	0.7839	-0.3513	0.235	down	no	488700000	623400000	5.85273e+08	7.39681e+08	5.4525e+08	5.31759e+08	593551154	3.4083e+08	BP:riboflavin metabolic process;BP:nucleotide biosynthetic process;BP:small molecule metabolic process;BP:small molecule biosynthetic process;BP:organic cyclic compound biosynthetic process;BP:organic cyclic compound metabolic process;BP:single-organism metabolic process;BP:single-organism biosynthetic process;BP:water-soluble vitamin metabolic process;BP:vitamin metabolic process;BP:heterocycle …	GO:0006771;GO:0009165;GO:0044281;GO:0044283;GO:1901362;GO:1901360;GO:0044710;GO:0044711;GO:0006767;GO:0006766;GO:0046483;GO:1901564;GO:1901566;GO:0019637;GO:0019438;GO:0009161;GO:0006807;GO:1901576;GO:0051186;GO:0051188;GO:0044699;GO:0018130;GO:0009156;GO:0009260;GO:0008150;GO:0008152;GO:0034654;GO:0090407;GO:0072388;GO:0044271;GO:0046390;GO:0072387;GO:1901293;GO:0044763;GO:0006753;GO:0006732;GO:…	K11753	ribF	map00740	Riboflavin metabolism	COG0196	H:Coenzyme transport and metabolism	PF06574.9;PF01687.14	FAD_syn;Flavokinase	FAD synthetase;Riboflavin kinase	CYT	10	34	36.7	High
AW20_RS27245	AW20_RS27245	0.7844	-0.3503	0.1219	down	no	151700000	193400000	2.32954e+08	1.70097e+08	1.77164e+08	1.58621e+08	160123461	1.36239e+08	------	------	------	------	------	------	------	------	PF11181.5	YflT	Heat induced stress protein YflT	CYT	4	41	14.8	High
AW20_RS22220	AW20_RS22220	0.7855	-0.3483	0.3119	down	no	20580000	26200000	3.03543e+07	1.68097e+07	3.14301e+07	2.29757e+07	18942890	1.98124e+07	------	------	------	------	------	------	------	------	PF13162.3	DUF3997	Protein of unknown function	CYT	1	9	16.9	High
AW20_RS01725	AW20_RS01725	0.7868	-0.3459	0.04441	down	yes	305500000	388300000	4.42029e+08	3.77997e+08	3.44996e+08	3.04191e+08	301091703	3.11141e+08	BP:single-organism metabolic process;BP:single-organism process;BP:metabolic process;BP:biological_process;BP:oxidation-reduction processMF:binding;MF:cation binding;MF:oxidoreductase activity, acting on CH-OH group of donors;MF:transition metal ion binding;MF:oxidoreductase activity, acting on the CH-OH group of donors, NAD or NADP as acceptor;MF:alcohol dehydrogenas;MF:ion binding;MF:catalytic …	GO:0044710;GO:0044699;GO:0008152;GO:0008150;GO:0055114GO:0005488;GO:0043169;GO:0016614;GO:0046914;GO:0016616;GO:0004022;GO:0043167;GO:0003824;GO:0003674;GO:0008270;GO:0046872;GO:0016491	K13955	yogA	------	------	COG0604	C:Energy production and conversion	PF00107.23;PF13602.3;PF08240.9	ADH_zinc_N;ADH_zinc_N_2;ADH_N	Zinc-binding dehydrogenase;Zinc-binding dehydrogenase;Alcohol dehydrogenase GroES-like domain	CYT	9	28	35.9	High
AW20_RS22535	AW20_RS22535	0.7875	-0.3446	0.3254	down	no	27640000	35100000	2.89692e+07	3.30881e+07	4.32506e+07	2.19403e+07	23092428	3.78912e+07	------	------	------	------	------	------	COG4493	S:Function unknown	PF06335.9	DUF1054	Protein of unknown function	CYT	2	11	24	High
AW20_RS19000	AW20_RS19000	0.7876	-0.3445	0.06952	down	no	238400000	302700000	3.25808e+08	2.71786e+08	3.10452e+08	2.21859e+08	214135942	2.79303e+08	MF:transferase activity, transferring sulfur-containing groups;MF:sulfurtransferase activity;MF:catalytic activity;MF:cysteine desulfurase activity;MF:lyase activity;MF:transaminase activity;MF:transferase activity;MF:molecular_function;MF:transferase activity, transferring nitrogenous groups	GO:0016782;GO:0016783;GO:0003824;GO:0031071;GO:0016829;GO:0008483;GO:0016740;GO:0003674;GO:0016769	K04487	iscS, NFS1	map00730;map04122	Thiamine metabolism;Sulfur relay system	------	------	PF00266.16	Aminotran_5	Aminotransferase class-V	CYT	9	37	41.7	High
AW20_RS09030	AW20_RS09030	0.7878	-0.3441	0.1192	down	no	278400000	353400000	3.14695e+08	3.33397e+08	4.11981e+08	2.32e+08	3.08026e+08	2.95037e+08	MF:hydrolase activity;MF:molecular_function;MF:catalytic activity	GO:0016787;GO:0003674;GO:0003824	K06885	K06885	------	------	COG1078	R:General function prediction only	PF01966.19	HD	HD domain	CYT	11	41	37.3	High
AW20_RS25145	AW20_RS25145	0.788	-0.3437	0.1591	down	no	120400000	152800000	1.74494e+08	1.66491e+08	1.17511e+08	109344046	1.22061e+08	1.29758e+08	------	------	------	------	------	------	------	------	PF10057.6	DUF2294	Uncharacterized conserved protein	CYT	5	48	13	High
AW20_RS20430	AW20_RS20430	0.7884	-0.343	0.2583	down	no	1882000000	2387000000	2.31262e+09	2.99654e+09	1.85275e+09	2.19828e+09	1.53316e+09	1.91334e+09	BP:carbon utilization;BP:small molecule metabolic process;BP:generation of precursor metabolites and energy;BP:single-organism process;BP:single-organism metabolic process;BP:organic substance metabolic process;BP:fermentation;BP:cellular process;BP:biological_process;BP:metabolic process;BP:oxidation-reduction process;BP:energy derivation by oxidation of organic compounds;BP:cellular metabolic p…	GO:0015976;GO:0044281;GO:0006091;GO:0044699;GO:0044710;GO:0071704;GO:0006113;GO:0009987;GO:0008150;GO:0008152;GO:0055114;GO:0015980;GO:0044237;GO:0006066;GO:0044763;GO:1901615GO:0005488;GO:0003674;GO:0008774;GO:0016491;GO:0043169;GO:0016620;GO:0043167;GO:0046872;GO:0004028;GO:0004025;GO:0004022;GO:0003824;GO:0016903;GO:0016614;GO:0016616	K04072	adhE	map00071;map00650;map00626;map00625;map00620;map00010;map00350	Fatty acid degradation;Butanoate metabolism;Naphthalene degradation;Chloroalkane and chloroalkene degradation;Pyruvate metabolism;Glycolysis / Gluconeogenesis;Tyrosine metabolism	COG1454;COG1012	C:Energy production and conversion;	PF00465.16;PF00171.19;PF13685.3	Fe-ADH;Aldedh;Fe-ADH_2	Iron-containing alcohol dehydrogenase;Aldehyde dehydrogenase family;Iron-containing alcohol dehydrogenase	CYT	29	49	95.2	High
AW20_RS04010	AW20_RS04010	0.7889	-0.3421	0.007956	down	yes	2171000000	2752000000	2.68035e+09	2.77927e+09	2.7972e+09	2.08148e+09	2036671644	2.39452e+09	MF:catalytic activity;MF:lyase activity;MF:molecular_function	GO:0003824;GO:0016829;GO:0003674	------	------	------	------	COG1413	C:Energy production and conversion	PF13769.3;PF08712.8;PF13646.3;PF03130.13	Virulence_fact;Nfu_N;HEAT_2;HEAT_PBS	Virulence factor;Scaffold protein Nfu/NifU N terminal;HEAT repeats;PBS lyase HEAT-like repeat	CYT	16	58	42.5	High
AW20_RS20420	AW20_RS20420	0.7901	-0.3399	0.005596	down	yes	1088000000	1377000000	1.45968e+09	1.27999e+09	1.39005e+09	1.10008e+09	1094949920	1.06931e+09	BP:carboxylic acid metabolic process;BP:cellular biosynthetic process;BP:nitrogen compound metabolic process;BP:small molecule metabolic process;BP:small molecule biosynthetic process;BP:serine family amino acid metabolic process;BP:single-organism process;BP:organic substance biosynthetic process;BP:single-organism metabolic process;BP:single-organism biosynthetic process;BP:L-serine metabolic p…	GO:0019752;GO:0044249;GO:0006807;GO:0044281;GO:0044283;GO:0009069;GO:0044699;GO:1901576;GO:0044710;GO:0044711;GO:0006563;GO:0006520;GO:0071704;GO:1901605;GO:1901607;GO:0000096;GO:0008652;GO:0000097;GO:0009987;GO:0009058;GO:0008150;GO:0008152;GO:0043436;GO:0009070;GO:0044238;GO:1901564;GO:1901566;GO:0006082;GO:0044272;GO:0046394;GO:0016053;GO:0044237;GO:0006534;GO:0006535;GO:0019344;GO:0006790;GO:…	K17216	mccA	map00270	Cysteine and methionine metabolism	COG0031	E:Amino acid transport and metabolism	PF00291.22	PALP	Pyridoxal-phosphate dependent enzyme	CYT	11	62	33.1	High
AW20_RS07125	AW20_RS07125	0.7904	-0.3393	0.02363	down	yes	98800000	125000000	1.37839e+08	1.17986e+08	1.19321e+08	9.87535e+07	92498344	1.0516e+08	BP:single-organism metabolic process;BP:biological_process;BP:oxidation-reduction process;BP:metabolic process;BP:single-organism processMF:catalytic activity;MF:molecular_function;MF:oxidoreductase activity	GO:0044710;GO:0008150;GO:0055114;GO:0008152;GO:0044699GO:0003824;GO:0003674;GO:0016491	K00384	trxB	map00240;map00450	Pyrimidine metabolism;Selenocompound metabolism	COG0492	O:Posttranslational modification, protein turnover, chaperones	PF13738.3;PF07992.11;PF00070.24;PF03486.11;PF00890.21;PF13450.3;PF13434.3	Pyr_redox_3;Pyr_redox_2;Pyr_redox;HI0933_like;FAD_binding_2;NAD_binding_8;K_oxygenase	Pyridine nucleotide-disulphide oxidoreductase;Pyridine nucleotide-disulphide oxidoreductase;Pyridine nucleotide-disulphide oxidoreductase;HI0933-like protein;FAD binding domain;NA;L-lysine 6-monooxygenase	CYT	3	15	36.3	High
AW20_RS15245	AW20_RS15245	0.7904	-0.3393	0.6841	down	no	87890000	111200000	4.04562e+07	1.61297e+08	1.31763e+08	1.65396e+08	52112327	4.61706e+07	BP:'de novo' L-methionine biosynthetic process;BP:carboxylic acid metabolic process;BP:L-methionine biosynthetic process;BP:cellular biosynthetic process;BP:nitrogen compound metabolic process;BP:aspartate family amino acid biosynthetic process;BP:small molecule metabolic process;BP:small molecule biosynthetic process;BP:serine family amino acid metabolic process;BP:L-methionine biosynthetic proc…	GO:0071266;GO:0019752;GO:0071265;GO:0044249;GO:0006807;GO:0009067;GO:0044281;GO:0044283;GO:0009069;GO:0019281;GO:0044699;GO:1901576;GO:0044710;GO:0044711;GO:0006520;GO:0071704;GO:1901605;GO:0019279;GO:0000096;GO:0008652;GO:0000097;GO:0009987;GO:0009058;GO:0044763;GO:0008152;GO:0043436;GO:0044238;GO:1901564;GO:1901566;GO:0006082;GO:0044272;GO:0046394;GO:0009092;GO:0006555;GO:0016053;GO:0044237;GO:…	K00651	metA	map00270;map00920	Cysteine and methionine metabolism;Sulfur metabolism	COG1897	E:Amino acid transport and metabolism	PF04204.13	HTS	Homoserine O-succinyltransferase	EXC	5	19	35.2	High
AW20_RS05435	AW20_RS05435	0.7909	-0.3384	0.02734	down	yes	827300000	1046000000	9.48794e+08	1.10974e+09	1.07959e+09	9.04447e+08	814257695	7.63191e+08	MF:peptide N-acetyltransferase activity;MF:N-acetyltransferase activity;MF:ribosomal-protein-alanine N-acetyltransferase activity;MF:transferase activity;MF:catalytic activity;MF:acetyltransferase activity;MF:transferase activity, transferring acyl groups;MF:transferase activity, transferring acyl groups other than amino-acyl groups;MF:N-acyltransferase activity;MF:molecular_function;MF:peptide a…	GO:0034212;GO:0008080;GO:0008999;GO:0016740;GO:0003824;GO:0016407;GO:0016746;GO:0016747;GO:0016410;GO:0003674;GO:0004596	K03790	rimJ	------	------	COG1670	J:Translation, ribosomal structure and biogenesis	PF13302.4;PF00583.22;PF13420.4	Acetyltransf_3;Acetyltransf_1;Acetyltransf_4	Acetyltransferase;Acetyltransferase;Acetyltransferase	CYT	6	47	20.4	High
AW20_RS18625	AW20_RS18625	0.7916	-0.3372	0.07073	down	no	866800000	1095000000	9.65087e+08	1.27179e+09	1.04743e+09	8.33497e+08	888670932	8.78211e+08	BP:Mo-molybdopterin cofactor biosynthetic process;BP:coenzyme metabolic process;BP:nucleoside triphosphate metabolic process;BP:purine nucleoside triphosphate metabolic process;BP:cellular biosynthetic process;BP:cellular nitrogen compound metabolic process;BP:nitrogen compound metabolic process;BP:coenzyme biosynthetic process;BP:small molecule metabolic process;BP:purine-containing compound met…	GO:0006777;GO:0006732;GO:0009141;GO:0009144;GO:0044249;GO:0034641;GO:0006807;GO:0009108;GO:0044281;GO:0072521;GO:1901362;GO:0009259;GO:1901360;GO:0006139;GO:0044710;GO:0051186;GO:0043545;GO:0042278;GO:0051189;GO:0051188;GO:0071704;GO:0009199;GO:0044699;GO:0018130;GO:0009205;GO:0046039;GO:0019720;GO:0019693;GO:1901576;GO:0009987;GO:0006725;GO:0009150;GO:0009058;GO:0044711;GO:0008150;GO:0009116;GO:…	K03637	moaC, CNX3	map04122;map00790	Sulfur relay system;Folate biosynthesis	COG0315	H:Coenzyme transport and metabolism	PF01967.18	MoaC	MoaC family	CYT	5	33	17.5	High
AW20_RS03190	AW20_RS03190	0.7921	-0.3362	0.3127	down	no	268300000	338700000	3.51158e+08	3.47917e+08	3.16889e+08	3.38637e+08	149074419	3.17268e+08	------	------	------	------	------	------	------	------	------	------	------	CYT	4	33	12.7	High
AW20_RS00045	AW20_RS00045	0.7928	-0.335	0.1177	down	no	67050000	84570000	9.66115e+07	8.84812e+07	6.86232e+07	6.79419e+07	61600624	7.16163e+07	------	------	------	------	------	------	------	------	------	------	------	EXC	2	22	14.6	High
AW20_RS02215	AW20_RS02215	0.7931	-0.3344	0.000713	down	yes	11920000000	15030000000	1.51997e+10	1.44045e+10	1.54934e+10	1.17943e+10	1.19402e+10	12012754015	MF:purine ribonucleoside triphosphate binding;MF:molecular_function;MF:binding;MF:nucleotide binding;MF:heterocyclic compound binding;MF:purine nucleoside binding;MF:nucleoside binding;MF:anion binding;MF:cation binding;MF:propionyl-CoA carboxylase activity;MF:ion binding;MF:ligase activity, forming carbon-nitrogen bonds;MF:nucleoside phosphate binding;MF:ribonucleoside binding;MF:purine nucleoti…	GO:0035639;GO:0003674;GO:0005488;GO:0000166;GO:1901363;GO:0001883;GO:0001882;GO:0043168;GO:0043169;GO:0004658;GO:0043167;GO:0016879;GO:1901265;GO:0032549;GO:0017076;GO:0046872;GO:0005524;GO:0036094;GO:0003824;GO:0016874;GO:0030554;GO:0097367;GO:0097159;GO:0016421;GO:0032559;GO:0032555;GO:0016885;GO:0004075;GO:0032550;GO:0032553	K01961	accC	map00720;map00640;map00061;map00620	Carbon fixation pathways in prokaryotes;Propanoate metabolism;Fatty acid biosynthesis;Pyruvate metabolism	COG0439	I:Lipid transport and metabolism	PF02786.14;PF00289.19;PF02785.16;PF07478.10;PF15632.3;PF02222.19;PF08443.8	CPSase_L_D2;Biotin_carb_N;Biotin_carb_C;Dala_Dala_lig_C;ATPgrasp_Ter;ATP-grasp;RimK	Carbamoyl-phosphate synthase L chain, ATP binding domain;Biotin carboxylase, N-terminal domain;Biotin carboxylase C-terminal domain;D-ala D-ala ligase C-terminus;ATP-grasp in the biosynthetic pathway with Ter operon;ATP-grasp domain;RimK-like ATP-grasp domain	CYT	27	71	49.6	High
AW20_RS06995	AW20_RS06995	0.794	-0.3328	0.0792	down	no	148000000	186400000	2.0676e+08	1.6734e+08	1.85102e+08	1.68351e+08	148102156	1.27472e+08	BP:phosphorylation;BP:cellular process;BP:cellular metabolic process;BP:phosphate-containing compound metabolic process;BP:biological_process;BP:metabolic process;BP:phosphorus metabolic processMF:kinase activity;MF:transferase activity;MF:catalytic activity;MF:molecular_function;MF:transferase activity, transferring phosphorus-containing groups	GO:0016310;GO:0009987;GO:0044237;GO:0006796;GO:0008150;GO:0008152;GO:0006793GO:0016301;GO:0016740;GO:0003824;GO:0003674;GO:0016772	------	------	------	------	COG5582	S:Function unknown	PF08864.7;PF08858.7	UPF0302;IDEAL	UPF0302 domain;IDEAL domain	CYT	3	16	21.4	High
AW20_RS02190	AW20_RS02190	0.7942	-0.3324	0.03987	down	yes	1856000000	2337000000	2.44182e+09	2.03402e+09	2.53642e+09	1.85831e+09	1777646265	1.93161e+09	BP:biological_process;BP:metabolic processMF:acid-thiol ligase activity;MF:CoA-ligase activity;MF:catalytic activity;MF:molecular_function;MF:acetate-CoA ligase activity;MF:ligase activity;MF:ligase activity, forming carbon-sulfur bonds	GO:0008150;GO:0008152GO:0016878;GO:0016405;GO:0003824;GO:0003674;GO:0003987;GO:0016874;GO:0016877	K01895	ACSS, acs	map00680;map00010;map00720;map00640;map00620	Methane metabolism;Glycolysis / Gluconeogenesis;Carbon fixation pathways in prokaryotes;Propanoate metabolism;Pyruvate metabolism	COG0365	I:Lipid transport and metabolism	PF00501.25;PF13193.3;PF16177.2	AMP-binding;AMP-binding_C;ACAS_N	AMP-binding enzyme;AMP-binding enzyme C-terminal domain;Acetyl-coenzyme A synthetase N-terminus	CYT	20	38	72.3	High
AW20_RS18995	AW20_RS18995	0.7944	-0.3321	0.2624	down	no	1194000000	1503000000	1.7027e+09	1.06401e+09	1.7408e+09	1.07686e+09	1367026984	1.13852e+09	BP:cellular component assembly;BP:macromolecular complex subunit organization;BP:mitotic cell cycle process;BP:cell cycle process;BP:cellular macromolecular complex assembly;BP:cellular component organization or biogenesis;BP:single-organism process;BP:protein complex subunit organization;BP:septin ring assembly;BP:cellular component organization;BP:macromolecular complex assembly;BP:septin ring …	GO:0022607;GO:0043933;GO:1903047;GO:0022402;GO:0034622;GO:0071840;GO:0044699;GO:0071822;GO:0000921;GO:0016043;GO:0065003;GO:0031106;GO:0006461;GO:0032506;GO:0009987;GO:0044763;GO:1902410;GO:0070925;GO:0043623;GO:0006996;GO:0007010;GO:0000918;GO:0032185;GO:0008150GO:0005886;GO:0043229;GO:0043228;GO:0043226;GO:0005856;GO:0044446;GO:0005940;GO:0016021;GO:0016020;GO:0044430;GO:0031224;GO:0032156;GO:0…	K06286	ezrA	------	------	COG4477	D:Cell cycle control, cell division, chromosome partitioning	PF06160.9	EzrA	Septation ring formation regulator, EzrA	CYT	18	39	66.4	High
AW20_RS00925	AW20_RS00925	0.7961	-0.329	0.01703	down	yes	363900000	457100000	4.55674e+08	4.21779e+08	4.93714e+08	3.83571e+08	3.4432e+08	3.63869e+08	BP:biological_process;BP:metabolic process;BP:methylationMF:transferase activity;MF:catalytic activity;MF:N-methyltransferase activity;MF:transferase activity, transferring one-carbon groups;MF:molecular_function;MF:methyltransferase activity	GO:0008150;GO:0008152;GO:0032259GO:0016740;GO:0003824;GO:0008170;GO:0016741;GO:0003674;GO:0008168	------	------	------	------	------	------	PF13649.3;PF13489.3;PF08241.9	Methyltransf_25;Methyltransf_23;Methyltransf_11	Methyltransferase domain;Methyltransferase domain;Methyltransferase domain	CYT	9	52	28.8	High
AW20_RS13350	AW20_RS13350	0.7961	-0.329	0.01538	down	yes	110100000	138300000	1.35099e+08	1.44324e+08	1.35482e+08	1.20772e+08	110537494	9.91301e+07	BP:RNA modification;BP:nucleic acid metabolic process;BP:cellular nitrogen compound metabolic process;BP:nitrogen compound metabolic process;BP:ncRNA metabolic process;BP:tRNA processing;BP:tRNA threonylcarbamoyladenosine modification;BP:organic cyclic compound metabolic process;BP:nucleobase-containing compound metabolic process;BP:cellular macromolecule metabolic process;BP:organic substance me…	GO:0009451;GO:0090304;GO:0034641;GO:0006807;GO:0034660;GO:0008033;GO:0002949;GO:1901360;GO:0006139;GO:0044260;GO:0071704;GO:0006400;GO:0006508;GO:0034470;GO:0009987;GO:0006725;GO:0043412;GO:0008150;GO:0008152;GO:0046483;GO:0016070;GO:0044238;GO:0019538;GO:0044237;GO:0043170;GO:0006399;GO:0006396;GO:0070525GO:0003674;GO:0008233;GO:0016787;GO:0003824	K14742	tsaB	------	------	COG1214	O:Posttranslational modification, protein turnover, chaperones	PF00814.22	Peptidase_M22	Glycoprotease family	CYT	5	30	25.2	High
AW20_RS25010	AW20_RS25010	0.7964	-0.3284	0.04811	down	yes	219500000	275600000	3.07218e+08	2.59492e+08	2.60073e+08	2.40719e+08	219072340	1.98646e+08	BP:DNA conformation change;BP:nucleic acid metabolic process;BP:cellular nitrogen compound metabolic process;BP:nitrogen compound metabolic process;BP:organic cyclic compound metabolic process;BP:nucleobase-containing compound metabolic process;BP:cellular macromolecule metabolic process;BP:DNA topological change;BP:cellular component organization;BP:organic substance metabolic process;BP:cellula…	GO:0071103;GO:0090304;GO:0034641;GO:0006807;GO:1901360;GO:0006139;GO:0044260;GO:0006265;GO:0016043;GO:0071704;GO:0071840;GO:0009987;GO:0006725;GO:0008150;GO:0008152;GO:0007059;GO:0046483;GO:0006996;GO:0044238;GO:0044699;GO:0051276;GO:0044237;GO:0043170;GO:0044763;GO:0006259GO:0019897;GO:0019898;GO:0043226;GO:0044459;GO:0043229;GO:0044424;GO:0043232;GO:0044464;GO:0005694;GO:0005575;GO:0043228;GO:0…	K02621	parC	------	------	------	------	PF00521.17;PF03989.10	DNA_topoisoIV;DNA_gyraseA_C	DNA gyrase/topoisomerase IV, subunit A;DNA gyrase C-terminal domain, beta-propeller	CYT	11	15	91.5	High
AW20_RS20985	AW20_RS20985	0.7975	-0.3264	0.2694	down	no	11660000	14620000	1.71178e+07	1.64584e+07	1.02955e+07	1.01633e+07	12908435	1.18995e+07	BP:biological_process;BP:metabolic process;BP:methylationMF:catalytic activity;MF:transferase activity;MF:transferase activity, transferring one-carbon groups;MF:molecular_function;MF:methyltransferase activity	GO:0008150;GO:0008152;GO:0032259GO:0003824;GO:0016740;GO:0016741;GO:0003674;GO:0008168	------	------	------	------	COG1565	S:Function unknown	PF02636.14	Methyltransf_28	Putative S-adenosyl-L-methionine-dependent methyltransferase	CYT	1	3	43.2	High
AW20_RS08585	AW20_RS08585	0.7981	-0.3254	0.2512	down	no	35180000	44080000	4.2969e+07	5.06827e+07	3.85821e+07	4.25593e+07	24159792	3.88271e+07	MF:organic cyclic compound binding;MF:nucleotide binding;MF:small molecule binding;MF:molecular_function;MF:binding;MF:heterocyclic compound binding;MF:nucleoside phosphate binding	GO:0097159;GO:0000166;GO:0036094;GO:0003674;GO:0005488;GO:1901363;GO:1901265	------	------	------	------	COG4116	S:Function unknown	PF01928.18	CYTH	CYTH domain	CYT	3	22	22.2	High
AW20_RS21735	AW20_RS21735	0.7987	-0.3243	0.1454	down	no	168600000	211100000	1.95939e+08	1.87539e+08	2.4989e+08	1.7588e+08	142977473	1.86883e+08	BP:riboflavin metabolic process;BP:cellular metabolic process;BP:riboflavin biosynthetic process;BP:cellular biosynthetic process;BP:cellular nitrogen compound metabolic process;BP:nitrogen compound metabolic process;BP:small molecule biosynthetic process;BP:organic cyclic compound biosynthetic process;BP:single-organism process;BP:single-organism metabolic process;BP:single-organism biosynthetic…	GO:0006771;GO:0044237;GO:0009231;GO:0044249;GO:0034641;GO:0006807;GO:0044283;GO:1901362;GO:0044699;GO:0044710;GO:0044711;GO:0042727;GO:0042726;GO:0071704;GO:1901360;GO:0018130;GO:0006767;GO:0006766;GO:1901576;GO:0009987;GO:0009058;GO:0009110;GO:0044763;GO:0008152;GO:0044271;GO:0046483;GO:1901564;GO:1901566;GO:0042364;GO:0008150;GO:0044281GO:0008686;GO:0035639;GO:0003935;GO:0003933;GO:0003674;GO:0…	K14652	ribBA	map00740	Riboflavin metabolism	COG0807;COG0108	H:Coenzyme transport and metabolism;	PF00926.16;PF00925.17	DHBP_synthase;GTP_cyclohydro2	3,4-dihydroxy-2-butanone 4-phosphate synthase;GTP cyclohydrolase II	CYT	8	21	43.9	High
AW20_RS20050	AW20_RS20050	0.8004	-0.3212	0.178	down	no	123900000	154800000	1.77165e+08	1.29441e+08	1.57822e+08	1.48367e+08	104540124	1.18782e+08	BP:nucleic acid metabolic process;BP:nucleic acid phosphodiester bond hydrolysis;BP:cellular nitrogen compound metabolic process;BP:nitrogen compound metabolic process;BP:organic cyclic compound metabolic process;BP:nucleobase-containing compound metabolic process;BP:cellular macromolecule metabolic process;BP:organic substance metabolic process;BP:cellular process;BP:cellular aromatic compound m…	GO:0090304;GO:0090305;GO:0034641;GO:0006807;GO:1901360;GO:0006139;GO:0044260;GO:0071704;GO:0009987;GO:0006725;GO:0008150;GO:0008152;GO:0046483;GO:0016070;GO:0044238;GO:0090501;GO:0044237;GO:0043170;GO:0006396GO:0003674;GO:0005488;GO:0003676;GO:1901363;GO:0004540;GO:0016787;GO:0016788;GO:0003824;GO:0004518;GO:0097159;GO:0003723	K08301	rng, cafA	------	------	COG1530	J:Translation, ribosomal structure and biogenesis	PF10150.6	RNase_E_G	Ribonuclease E/G family	CYT	7	15	53.9	High
AW20_RS09305	AW20_RS09305	0.8011	-0.3199	0.4606	down	no	20660000	25790000	3.16153e+07	2.65033e+07	1.92388e+07	3.09116e+07	14509727	1.65559e+07	BP:asexual sporulation;BP:response to extracellular stimulus;BP:protein localization;BP:response to stimulus;BP:asexual reproduction;BP:establishment of competence for transformation;BP:sporulation;BP:secretion by cell;BP:cellular response to external stimulus;BP:single-organism process;BP:reproduction;BP:transmembrane transport;BP:organic substance transport;BP:macromolecule localization;BP:deve…	GO:0030436;GO:0009991;GO:0008104;GO:0050896;GO:0019954;GO:0030420;GO:0043934;GO:0032940;GO:0071496;GO:0044699;GO:0000003;GO:0055085;GO:0071702;GO:0033036;GO:0032502;GO:0009987;GO:0009306;GO:0006810;GO:0045184;GO:0044765;GO:0008150;GO:0031668;GO:0007154;GO:0051234;GO:0051179;GO:1902578;GO:0044767;GO:0051716;GO:0009605;GO:0046903;GO:0015031;GO:0044763GO:0016021;GO:0031224;GO:0044425;GO:0005575GO:00…	K01992	ABC-2.P	------	------	COG4473	U:Intracellular trafficking, secretion, and vesicular transport	PF05975.9	EcsB	Bacterial ABC transporter protein EcsB	CYT	2	4	47.2	High
AW20_RS10010	AW20_RS10010	0.8031	-0.3163	0.002993	down	yes	2607000000	3246000000	3.20597e+09	3.14644e+09	3.38484e+09	2.67057e+09	2.68001e+09	2.46936e+09	BP:metabolic process;BP:biological_processMF:isomerase activity;MF:catalytic activity;MF:carbon-oxygen lyase activity;MF:hydro-lyase activity;MF:enoyl-CoA hydratase activity;MF:molecular_function;MF:3-hydroxybutyryl-CoA dehydratase activity;MF:lyase activity	GO:0008152;GO:0008150GO:0016853;GO:0003824;GO:0016835;GO:0016836;GO:0004300;GO:0003674;GO:0003859;GO:0016829	------	------	------	------	COG1024	I:Lipid transport and metabolism	PF00378.17;PF16113.2	ECH_1;ECH_2	Enoyl-CoA hydratase/isomerase;Enoyl-CoA hydratase/isomerase	CYT	8	40	28.6	High
AW20_RS17985	AW20_RS17985	0.8032	-0.3162	0.3407	down	no	126500000	157500000	2.13554e+08	1.19811e+08	1.39252e+08	1.21343e+08	1.31313e+08	1.26904e+08	BP:coenzyme metabolic process;BP:menaquinone biosynthetic process;BP:menaquinone metabolic process;BP:cellular biosynthetic process;BP:small molecule metabolic process;BP:small molecule biosynthetic process;BP:single-organism process;BP:organic substance biosynthetic process;BP:single-organism metabolic process;BP:cofactor metabolic process;BP:quinone biosynthetic process;BP:cofactor biosynthetic…	GO:0006732;GO:0009234;GO:0009233;GO:0044249;GO:0044281;GO:0044283;GO:0044699;GO:1901576;GO:0044710;GO:0051186;GO:1901663;GO:0051188;GO:1901661;GO:0071704;GO:0009987;GO:0009058;GO:0044711;GO:0044763;GO:0008152;GO:0042181;GO:0042180;GO:0044237;GO:0008150;GO:0009108GO:0003674;GO:0043167;GO:1901363;GO:0001882;GO:0043168;GO:0000166;GO:0001883;GO:0032549;GO:0017076;GO:0005524;GO:0008756;GO:1901265;GO:0…	K01911	menE	map00130	Ubiquinone and other terpenoid-quinone biosynthesis	COG0318	I:Lipid transport and metabolism	PF00501.25;PF13193.3	AMP-binding;AMP-binding_C	AMP-binding enzyme;AMP-binding enzyme C-terminal domain	CYT	6	12	53.7	High
AW20_RS14710	AW20_RS14710	0.8041	-0.3146	0.1122	down	no	20690000	25730000	2.45871e+07	2.68853e+07	2.57037e+07	2.50221e+07	16764816	2.02681e+07	BP:nucleotide biosynthetic process;BP:deoxyribonucleoside monophosphate metabolic process;BP:small molecule metabolic process;BP:organic cyclic compound biosynthetic process;BP:organic cyclic compound metabolic process;BP:single-organism metabolic process;BP:single-organism biosynthetic process;BP:dAMP biosynthetic process;BP:purine deoxyribonucleoside monophosphate biosynthetic process;BP:purine…	GO:0009165;GO:0009162;GO:0044281;GO:1901362;GO:1901360;GO:0044710;GO:0044711;GO:0006170;GO:0009171;GO:0009170;GO:0046483;GO:1901564;GO:1901566;GO:0006163;GO:0006164;GO:0019637;GO:0019438;GO:0006807;GO:1901576;GO:0044699;GO:0018130;GO:0009394;GO:0009157;GO:0009153;GO:0009151;GO:0009263;GO:0009262;GO:0008150;GO:0008152;GO:0034654;GO:0090407;GO:0044271;GO:1901293;GO:0009265;GO:0006753;GO:0016310;GO:…	K15518	dgk	map00230	Purine metabolism	COG1428	F:Nucleotide transport and metabolism	PF01712.16;PF13238.3;PF13671.3;PF02223.14	dNK;AAA_18;AAA_33;Thymidylate_kin	Deoxynucleoside kinase;AAA domain;AAA domain;Thymidylate kinase	CYT	1	3	24.7	Medium
AW20_RS26520	AW20_RS26520	0.8047	-0.3135	0.07236	down	no	101800000000	126500000000	121855473211	143684283788	113905223798	109781244238	102836222576	9.28871e+10	------	------	------	------	------	------	COG4886	S:Function unknown	PF00395.17	SLH	S-layer homology domain	CYT	22	73	40.3	High
AW20_RS23475	AW20_RS23475	0.8049	-0.3131	0.002908	down	yes	266100000	330600000	3.12759e+08	3.37489e+08	3.41635e+08	2.7229e+08	267852832	2.5803e+08	BP:protein localization;BP:secretion by cell;BP:single-organism process;BP:organic substance metabolic process;BP:organic substance transport;BP:proteolysis;BP:macromolecule localization;BP:cellular process;BP:protein secretion;BP:transport;BP:establishment of protein localization;BP:single-organism transport;BP:biological_process;BP:metabolic process;BP:establishment of localization;BP:localizat…	GO:0008104;GO:0032940;GO:0044699;GO:0071704;GO:0071702;GO:0006508;GO:0033036;GO:0009987;GO:0009306;GO:0006810;GO:0045184;GO:0044765;GO:0008150;GO:0008152;GO:0051234;GO:0051179;GO:1902578;GO:0044238;GO:0046903;GO:0019538;GO:0043170;GO:0015031;GO:0044763GO:0016021;GO:0031224;GO:0044425;GO:0005575GO:0003674;GO:0008233;GO:0008236;GO:0016787;GO:0017171;GO:0003824;GO:0070011	K03100	lepB, TPP	map02024;map03060	Quorum sensing;Protein export	COG0681	U:Intracellular trafficking, secretion, and vesicular transport	PF00717.20;PF10502.6	Peptidase_S24;Peptidase_S26	Peptidase S24-like;Signal peptidase, peptidase S26	CYT	5	35	21	High
AW20_RS14020	AW20_RS14020	0.8052	-0.3126	0.03087	down	yes	3659000000	4544000000	4.86821e+09	4.75216e+09	4.01071e+09	3.60082e+09	3653086970	3.72209e+09	MF:purine ribonucleoside triphosphate binding;MF:molecular_function;MF:binding;MF:ATPase activity;MF:ion binding;MF:heterocyclic compound binding;MF:purine nucleoside binding;MF:nucleoside binding;MF:anion binding;MF:cation binding;MF:metal cluster binding;MF:nucleotide binding;MF:nucleoside phosphate binding;MF:ribonucleoside binding;MF:purine nucleotide binding;MF:metal ion binding;MF:ATP bindi…	GO:0035639;GO:0003674;GO:0005488;GO:0016887;GO:0043167;GO:1901363;GO:0001883;GO:0001882;GO:0043168;GO:0043169;GO:0051540;GO:0000166;GO:1901265;GO:0032549;GO:0017076;GO:0046872;GO:0005524;GO:0016787;GO:0017111;GO:0036094;GO:0003824;GO:0016818;GO:0030554;GO:0097367;GO:0097159;GO:0051536;GO:0016817;GO:0016462;GO:0032559;GO:0032555;GO:0032550;GO:0032553	K03593	mrp, NUBPL	------	------	COG0489	D:Cell cycle control, cell division, chromosome partitioning	PF10609.6;PF01656.20;PF13614.3;PF01883.16;PF00142.15;PF09140.8;PF02374.12	ParA;CbiA;AAA_31;DUF59;Fer4_NifH;MipZ;ArsA_ATPase	NUBPL iron-transfer P-loop NTPase;CobQ/CobB/MinD/ParA nucleotide binding domain;AAA domain;Domain of unknown function DUF59;4Fe-4S iron sulfur cluster binding proteins, NifH/frxC family;ATPase MipZ;Anion-transporting ATPase	CYT	16	56	38.5	High
AW20_RS11670	AW20_RS11670	0.8052	-0.3126	0.4683	down	no	17820000	22130000	2.21045e+07	2.41091e+07	2.01866e+07	2.46506e+07	7.46555e+06	2.13523e+07	BP:regulation of primary metabolic process;BP:regulation of metabolic process;BP:regulation of cellular biosynthetic process;BP:regulation of cellular metabolic process;BP:intracellular signal transduction;BP:regulation of biological process;BP:phosphorelay signal transduction system;BP:regulation of cellular macromolecule biosynthetic process;BP:regulation of nucleobase-containing compound metab…	GO:0080090;GO:0019222;GO:0031326;GO:0031323;GO:0035556;GO:0050789;GO:0000160;GO:2000112;GO:0019219;GO:0065007;GO:0010468;GO:0060255;GO:0009889;GO:1903506;GO:0050794;GO:0008150;GO:0051171;GO:2001141;GO:0051252;GO:0006355;GO:0010556;GO:0007165GO:0044464;GO:0005622;GO:0005575GO:0003674;GO:0005488;GO:0003676;GO:0003677;GO:1901363;GO:0097159	------	------	------	------	COG0745	T:Signal transduction mechanisms	PF00072.21;PF00486.25	Response_reg;Trans_reg_C	Response regulator receiver domain;Transcriptional regulatory protein, C terminal	CYT	2	10	25.6	High
AW20_RS09495	AW20_RS09495	0.8055	-0.312	0.001712	down	yes	963400000	1196000000	1.19252e+09	1.24451e+09	1.15003e+09	9.62658e+08	9.38181e+08	9.89436e+08	------	------	------	------	------	------	------	------	PF14120.3	YhzD	YhzD-like protein	CYT	2	30	6.8	High
AW20_RS19490	AW20_RS19490	0.8059	-0.3113	0.4492	down	no	65410000	81160000	6.32026e+07	6.42276e+07	1.16053e+08	6.10059e+07	56089918	7.91245e+07	BP:cell cycle;BP:cellular process;BP:single-organism cellular process;BP:single-organism process;BP:biological_process;BP:cell divisionCC:cytoplasm;CC:membrane;CC:cell part;CC:cellular_component;CC:plasma membrane;CC:intracellular part	GO:0007049;GO:0009987;GO:0044763;GO:0044699;GO:0008150;GO:0051301GO:0005737;GO:0016020;GO:0044464;GO:0005575;GO:0005886;GO:0044424	K09888	zapA	------	------	COG3027	S:Function unknown	PF05164.10	ZapA	Cell division protein ZapA	CYT	2	26	10.6	High
AW20_RS08105	AW20_RS08105	0.8065	-0.3103	0.5923	down	no	130000000	161200000	2.13328e+08	1.47936e+08	1.22409e+08	2.12547e+08	125471702	5.19719e+07	BP:regulation of primary metabolic process;BP:regulation of metabolic process;BP:regulation of cellular biosynthetic process;BP:regulation of cellular metabolic process;BP:regulation of biological process;BP:regulation of cellular macromolecule biosynthetic process;BP:regulation of macromolecule metabolic process;BP:biological regulation;BP:regulation of gene expression;BP:regulation of nucleobas…	GO:0080090;GO:0019222;GO:0031326;GO:0031323;GO:0050789;GO:2000112;GO:0060255;GO:0065007;GO:0010468;GO:0019219;GO:0009889;GO:1903506;GO:0050794;GO:0008150;GO:0051171;GO:2001141;GO:0051252;GO:0006355;GO:0010556GO:0003674;GO:0001071;GO:0003676;GO:0003677;GO:1901363;GO:0003700;GO:0097159;GO:0005488	K05799	pdhR	------	------	COG2186	K:Transcription	PF07729.9;PF00392.18	FCD;GntR	FCD domain;Bacterial regulatory proteins, gntR family	CYT	8	39	26.9	High
AW20_RS01000	AW20_RS01000	0.807	-0.3094	0.6291	down	no	18780000	23270000	3.22956e+07	0	1.42411e+07	2.04598e+07	11391104	2.44753e+07	------	------	------	------	------	------	------	------	PF12395.5;PF08874.7	DUF3658;DUF1835	Protein of unknown function;Domain of unknown function	CYT	1	3	30.5	Medium
AW20_RS23370	AW20_RS23370	0.807	-0.3094	0.38	down	no	17520000	21710000	2.29458e+07	2.6818e+07	1.53569e+07	2.25254e+07	13837340	1.61883e+07	BP:thiamine metabolic process;BP:coenzyme metabolic process;BP:phosphorylation;BP:pyrimidine-containing compound biosynthetic process;BP:cellular biosynthetic process;BP:cellular nitrogen compound metabolic process;BP:nitrogen compound metabolic process;BP:small molecule metabolic process;BP:organic cyclic compound biosynthetic process;BP:organic cyclic compound metabolic process;BP:pyrimidine-co…	GO:0006772;GO:0006732;GO:0016310;GO:0072528;GO:0044249;GO:0034641;GO:0006807;GO:0044281;GO:1901362;GO:1901360;GO:0072527;GO:1901576;GO:0042723;GO:0051186;GO:0044271;GO:0042357;GO:0051188;GO:0071704;GO:0044699;GO:0018130;GO:0006767;GO:0006766;GO:0009229;GO:0009987;GO:0006725;GO:0044710;GO:0009058;GO:0008150;GO:0008152;GO:0019438;GO:0090407;GO:0046483;GO:1901564;GO:1901566;GO:0044272;GO:0044237;GO:…	K00949	thiN, TPK1, THI80	map00730	Thiamine metabolism	COG1564	H:Coenzyme transport and metabolism	PF04263.13;PF04265.11	TPK_catalytic;TPK_B1_binding	Thiamin pyrophosphokinase, catalytic domain;Thiamin pyrophosphokinase, vitamin B1 binding domain	CYT	1	6	23.7	High
AW20_RS10970	AW20_RS10970	0.8072	-0.309	0.2338	down	no	17210000	21320000	1.99974e+07	2.68168e+07	1.71435e+07	1.82169e+07	16103916	1.73055e+07	BP:iron ion transport;BP:single-organism process;BP:transition metal ion transport;BP:localization;BP:inorganic cation transmembrane transport;BP:inorganic ion transmembrane transport;BP:cellular process;BP:cation transport;BP:ion transport;BP:transport;BP:ion transmembrane transport;BP:single-organism transport;BP:biological_process;BP:divalent inorganic cation transport;BP:establishment of loca…	GO:0006826;GO:0044699;GO:0000041;GO:0051179;GO:0098662;GO:0098660;GO:0009987;GO:0006812;GO:0006811;GO:0006810;GO:0034220;GO:0044765;GO:0008150;GO:0072511;GO:0051234;GO:0034755;GO:0055085;GO:1902578;GO:1903874;GO:0070838;GO:0044763;GO:0015684;GO:0030001;GO:0098655GO:0031224;GO:0005575;GO:0016021;GO:0044425GO:0003674;GO:0000166;GO:0035639;GO:0005488;GO:0001883;GO:0072509;GO:1901363;GO:0001882;GO:00…	------	------	------	------	COG0370	P:Inorganic ion transport and metabolism	PF02421.15;PF01926.20;PF09439.7;PF00009.24	FeoB_N;MMR_HSR1;SRPRB;GTP_EFTU	Ferrous iron transport protein B;50S ribosome-binding GTPase;Signal recognition particle receptor beta subunit;Elongation factor Tu GTP binding domain	CYT	1	3	26.7	Medium
AW20_RS27600	AW20_RS27600	0.8073	-0.3088	0.2144	down	no	79200000	98100000	1.14482e+08	8.49655e+07	9.48651e+07	8.92774e+07	60333976	8.7994e+07	BP:primary metabolic process;BP:carbohydrate metabolic process;BP:organic substance metabolic process;BP:metabolic process;BP:biological_processMF:catalytic activity;MF:molecular_function	GO:0044238;GO:0005975;GO:0071704;GO:0008152;GO:0008150GO:0003824;GO:0003674	K07160	K07160	------	------	COG1540	R:General function prediction only	PF03746.13	LamB_YcsF	LamB/YcsF family	CYT	3	18	27.7	High
AW20_RS20410	AW20_RS20410	0.8075	-0.3085	0.1649	down	no	615400000	762100000	6.77524e+08	7.46642e+08	8.62146e+08	5.41044e+08	554803512	7.5039e+08	BP:biological_process;BP:metabolic process;BP:methylationMF:S-adenosylmethionine-dependent methyltransferase activity;MF:catalytic activity;MF:transferase activity;MF:transferase activity, transferring one-carbon groups;MF:molecular_function;MF:methyltransferase activity	GO:0008150;GO:0008152;GO:0032259GO:0008757;GO:0003824;GO:0016740;GO:0016741;GO:0003674;GO:0008168	K17462	yrrT	map00270	Cysteine and methionine metabolism	------	------	PF08241.9;PF13649.3;PF13489.3;PF08242.9;PF13847.3	Methyltransf_11;Methyltransf_25;Methyltransf_23;Methyltransf_12;Methyltransf_31	Methyltransferase domain;Methyltransferase domain;Methyltransferase domain;Methyltransferase domain;Methyltransferase domain	CYT	6	40	24.3	High
AW20_RS15780	AW20_RS15780	0.8078	-0.3079	0.5981	down	no	54150000	67030000	9.82632e+07	5.53865e+07	4.74429e+07	6.49774e+07	0	4.33289e+07	BP:single-organism metabolic process;BP:establishment of localization;BP:biological_process;BP:transport;BP:metabolic process;BP:localization;BP:oxidation-reduction process;BP:single-organism processCC:intrinsic component of membrane;CC:integral component of membrane;CC:membrane;CC:plasma membrane;CC:cell part;CC:cellular_component;CC:membrane partMF:molecular_function;MF:binding;MF:NADH dehydrog…	GO:0044710;GO:0051234;GO:0008150;GO:0006810;GO:0008152;GO:0051179;GO:0055114;GO:0044699GO:0031224;GO:0016021;GO:0016020;GO:0005886;GO:0044464;GO:0005575;GO:0044425GO:0003674;GO:0005488;GO:0003954;GO:0016491;GO:0050136;GO:0008137;GO:0003824;GO:0048037;GO:0048038;GO:0016655;GO:0016651	K00330	nuoA	map00190	Oxidative phosphorylation	COG0838	C:Energy production and conversion	PF00507.16	Oxidored_q4	NADH-ubiquinone/plastoquinone oxidoreductase, chain 3	CYT	1	14	14	High
AW20_RS23040	AW20_RS23040	0.8079	-0.3078	0.1594	down	no	26660000	33000000	2.87534e+07	3.17519e+07	3.8508e+07	3.04239e+07	22565761	2.69982e+07	------	------	------	------	------	------	------	------	------	------	------	CYT	2	7	22.3	High
AW20_RS28020	AW20_RS28020	0.8082	-0.3072	0.02551	down	yes	95370000	118000000	1.1147e+08	1.28767e+08	1.13869e+08	9.02367e+07	93458824	1.02428e+08	------	------	------	------	------	------	------	------	PF13026.3	DUF3887	Protein of unknown function	CYT	2	13	14.4	High
AW20_RS13030	AW20_RS13030	0.8092	-0.3054	0.521	down	no	27910000	34490000	2.49406e+07	3.22127e+07	4.63248e+07	2.34019e+07	1.87857e+07	4.155e+07	BP:regulation of primary metabolic process;BP:regulation of metabolic process;BP:regulation of cellular biosynthetic process;BP:regulation of cellular metabolic process;BP:regulation of biological process;BP:regulation of cellular macromolecule biosynthetic process;BP:regulation of macromolecule metabolic process;BP:biological regulation;BP:regulation of gene expression;BP:regulation of nucleobas…	GO:0080090;GO:0019222;GO:0031326;GO:0031323;GO:0050789;GO:2000112;GO:0060255;GO:0065007;GO:0010468;GO:0019219;GO:0009889;GO:1903506;GO:0050794;GO:0008150;GO:0051171;GO:2001141;GO:0051252;GO:0006355;GO:0010556GO:0003674;GO:0001071;GO:0003676;GO:0003677;GO:1901363;GO:0003700;GO:0097159;GO:0005488	------	------	------	------	COG1846	K:Transcription	PF01047.19;PF12802.4;PF13463.3;PF01978.16	MarR;MarR_2;HTH_27;TrmB	MarR family;MarR family;Winged helix DNA-binding domain;Sugar-specific transcriptional regulator TrmB	CYT	3	29	18.7	High
AW20_RS16225	AW20_RS16225	0.8101	-0.3038	0.4292	down	no	168900000	208500000	2.01355e+08	2.18879e+08	2.05415e+08	1.04324e+08	255008280	1.47371e+08	BP:localization;BP:carbohydrate transmembrane transport;BP:single-organism process;BP:carbohydrate transport;BP:organic substance transport;BP:transport;BP:phosphoenolpyruvate-dependent sugar phosphotransferase system;BP:single-organism transport;BP:biological_process;BP:establishment of localization;BP:transmembrane transport;BP:single-organism localization;BP:single-organism cellular process;BP…	GO:0051179;GO:0034219;GO:0044699;GO:0008643;GO:0071702;GO:0006810;GO:0009401;GO:0044765;GO:0008150;GO:0051234;GO:0055085;GO:1902578;GO:0044763;GO:0009987GO:0003674;GO:1901476;GO:0016740;GO:0015144;GO:0022804;GO:0005215;GO:0103111;GO:0003824;GO:0022891;GO:0022892;GO:0008982;GO:0016773;GO:0016772;GO:0022857	K02759	PTS-Cel-EIIA, celC, chbA	map02060;map00500	Phosphotransferase syste;Starch and sucrose metabolism	------	------	PF02255.13	PTS_IIA	PTS system, Lactose/Cellobiose specific IIA subunit	CYT	4	37	11.8	High
AW20_RS15380	AW20_RS15380	0.811	-0.3022	0.642	down	no	21150000	26080000	2.73853e+07	4.12067e+07	9.663e+06	2.83598e+07	18660082	1.6418e+07	BP:iron ion transport;BP:single-organism process;BP:transition metal ion transport;BP:cellular process;BP:cation transport;BP:ion transport;BP:transport;BP:single-organism transport;BP:biological_process;BP:establishment of localization;BP:localization;BP:single-organism localization;BP:transmembrane transport;BP:single-organism cellular process;BP:metal ion transportMF:molecular_function;MF:bind…	GO:0006826;GO:0044699;GO:0000041;GO:0009987;GO:0006812;GO:0006811;GO:0006810;GO:0044765;GO:0008150;GO:0051234;GO:0051179;GO:1902578;GO:0055085;GO:0044763;GO:0030001GO:0003674;GO:0005488;GO:0016887;GO:0043169;GO:0042626;GO:0016820;GO:0046914;GO:0042623;GO:0043167;GO:0015399;GO:0005215;GO:0005506;GO:0046872;GO:0022804;GO:0016787;GO:0017111;GO:0003824;GO:0016818;GO:0043492;GO:0016817;GO:0016462;GO:0…	K02016	ABC.FEV.S	map02010	ABC transporters	------	------	PF01497.15	Peripla_BP_2	Periplasmic binding protein	CYT	2	6	35.4	High
AW20_RS19365	AW20_RS19365	0.8113	-0.3017	0.2423	down	no	206000000	253900000	2.4133e+08	2.65829e+08	2.54637e+08	1.73693e+08	1.698e+08	2.74456e+08	BP:nucleobase-containing compound metabolic process;BP:nucleic acid metabolic process;BP:cellular biosynthetic process;BP:cellular nitrogen compound metabolic process;BP:nitrogen compound metabolic process;BP:cellular macromolecule biosynthetic process;BP:organic substance biosynthetic process;BP:organic cyclic compound metabolic process;BP:cellular macromolecule metabolic process;BP:organic subs…	GO:0006139;GO:0090304;GO:0044249;GO:0034641;GO:0006807;GO:0034645;GO:1901576;GO:1901360;GO:0044260;GO:0071704;GO:0006260;GO:0009987;GO:0006725;GO:0009058;GO:0009059;GO:0008150;GO:0008152;GO:0046483;GO:0044238;GO:0044237;GO:0043170;GO:0006259GO:0030880;GO:0044464;GO:0044446;GO:0061695;GO:0044454;GO:0005658;GO:1902494;GO:0055029;GO:0044424;GO:1990234;GO:0043234;GO:0032991;GO:0000428;GO:0005575;GO:0…	K11144	dnaI	------	------	COG1484	L:Replication, recombination and repair	PF07319.8;PF01695.14;PF00308.15;PF03969.13	DnaI_N;IstB_IS21;Bac_DnaA;AFG1_ATPase	Primosomal protein DnaI N-terminus;IstB-like ATP binding protein;Bacterial dnaA protein;AFG1-like ATPase	CYT	8	34	35.8	High
AW20_RS21395	AW20_RS21395	0.8115	-0.3013	0.07377	down	no	171800000	211700000	2.17607e+08	2.03671e+08	2.139e+08	1.69578e+08	200645756	1.45158e+08	BP:nucleic acid metabolic process;BP:nucleic acid phosphodiester bond hydrolysis;BP:cellular nitrogen compound metabolic process;BP:nitrogen compound metabolic process;BP:organic cyclic compound metabolic process;BP:organic cyclic compound catabolic process;BP:nucleobase-containing compound metabolic process;BP:organic substance catabolic process;BP:cellular macromolecule catabolic process;BP:cel…	GO:0090304;GO:0090305;GO:0034641;GO:0006807;GO:1901360;GO:1901361;GO:0006139;GO:1901575;GO:0044265;GO:0044260;GO:0006308;GO:0071704;GO:0009987;GO:0006725;GO:0046700;GO:0008150;GO:0008152;GO:0034655;GO:0009056;GO:0009057;GO:0044248;GO:0046483;GO:0044238;GO:0044270;GO:0044237;GO:0043170;GO:0006259;GO:0019439GO:0009318;GO:0005737;GO:1902494;GO:0043234;GO:0032991;GO:0044464;GO:0005575;GO:0044424GO:00…	K03602	xseB	map03430	Mismatch repair	------	------	PF02609.13	Exonuc_VII_S	Exonuclease VII small subunit	CYT	2	42	8.5	High
AW20_RS03500	AW20_RS03500	0.8131	-0.2985	0.7719	down	no	13530000	16640000	1.13176e+07	3.12058e+07	7.39107e+06	0	10415842	1.66455e+07	BP:single-organism metabolic process;BP:single-organism process;BP:biological_process;BP:metabolic process;BP:oxidation-reduction processMF:catalytic activity;MF:oxidoreductase activity, acting on other nitrogenous compounds as donors;MF:oxidoreductase activity, acting on NA;MF:molecular_function;MF:oxidoreductase activity, acting on NA;MF:oxidoreductase activity, acting on other nitrogenous comp…	GO:0044710;GO:0044699;GO:0008150;GO:0008152;GO:0055114GO:0003824;GO:0016661;GO:0016655;GO:0003674;GO:0016651;GO:0046857;GO:0003955;GO:0050446;GO:0016491	K03206	azr	------	------	COG0431	R:General function prediction only	PF03358.12	FMN_red	NADPH-dependent FMN reductase	CYT	1	15	19.3	High
AW20_RS07910	AW20_RS07910	0.8138	-0.2973	0.5286	down	no	106200000	130500000	1.41952e+08	1.594e+08	9.01768e+07	1.56014e+08	105325464	5.72277e+07	BP:nucleobase-containing small molecule metabolic process;BP:cellular biosynthetic process;BP:cellular nitrogen compound metabolic process;BP:nitrogen compound metabolic process;BP:carbohydrate derivative biosynthetic process;BP:organic substance biosynthetic process;BP:queuosine metabolic process;BP:single-organism metabolic process;BP:single-organism biosynthetic process;BP:cellular nitrogen co…	GO:0055086;GO:0044249;GO:0034641;GO:0006807;GO:1901137;GO:1901576;GO:0046116;GO:0044710;GO:0044711;GO:0044271;GO:1901362;GO:1901360;GO:0071704;GO:0009163;GO:0018130;GO:0006139;GO:0009987;GO:0006725;GO:0044281;GO:0009058;GO:0044763;GO:0009116;GO:0008152;GO:0019438;GO:0034654;GO:0008616;GO:0009119;GO:0042455;GO:0046483;GO:0044238;GO:0044699;GO:1901564;GO:1901566;GO:1901135;GO:0044237;GO:1901657;GO:…	K06920	queC	map00790	Folate biosynthesis	COG0603	R:General function prediction only	PF06508.10;PF02568.11	QueC;ThiI	Queuosine biosynthesis protein QueC;Thiamine biosynthesis protein	CYT	2	10	24.5	High
AW20_RS17910	AW20_RS17910	0.8141	-0.2967	0.199	down	no	93780000	115200000	9.32686e+07	1.14225e+08	1.38137e+08	1.04002e+08	87928945	8.94075e+07	BP:cellular biosynthetic process;BP:glucan biosynthetic process;BP:cellular macromolecule biosynthetic process;BP:generation of precursor metabolites and energy;BP:cellular polysaccharide biosynthetic process;BP:single-organism process;BP:organic substance biosynthetic process;BP:cellular polysaccharide metabolic process;BP:single-organism biosynthetic process;BP:cellular carbohydrate metabolic p…	GO:0044249;GO:0009250;GO:0034645;GO:0006091;GO:0033692;GO:0044699;GO:1901576;GO:0044264;GO:0044711;GO:0044262;GO:0044260;GO:0016051;GO:0071704;GO:0006112;GO:0006073;GO:0009987;GO:0000271;GO:0044710;GO:0034637;GO:0009058;GO:0009059;GO:0044763;GO:0008152;GO:0044723;GO:0055114;GO:0044042;GO:0044238;GO:0005975;GO:0015980;GO:0005977;GO:0005976;GO:0005978;GO:0044237;GO:0043170;GO:0008150GO:0003674;GO:0…	K00700	GBE1, glgB	map00500	Starch and sucrose metabolism	COG0296	G:Carbohydrate transport and metabolism	PF02806.15;PF02922.15;PF00128.21	Alpha-amylase_C;CBM_48;Alpha-amylase	Alpha amylase, C-terminal all-beta domain;Carbohydrate-binding module 48;Alpha amylase, catalytic domain	CYT	8	16	76	High
AW20_RS08620	AW20_RS08620	0.8143	-0.2964	0.4911	down	no	75260000	92420000	1.22491e+08	5.13939e+07	1.03388e+08	9.01705e+07	72315128	6.33086e+07	BP:negative regulation of sporulation;BP:negative regulation of response to extracellular stimulus;BP:negative regulation of response to external stimulus;BP:regulation of anatomical structure morphogenesis;BP:negative regulation of response to stimulus;BP:regulation of sporulation;BP:regulation of response to extracellular stimulus;BP:negative regulation of sporulation resulting in formation of …	GO:0043939;GO:0032105;GO:0032102;GO:0022603;GO:0048585;GO:0043937;GO:0032104;GO:0042174;GO:0042173;GO:0045304;GO:0010646;GO:0050789;GO:0032101;GO:0065007;GO:0048519;GO:0050793;GO:0048583;GO:0050794;GO:0045596;GO:0045595;GO:0043901;GO:0008150;GO:0051093;GO:0043900;GO:0045808;GO:0048523;GO:0010648GO:0003674;GO:0005488;GO:0060090;GO:0030674;GO:0005515	K16511	mecA1_2	------	------	COG4862	O:Posttranslational modification, protein turnover, chaperones	PF05389.9	MecA	Negative regulator of genetic competence	CYT	2	7	26.9	High
AW20_RS18275	AW20_RS18275	0.8147	-0.2957	0.01849	down	yes	750300000	921000000	9.34185e+08	9.56248e+08	8.72475e+08	6.7932e+08	769296420	8.02239e+08	MF:cation binding;MF:metal ion binding;MF:transition metal ion binding;MF:carbon-oxygen lyase activity;MF:hydro-lyase activity;MF:ion binding;MF:catalytic activity;MF:molecular_function;MF:zinc ion binding;MF:carbonate dehydratase activity;MF:lyase activity;MF:binding	GO:0043169;GO:0046872;GO:0046914;GO:0016835;GO:0016836;GO:0043167;GO:0003824;GO:0003674;GO:0008270;GO:0004089;GO:0016829;GO:0005488	K01673	cynT, can	map00910	Nitrogen metabolism	COG0288	P:Inorganic ion transport and metabolism	PF00484.16	Pro_CA	Carbonic anhydrase	CYT	8	49	21	High
AW20_RS20890	AW20_RS20890	0.8158	-0.2937	0.06767	down	no	2348000000	2878000000	3.14228e+09	2.65455e+09	2.83672e+09	2.06464e+09	2367858090	2.61226e+09	BP:carboxylic acid metabolic process;BP:cellular biosynthetic process;BP:isopentenyl diphosphate biosynthetic process, methylerythritol 4-phosphate pathway;BP:isopentenyl diphosphate metabolic process;BP:cellular aldehyde metabolic process;BP:pyruvate metabolic process;BP:single-organism process;BP:single-organism metabolic process;BP:single-organism biosynthetic process;BP:glyceraldehyde-3-phosp…	GO:0019752;GO:0044249;GO:0019288;GO:0046490;GO:0006081;GO:0006090;GO:0044699;GO:0044710;GO:0044711;GO:0019682;GO:0008299;GO:0071704;GO:0008610;GO:0006644;GO:0009240;GO:0006629;GO:1901576;GO:0006721;GO:0006720;GO:0032787;GO:0009058;GO:0044763;GO:0008152;GO:0043436;GO:0044255;GO:0090407;GO:0055114;GO:0044238;GO:0006082;GO:0008654;GO:0044237;GO:0006796;GO:0006793;GO:0019637;GO:0008150;GO:0009987;GO:…	K03526	gcpE, ispG	map00900	Terpenoid backbone biosynthesis	COG0821	I:Lipid transport and metabolism	PF04551.11	GcpE	GcpE protein	CYT	21	67	40	High
AW20_RS17565	AW20_RS17565	0.8159	-0.2935	0.1309	down	no	178600000	218900000	2.57134e+08	1.94146e+08	2.05281e+08	1.90848e+08	182997008	1.61946e+08	BP:cellular component assembly;BP:cellular biosynthetic process;BP:cellular component organization or biogenesis;BP:cofactor metabolic process;BP:cofactor biosynthetic process;BP:cellular component organization;BP:organic substance metabolic process;BP:cellular process;BP:iron-sulfur cluster assembly;BP:metallo-sulfur cluster assembly;BP:biological_process;BP:metabolic process;BP:protein maturati…	GO:0022607;GO:0044249;GO:0071840;GO:0051186;GO:0051188;GO:0016043;GO:0071704;GO:0009987;GO:0016226;GO:0031163;GO:0008150;GO:0008152;GO:0097428;GO:0044238;GO:0051604;GO:0019538;GO:0009058;GO:0044237;GO:0043170GO:0031974;GO:0005575;GO:0005759;GO:0043233;GO:0044464;GO:0044446;GO:0070013;GO:0044444;GO:0044429;GO:0044424;GO:0044422GO:0003674;GO:0005488;GO:0005198;GO:0043169;GO:0051540;GO:0046914;GO:00…	------	------	------	------	COG0316	S:Function unknown	PF01521.17	Fe-S_biosyn	Iron-sulphur cluster biosynthesis	CYT	2	21	12.5	High
AW20_RS19190	AW20_RS19190	0.8162	-0.293	0.06703	down	no	951700000	1166000000	1.19733e+09	1.19257e+09	1.10913e+09	9.49015e+08	812722828	1.09348e+09	MF:hydrolase activity;MF:molecular_function;MF:catalytic activity	GO:0016787;GO:0003674;GO:0003824	------	------	------	------	COG2220	R:General function prediction only	PF13483.3;PF12706.4;PF00753.24	Lactamase_B_3;Lactamase_B_2;Lactamase_B	Beta-lactamase superfamily domain;Beta-lactamase superfamily domain;Metallo-beta-lactamase superfamily	CYT	6	47	24.9	High
AW20_RS15680	AW20_RS15680	0.8163	-0.2928	0.00082	down	yes	4271000000	5232000000	5.2813e+09	5.1976e+09	5.21848e+09	4.36352e+09	4.06529e+09	4.3841e+09	BP:phosphorylation;BP:carbohydrate transmembrane transport;BP:single-organism process;BP:phosphate-containing compound metabolic process;BP:carbohydrate transport;BP:transport;BP:organic substance transport;BP:cellular process;BP:phosphoenolpyruvate-dependent sugar phosphotransferase system;BP:single-organism transport;BP:biological_process;BP:metabolic process;BP:establishment of localization;BP…	GO:0016310;GO:0034219;GO:0044699;GO:0006796;GO:0008643;GO:0006810;GO:0071702;GO:0009987;GO:0009401;GO:0044765;GO:0008150;GO:0008152;GO:0051234;GO:0051179;GO:1902578;GO:0055085;GO:0044237;GO:0006793;GO:0044763GO:0005737;GO:0044464;GO:0005575;GO:0044424GO:0003674;GO:1901476;GO:0016740;GO:0103111;GO:0015144;GO:0022804;GO:0005215;GO:0016301;GO:0003824;GO:0022891;GO:0022892;GO:0008982;GO:0016773;GO:00…	K02777	PTS-Glc-EIIA, crr	map02026;map00520;map00010;map00500;map02060;map05111	Biofilm formation - Escherichia coli;Amino sugar and nucleotide sugar metabolism;Glycolysis / Gluconeogenesis;Starch and sucrose metabolism;Phosphotransferase syste;Biofilm formation - Vibrio cholerae	COG2190	G:Carbohydrate transport and metabolism	PF00358.17	PTS_EIIA_1	phosphoenolpyruvate-dependent sugar phosphotransferase system, EIIA 1	CYT	8	72	17.5	High
AW20_RS20255	AW20_RS20255	0.8169	-0.2918	0.01765	down	yes	1075000000	1316000000	1.41428e+09	1.22761e+09	1.30752e+09	1.05818e+09	1133960523	1.03235e+09	BP:phosphorylation;BP:cellular nitrogen compound metabolic process;BP:nitrogen compound metabolic process;BP:small molecule metabolic process;BP:purine-containing compound metabolic process;BP:ribonucleotide metabolic process;BP:organic cyclic compound metabolic process;BP:nucleobase-containing compound metabolic process;BP:single-organism metabolic process;BP:guanosine-containing compound metabo…	GO:0016310;GO:0034641;GO:0006807;GO:0044281;GO:0072521;GO:0009259;GO:1901360;GO:0006139;GO:0044710;GO:1901068;GO:0042278;GO:0033875;GO:0071704;GO:0044699;GO:0015969;GO:0034032;GO:0019693;GO:0009987;GO:0006725;GO:0009150;GO:0009117;GO:0009116;GO:0008152;GO:0034035;GO:0009119;GO:0046128;GO:0055086;GO:0046483;GO:0044238;GO:1901564;GO:1901135;GO:0044763;GO:0044237;GO:0033865;GO:0006163;GO:1901657;GO:…	K00951	relA	map00230	Purine metabolism	COG0317;COG0317	K:Transcription;T:Signal transduction mechanisms	PF13328.3;PF04607.14;PF02824.18;PF13291.3;PF01966.19	HD_4;RelA_SpoT;TGS;ACT_4;HD	HD domain;Region found in RelA / SpoT proteins;TGS domain;ACT domain;HD domain	CYT	20	29	84	High
AW20_RS09285	AW20_RS09285	0.8171	-0.2914	0.2887	down	no	8571000	10490000	8.60218e+06	1.2574e+07	1.02942e+07	8.75825e+06	0	8.38396e+06	CC:cellular_component;CC:membrane part;CC:integral component of membrane;CC:intrinsic component of membrane	GO:0005575;GO:0044425;GO:0016021;GO:0031224	K09167	K09167	------	------	COG3402	S:Function unknown	PF03703.11	bPH_2	Bacterial PH domain	CYT	2	18	18.4	High
AW20_RS10045	AW20_RS10045	0.8177	-0.2904	0.1346	down	no	62790000000	76790000000	7.27345e+10	9.06669e+10	6.69773e+10	59237734990	6.69765e+10	6.2167e+10	BP:cell wall organization or biogenesis;BP:cell wall biogenesis;BP:cellular process;BP:peptidoglycan-based cell wall biogenesis;BP:cellular component biogenesis;BP:biological_process;BP:cellular component organization or biogenesisCC:cell wall;CC:cell part;CC:external encapsulating structure;CC:cellular_component;CC:S-layer;CC:extracellular regionMF:structural constituent of cell wall;MF:molecula…	GO:0071554;GO:0042546;GO:0009987;GO:0009273;GO:0044085;GO:0008150;GO:0071840GO:0005618;GO:0044464;GO:0030312;GO:0005575;GO:0030115;GO:0005576GO:0005199;GO:0003674;GO:0005198	------	------	------	------	------	------	PF00395.17;PF02368.15	SLH;Big_2	S-layer homology domain;Bacterial Ig-like domain	CYT	37	60	86.6	High
AW20_RS09125	AW20_RS09125	0.8178	-0.2902	0.1508	down	no	202400000	247500000	2.7109e+08	2.72707e+08	1.98628e+08	2.14722e+08	1.90511e+08	2.01975e+08	MF:cation binding;MF:metal ion binding;MF:molecular_function;MF:binding;MF:ion binding	GO:0043169;GO:0046872;GO:0003674;GO:0005488;GO:0043167	------	------	------	------	COG1234	R:General function prediction only	PF12706.4;PF00753.24;PF13483.3	Lactamase_B_2;Lactamase_B;Lactamase_B_3	Beta-lactamase superfamily domain;Metallo-beta-lactamase superfamily;Beta-lactamase superfamily domain	CYT	3	20	26.8	High
AW20_RS22420	AW20_RS22420	0.818	-0.2898	0.3691	down	no	161400000	197300000	2.31526e+08	1.8853e+08	1.71796e+08	1.9584e+08	188200264	1.00194e+08	BP:regulation of primary metabolic process;BP:regulation of metabolic process;BP:regulation of cellular biosynthetic process;BP:regulation of cellular metabolic process;BP:regulation of biological process;BP:regulation of cellular macromolecule biosynthetic process;BP:regulation of macromolecule metabolic process;BP:biological regulation;BP:regulation of gene expression;BP:regulation of nucleobas…	GO:0080090;GO:0019222;GO:0031326;GO:0031323;GO:0050789;GO:2000112;GO:0060255;GO:0065007;GO:0010468;GO:0019219;GO:0009889;GO:1903506;GO:0050794;GO:0008150;GO:0051171;GO:2001141;GO:0051252;GO:0006355;GO:0010556GO:0003674;GO:0001071;GO:0003676;GO:0003677;GO:1901363;GO:0003700;GO:0097159;GO:0005488	------	------	------	------	COG0583	K:Transcription	PF03466.17;PF00126.24	LysR_substrate;HTH_1	LysR substrate binding domain;Bacterial regulatory helix-turn-helix protein, lysR family	CYT	5	18	34.3	High
AW20_RS14615	AW20_RS14615	0.8185	-0.2889	0.1666	down	no	29440000	35970000	3.19399e+07	4.08677e+07	3.5097e+07	2.37911e+07	31671434	3.28676e+07	BP:nucleic acid metabolic process;BP:cellular biosynthetic process;BP:cellular nitrogen compound metabolic process;BP:nitrogen compound metabolic process;BP:cellular macromolecule biosynthetic process;BP:organic cyclic compound metabolic process;BP:nucleobase-containing compound metabolic process;BP:cellular macromolecule metabolic process;BP:organic substance metabolic process;BP:DNA replication…	GO:0090304;GO:0044249;GO:0034641;GO:0006807;GO:0034645;GO:1901360;GO:0006139;GO:0044260;GO:0071704;GO:0006260;GO:1901576;GO:0009987;GO:0006725;GO:0009058;GO:0009059;GO:0008150;GO:0008152;GO:0046483;GO:0044238;GO:0044237;GO:0043170;GO:0006259	------	------	------	------	COG4467	S:Function unknown	PF06156.10	DUF972	Protein of unknown function	CYT	2	25	14.4	High
AW20_RS26285	AW20_RS26285	0.8188	-0.2884	0.1251	down	no	162700000	198700000	1.75916e+08	2.33971e+08	1.86297e+08	1.73132e+08	158663674	1.56209e+08	BP:single-organism metabolic process;BP:biological_process;BP:oxidation-reduction process;BP:metabolic process;BP:single-organism processMF:catalytic activity;MF:molecular_function;MF:oxidoreductase activity	GO:0044710;GO:0008150;GO:0055114;GO:0008152;GO:0044699GO:0003824;GO:0003674;GO:0016491	K00059	fabG	map00780;map00061;map01040	Biotin metabolism;Fatty acid biosynthesis;Biosynthesis of unsaturated fatty acids	COG1028;COG1028	Q:Secondary metabolites biosynthesis, transport and catabolism;I:Lipid transport and metabolism	PF13561.3;PF00106.22;PF08659.7	adh_short_C2;adh_short;KR	Enoyl;short chain dehydrogenase;KR domain	CYT	3	14	27.8	High
AW20_RS23440	AW20_RS23440	0.8189	-0.2882	0.06447	down	no	841000000	1027000000	9.3044e+08	1.15576e+09	9.9448e+08	7.82962e+08	857588146	8.82436e+08	BP:regulation of primary metabolic process;BP:regulation of metabolic process;BP:regulation of cellular biosynthetic process;BP:regulation of cellular metabolic process;BP:nucleic acid metabolic process;BP:cellular biosynthetic process;BP:cellular nitrogen compound metabolic process;BP:nitrogen compound metabolic process;BP:macromolecule metabolic process;BP:organic cyclic compound biosynthetic p…	GO:0080090;GO:0019222;GO:0031326;GO:0031323;GO:0090304;GO:0044249;GO:0034641;GO:0006807;GO:0043170;GO:1901362;GO:0050789;GO:1901360;GO:0032774;GO:1901576;GO:0044260;GO:0071704;GO:2000112;GO:0060255;GO:0065007;GO:0010468;GO:0018130;GO:0006139;GO:0019219;GO:0006725;GO:0009987;GO:0009889;GO:1903506;GO:0050794;GO:0009058;GO:0009059;GO:0008150;GO:0051171;GO:0008152;GO:2001141;GO:0034654;GO:0046483;GO:…	K09787	K09787	------	------	------	------	PF04297.11;PF04545.13;PF08281.9	UPF0122;Sigma70_r4;Sigma70_r4_2	Putative helix-turn-helix protein, YlxM / p13 like;Sigma-70, region 4;Sigma-70, region 4	CYT	6	56	13.3	High
AW20_RS23645	AW20_RS23645	0.8193	-0.2875	0.008196	down	yes	2213000000	2701000000	2.76846e+09	2.6979e+09	2.63776e+09	2.38503e+09	2188490809	2.06678e+09	BP:primary metabolic process;BP:protein metabolic process;BP:macromolecule metabolic process;BP:organic substance metabolic process;BP:biological_process;BP:metabolic process;BP:proteolysisMF:molecular_function;MF:endopeptidase activity;MF:metalloendopeptidase activity;MF:cation binding;MF:hydrolase activity;MF:ion binding;MF:catalytic activity;MF:peptidase activity, acting on L-amino acid peptid…	GO:0044238;GO:0019538;GO:0043170;GO:0071704;GO:0008150;GO:0008152;GO:0006508GO:0003674;GO:0004175;GO:0004222;GO:0043169;GO:0016787;GO:0043167;GO:0003824;GO:0070011;GO:0005488;GO:0008233;GO:0046872;GO:0008237	------	------	------	------	COG0612	O:Posttranslational modification, protein turnover, chaperones	PF00675.17;PF05193.18	Peptidase_M16;Peptidase_M16_C	Insulinase;Peptidase M16 inactive domain	CYT	15	53	47	High
AW20_RS20250	AW20_RS20250	0.8199	-0.2865	0.1835	down	no	1106000000	1349000000	1.50478e+09	1.49157e+09	1.04949e+09	1.13064e+09	1125946730	1.06012e+09	BP:purine ribonucleoside monophosphate metabolic process;BP:nucleotide biosynthetic process;BP:small molecule metabolic process;BP:ribonucleoside monophosphate metabolic process;BP:organic cyclic compound biosynthetic process;BP:purine ribonucleoside biosynthetic process;BP:organic cyclic compound metabolic process;BP:single-organism metabolic process;BP:single-organism biosynthetic process;BP:pi…	GO:0009167;GO:0009165;GO:0044281;GO:0009161;GO:1901362;GO:0046129;GO:1901360;GO:0044710;GO:0044711;GO:0042440;GO:0044209;GO:0046033;GO:0042451;GO:0046128;GO:0042455;GO:0046483;GO:1901564;GO:1901566;GO:0006163;GO:0006167;GO:0006166;GO:0006164;GO:0019637;GO:0019438;GO:0006168;GO:0032261;GO:0009163;GO:0043173;GO:0006807;GO:0046083;GO:0046084;GO:1901576;GO:0009127;GO:0009168;GO:0018130;GO:0009156;GO:…	K00759	APRT, apt	map00230	Purine metabolism	------	------	PF00156.24	Pribosyltran	Phosphoribosyl transferase domain	CYT	9	62	18.6	High
AW20_RS05410	AW20_RS05410	0.8201	-0.2861	0.2158	down	no	192800000	235100000	2.19432e+08	2.21594e+08	2.64266e+08	2.41121e+08	1.58838e+08	1.78487e+08	MF:catalytic activity;MF:transferase activity;MF:molecular_function	GO:0003824;GO:0016740;GO:0003674	K07146	K07146	------	------	COG1054	R:General function prediction only	PF12368.5;PF00581.17	Rhodanese_C;Rhodanese	Rhodanase C-terminal;Rhodanese-like domain	CYT	12	36	36.7	High
AW20_RS22585	AW20_RS22585	0.8203	-0.2858	0.3536	down	no	47570000	57990000	6.43488e+07	5.80347e+07	5.15741e+07	5.86212e+07	36511889	0	------	------	------	------	------	------	------	------	------	------	------	CYT	2	14	19	High
AW20_RS09935	AW20_RS09935	0.8204	-0.2856	0.005269	down	yes	1896000000	2311000000	2.44681e+09	2.23466e+09	2.25275e+09	1.83152e+09	1933867984	1.92307e+09	BP:peptide transport;BP:single-organism process;BP:amide transport;BP:transmembrane transport;BP:nitrogen compound transport;BP:organic substance transport;BP:oligopeptide transport;BP:cellular process;BP:transport;BP:single-organism transport;BP:biological_process;BP:single-organism cellular process;BP:establishment of localization;BP:localization;BP:single-organism localizationCC:ATPase depende…	GO:0015833;GO:0044699;GO:0042886;GO:0055085;GO:0071705;GO:0071702;GO:0006857;GO:0009987;GO:0006810;GO:0044765;GO:0008150;GO:0044763;GO:0051234;GO:0051179;GO:1902578GO:0098533;GO:0005575;GO:0044459;GO:1902495;GO:1902494;GO:1990351;GO:1904949;GO:0043234;GO:0043190;GO:0032991;GO:0044464;GO:0098797;GO:0098796;GO:0044425GO:0003674;GO:0015197;GO:0005215;GO:0015198;GO:0022892	K02035	ABC.PE.S	map02024	Quorum sensing	COG0747	E:Amino acid transport and metabolism	PF00496.19	SBP_bac_5	Bacterial extracellular solute-binding proteins, family 5 Middle	CYT	18	45	59.8	High
AW20_RS16770	AW20_RS16770	0.8215	-0.2837	0.292	down	no	3669000000	4466000000	5.22953e+09	3.93972e+09	4.22896e+09	3.13675e+09	4726141578	3.14353e+09	BP:nucleic acid metabolic process;BP:nucleic acid phosphodiester bond hydrolysis;BP:cellular nitrogen compound metabolic process;BP:nitrogen compound metabolic process;BP:organic cyclic compound metabolic process;BP:nucleobase-containing compound metabolic process;BP:cellular macromolecule metabolic process;BP:organic substance metabolic process;BP:primary metabolic process;BP:cellular process;BP…	GO:0090304;GO:0090305;GO:0034641;GO:0006807;GO:1901360;GO:0006139;GO:0044260;GO:0071704;GO:0044238;GO:0009987;GO:0006725;GO:0008150;GO:0008152;GO:0046483;GO:0016070;GO:0090503;GO:0090501;GO:0044237;GO:0043170;GO:0006396GO:0005737;GO:0044464;GO:0005575;GO:0044424GO:0016796;GO:0004532;GO:0003674;GO:0005488;GO:0003676;GO:1901363;GO:0008408;GO:0008997;GO:0004527;GO:0004540;GO:0008859;GO:0016787;GO:00…	K12573	rnr, vacB	map03018	RNA degradation	COG0557	K:Transcription	PF00773.16;PF08206.8;PF00575.20	RNB;OB_RNB;S1	RNB domain;Ribonuclease B OB domain;S1 RNA binding domain	CYT	36	48	92	High
AW20_RS22065	AW20_RS22065	0.8216	-0.2835	0.1826	down	no	1004000000	1222000000	1.26388e+09	9.74449e+08	1.42909e+09	1.04804e+09	9.49138e+08	1.01334e+09	BP:regulation of nucleobase-containing compound metabolic process;BP:regulation of primary metabolic process;BP:regulation of metabolic process;BP:phosphorylation;BP:regulation of cellular metabolic process;BP:regulation of biological process;BP:single-organism process;BP:cellular protein metabolic process;BP:cellular macromolecule metabolic process;BP:regulation of transcription, DNA-templated;B…	GO:0019219;GO:0080090;GO:0019222;GO:0016310;GO:0031323;GO:0050789;GO:0044699;GO:0044267;GO:0044260;GO:0006355;GO:0010468;GO:2000112;GO:0008643;GO:0071704;GO:0065007;GO:0031326;GO:0034219;GO:0006468;GO:0006810;GO:0060255;GO:0009987;GO:0009889;GO:0006464;GO:0050794;GO:0009401;GO:0043412;GO:0036211;GO:0008150;GO:1903506;GO:0008152;GO:2001141;GO:0051234;GO:0051179;GO:1902578;GO:0044238;GO:0055085;GO:…	K11189	PTS-HPR	------	------	------	------	PF00381.16	PTS-HPr	PTS HPr component phosphorylation site	CYT	4	63	9.2	High
AW20_RS00815	AW20_RS00815	0.8218	-0.2831	0.06023	down	no	225100000	273900000	2.77654e+08	2.45264e+08	2.98836e+08	2.20987e+08	245031994	2.09429e+08	------	------	------	------	------	------	------	------	------	------	------	CYT	5	35	15.9	High
AW20_RS20820	AW20_RS20820	0.8221	-0.2826	0.2513	down	no	69340000	84350000	1.05396e+08	7.44104e+07	7.32538e+07	7.23713e+07	6.16996e+07	7.39347e+07	BP:RNA biosynthetic process;BP:nucleic acid metabolic process;BP:cellular biosynthetic process;BP:cellular nitrogen compound metabolic process;BP:nitrogen compound metabolic process;BP:organic substance biosynthetic process;BP:organic cyclic compound biosynthetic process;BP:organic cyclic compound metabolic process;BP:organic substance metabolic process;BP:DNA replication, synthesis of RNA primer…	GO:0032774;GO:0090304;GO:0044249;GO:0034641;GO:0006807;GO:1901576;GO:1901362;GO:1901360;GO:0071704;GO:0006269;GO:0018130;GO:0016070;GO:0006139;GO:0009987;GO:0006725;GO:0044260;GO:0009058;GO:0009059;GO:0008150;GO:0008152;GO:0019438;GO:0034654;GO:0044271;GO:0046483;GO:0044238;GO:0044237;GO:0043170;GO:0006259GO:1990077;GO:0043234;GO:0032991;GO:0005575;GO:0032993;GO:0044464;GO:0044446;GO:0044424;GO:0…	K02316	dnaG	map03030	DNA replication	COG0358	L:Replication, recombination and repair	PF08275.8;PF01807.17;PF13155.3;PF13662.3;PF01751.19;PF13362.3;PF10410.6	Toprim_N;zf-CHC2;Toprim_2;Toprim_4;Toprim;Toprim_3;DnaB_bind	DNA primase catalytic core, N-terminal domain;CHC2 zinc finger;Toprim-like;Toprim domain;Toprim domain;Toprim domain;DnaB-helicase binding domain of primase	CYT	7	18	68.2	High
AW20_RS14405	AW20_RS14405	0.8235	-0.2802	0.1157	down	no	504700000	612900000	6.70151e+08	5.70723e+08	5.97694e+08	5.92163e+08	480008597	4.42027e+08	BP:cellular modified amino acid biosynthetic process;BP:dicarboxylic acid metabolic process;BP:carboxylic acid metabolic process;BP:water-soluble vitamin biosynthetic process;BP:cellular biosynthetic process;BP:cellular nitrogen compound metabolic process;BP:nitrogen compound metabolic process;BP:single-organism biosynthetic process;BP:small molecule biosynthetic process;BP:tetrahydrofolate metab…	GO:0042398;GO:0043648;GO:0019752;GO:0042364;GO:0044249;GO:0034641;GO:0006807;GO:0044711;GO:0044283;GO:0046653;GO:1901362;GO:0046654;GO:1901360;GO:0046656;GO:1901576;GO:0044710;GO:0009396;GO:0071704;GO:0046655;GO:0006520;GO:0051188;GO:0042558;GO:0042559;GO:0006732;GO:0006082;GO:1901566;GO:1901605;GO:1901607;GO:0018130;GO:0006767;GO:0006766;GO:0006760;GO:0044238;GO:0009987;GO:0006725;GO:0009058;GO:…	K01633	folB	map00790	Folate biosynthesis	COG1539	H:Coenzyme transport and metabolism	PF02152.15	FolB	Dihydroneopterin aldolase	CYT	5	64	13.9	High
AW20_RS26675	AW20_RS26675	0.8238	-0.2796	0.2521	down	no	19540000	23720000	2.40597e+07	2.84216e+07	1.86687e+07	1.81781e+07	22218594	1.82274e+07	BP:regulation of primary metabolic process;BP:regulation of metabolic process;BP:regulation of cellular biosynthetic process;BP:regulation of cellular metabolic process;BP:regulation of biological process;BP:regulation of cellular macromolecule biosynthetic process;BP:regulation of nucleobase-containing compound metabolic process;BP:biological regulation;BP:regulation of gene expression;BP:regula…	GO:0080090;GO:0019222;GO:0031326;GO:0031323;GO:0050789;GO:2000112;GO:0019219;GO:0065007;GO:0010468;GO:0060255;GO:0009889;GO:1903506;GO:0050794;GO:0008150;GO:0051171;GO:2001141;GO:0051252;GO:0006355;GO:0010556GO:0003674;GO:0005488;GO:0003676;GO:0003677;GO:1901363;GO:0097159	------	------	------	------	COG1309	K:Transcription	PF16859.2;PF00440.20;PF02796.12	TetR_C_11;TetR_N;HTH_7	Bacterial transcriptional repressor C-terminal;Bacterial regulatory proteins, tetR family;Helix-turn-helix domain of resolvase	CYT	1	9	21.5	High
AW20_RS18645	AW20_RS18645	0.8239	-0.2795	0.08153	down	no	94090000	114200000	1.04227e+08	1.23211e+08	1.15063e+08	1.07359e+08	89115984	8.57951e+07	BP:Mo-molybdopterin cofactor biosynthetic process;BP:coenzyme metabolic process;BP:nucleoside triphosphate metabolic process;BP:purine nucleoside triphosphate metabolic process;BP:cellular biosynthetic process;BP:cellular nitrogen compound metabolic process;BP:nitrogen compound metabolic process;BP:coenzyme biosynthetic process;BP:small molecule metabolic process;BP:purine-containing compound met…	GO:0006777;GO:0006732;GO:0009141;GO:0009144;GO:0044249;GO:0034641;GO:0006807;GO:0009108;GO:0044281;GO:0072521;GO:1901362;GO:0009259;GO:1901360;GO:0006139;GO:0044710;GO:0051186;GO:0043545;GO:0042278;GO:0051189;GO:0051188;GO:0071704;GO:0009199;GO:0044699;GO:0018130;GO:0009205;GO:0046039;GO:0019720;GO:0019693;GO:1901576;GO:0009987;GO:0006725;GO:0009150;GO:0009058;GO:0044711;GO:0008150;GO:0009116;GO:…	K03636	moaD, cysO	map04122	Sulfur relay system	COG1977	H:Coenzyme transport and metabolism	PF02597.17	ThiS	ThiS family	CYT	1	17	8.5	High
AW20_RS26165	AW20_RS26165	0.8241	-0.2791	0.3982	down	no	7384000	8960000	6.98218e+06	1.09377e+07	0	6.70428e+06	7117052	8.33161e+06	CC:cellular_component;CC:membrane part;CC:integral component of membrane;CC:intrinsic component of membrane	GO:0005575;GO:0044425;GO:0016021;GO:0031224	------	------	------	------	------	------	PF04226.10	Transgly_assoc	Transglycosylase associated protein	CYT	1	27	8.1	High
AW20_RS02210	AW20_RS02210	0.8243	-0.2788	0.1351	down	no	355500000	431300000	3.72007e+08	4.60868e+08	4.61002e+08	4.06718e+08	348177184	3.11639e+08	MF:CoA carboxylase activity;MF:catalytic activity;MF:ligase activity, forming carbon-carbon bonds;MF:acetyl-CoA carboxylase activity;MF:molecular_function;MF:ligase activity	GO:0016421;GO:0003824;GO:0016885;GO:0003989;GO:0003674;GO:0016874	K02160	accB, bccP	map00720;map00640;map00061;map00620	Carbon fixation pathways in prokaryotes;Propanoate metabolism;Fatty acid biosynthesis;Pyruvate metabolism	COG0511	I:Lipid transport and metabolism	PF00364.19;PF13533.3;PF13437.3;PF16576.2	Biotin_lipoyl;Biotin_lipoyl_2;HlyD_3;HlyD_D23	Biotin-requiring enzyme;Biotin-lipoyl like;HlyD family secretion protein;Barrel-sandwich domain of CusB or HlyD membrane-fusion	CYT	1	15	7.8	High
AW20_RS14165	AW20_RS14165	0.8252	-0.2772	0.03183	down	yes	14450000000	17510000000	1.7262e+10	1.77187e+10	1.7557e+10	1.55599e+10	12588686784	15204894880	BP:primary metabolic process;BP:cellular biosynthetic process;BP:cellular macromolecule biosynthetic process;BP:cellular protein metabolic process;BP:cellular nitrogen compound biosynthetic process;BP:cellular macromolecule metabolic process;BP:peptide biosynthetic process;BP:organic substance metabolic process;BP:organonitrogen compound biosynthetic process;BP:organic substance biosynthetic proc…	GO:0044238;GO:0044249;GO:0034645;GO:0044267;GO:0044271;GO:0044260;GO:0043043;GO:0071704;GO:1901566;GO:1901576;GO:0009987;GO:0009058;GO:0009059;GO:0008150;GO:0008152;GO:1901564;GO:0043604;GO:0019538;GO:0034641;GO:0044237;GO:0043170;GO:0006807;GO:0043603;GO:0006518;GO:0006412GO:1990904;GO:0043229;GO:0043228;GO:0043226;GO:0030529;GO:0032991;GO:0005840;GO:0043232;GO:0044464;GO:0005575;GO:0044444;GO:0…	K02904	RP-L29, rpmC	map03010	Ribosome	COG0255	J:Translation, ribosomal structure and biogenesis	PF00831.20	Ribosomal_L29	Ribosomal L29 protein	CYT	4	50	7.8	High
AW20_RS13300	AW20_RS13300	0.8253	-0.277	0.1727	down	no	25270000	30620000	3.06425e+07	2.75548e+07	3.36607e+07	3.05913e+07	21780570	2.34365e+07	BP:nucleobase transport;BP:purine nucleobase transport;BP:single-organism process;BP:localization;BP:nitrogen compound transport;BP:organic substance transport;BP:cellular process;BP:transport;BP:single-organism transport;BP:single-organism cellular process;BP:purine nucleobase transmembrane transport;BP:establishment of localization;BP:transmembrane transport;BP:single-organism localization;BP:p…	GO:0015851;GO:0006863;GO:0044699;GO:0051179;GO:0071705;GO:0071702;GO:0009987;GO:0006810;GO:0044765;GO:0044763;GO:1904823;GO:0051234;GO:0055085;GO:1902578;GO:0072530;GO:0008150GO:0016021;GO:0031224;GO:0044425;GO:0005575GO:0005345;GO:0003674;GO:0004422;GO:0052657;GO:0016763;GO:0016740;GO:0005215;GO:0003824;GO:0022891;GO:0022892;GO:0015205;GO:0022857;GO:0016757	K06901	pbuG	------	------	COG2252	R:General function prediction only	PF00860.17	Xan_ur_permease	Permease family	CYT	1	3	46.3	High
AW20_RS09595	AW20_RS09595	0.8266	-0.2747	0.1853	down	no	58070000	70250000	7.67397e+07	5.66926e+07	7.73281e+07	5.13125e+07	59934764	6.29517e+07	------	------	------	------	------	------	------	------	PF05532.9	CsbD	CsbD-like	CYT	1	15	7.3	High
AW20_RS04840	AW20_RS04840	0.8267	-0.2746	0.1744	down	no	1016000000	1229000000	1.33582e+09	1.17206e+09	1.18003e+09	1.24027e+09	966325376	8.40333e+08	BP:regulation of primary metabolic process;BP:regulation of metabolic process;BP:regulation of cellular biosynthetic process;BP:regulation of cellular metabolic process;BP:regulation of biological process;BP:regulation of cellular macromolecule biosynthetic process;BP:regulation of macromolecule metabolic process;BP:biological regulation;BP:regulation of gene expression;BP:regulation of nucleobas…	GO:0080090;GO:0019222;GO:0031326;GO:0031323;GO:0050789;GO:2000112;GO:0060255;GO:0065007;GO:0010468;GO:0019219;GO:0009889;GO:1903506;GO:0050794;GO:0008150;GO:0051171;GO:2001141;GO:0051252;GO:0006355;GO:0010556GO:0003674;GO:0001071;GO:0003676;GO:0003677;GO:1901363;GO:0003700;GO:0097159;GO:0005488	------	------	------	------	------	------	PF04014.15	MazE_antitoxin	Antidote-toxin recognition MazE, bacterial antitoxin	CYT	3	33	10.6	High
AW20_RS19030	AW20_RS19030	0.8268	-0.2744	0.0151	down	yes	5547000000	6709000000	7.02596e+09	6.5761e+09	6.5248e+09	5.71792e+09	5080413564	5.84308e+09	BP:NADP metabolic process;BP:NAD metabolic process;BP:coenzyme metabolic process;BP:oxidoreduction coenzyme metabolic process;BP:cellular biosynthetic process;BP:cellular nitrogen compound metabolic process;BP:nitrogen compound metabolic process;BP:coenzyme biosynthetic process;BP:nicotinamide nucleotide metabolic process;BP:pyridine-containing compound metabolic process;BP:pyridine-containing co…	GO:0006739;GO:0019674;GO:0006732;GO:0006733;GO:0044249;GO:0034641;GO:0006807;GO:0009108;GO:0046496;GO:0072524;GO:0072525;GO:1901360;GO:0006139;GO:0044710;GO:0051186;GO:1901362;GO:0051188;GO:0071704;GO:0044699;GO:0016310;GO:0019359;GO:0044281;GO:0006741;GO:0018130;GO:1901576;GO:0009987;GO:0006725;GO:0009058;GO:0044711;GO:0009117;GO:0008152;GO:0019438;GO:0034654;GO:0044271;GO:0090407;GO:0055086;GO:…	K00858	ppnK, NADK	map00760	Nicotinate and nicotinamide metabolism	COG0061	G:Carbohydrate transport and metabolism	PF01513.18	NAD_kinase	ATP-NAD kinase	CYT	11	61	30.3	High
AW20_RS23015	AW20_RS23015	0.8269	-0.2742	0.3253	down	no	79520000	96170000	7.99109e+07	1.06527e+08	1.02073e+08	9.82239e+07	56121558	8.42065e+07	MF:sequence-specific DNA binding;MF:organic cyclic compound binding;MF:molecular_function;MF:binding;MF:nucleic acid binding;MF:DNA binding;MF:heterocyclic compound binding	GO:0043565;GO:0097159;GO:0003674;GO:0005488;GO:0003676;GO:0003677;GO:1901363	------	------	------	------	------	------	PF01381.19;PF13443.3;PF12844.4	HTH_3;HTH_26;HTH_19	Helix-turn-helix;Cro/C1-type HTH DNA-binding domain;Helix-turn-helix domain	CYT	2	38	8	High
AW20_RS22110	AW20_RS22110	0.8271	-0.2739	0.08584	down	no	976800000	1181000000	1.05723e+09	1.35351e+09	1.1327e+09	9.54412e+08	972024760	1.00396e+09	BP:cellular amino acid metabolic process;BP:oxidation-reduction process;BP:coenzyme metabolic process;BP:L-methionine salvage;BP:carboxylic acid metabolic process;BP:L-methionine biosynthetic process;BP:cellular biosynthetic process;BP:cellular nitrogen compound metabolic process;BP:nitrogen compound metabolic process;BP:small molecule biosynthetic process;BP:purine-containing compound metabolic …	GO:0006520;GO:0055114;GO:0006732;GO:0071267;GO:0019752;GO:0071265;GO:0044249;GO:0034641;GO:0006807;GO:0044283;GO:0072521;GO:1901566;GO:0019284;GO:0044710;GO:0051186;GO:0019509;GO:0046483;GO:0042278;GO:0071704;GO:0008652;GO:1901360;GO:0043102;GO:1901605;GO:0046500;GO:1901607;GO:0009067;GO:0000096;GO:0006139;GO:0006082;GO:0000097;GO:0009987;GO:0006725;GO:0009058;GO:0044711;GO:0008150;GO:0009116;GO:…	K08967	mtnD, mtnZ, ADI1	map00270	Cysteine and methionine metabolism	COG1791	S:Function unknown	PF03079.11;PF07883.8	ARD;Cupin_2	ARD/ARD' family;Cupin domain	CYT	6	48	19.5	High
AW20_RS24805	AW20_RS24805	0.8271	-0.2739	0.7014	down	no	55350000	66920000	9.07478e+07	3.15935e+07	7.84107e+07	3.42477e+07	98410048	3.33884e+07	MF:catalytic activity;MF:molecular_function	GO:0003824;GO:0003674	------	------	------	------	------	------	PF13672.3	PP2C_2	Protein phosphatase 2C	CYT	2	9	30.4	High
AW20_RS12925	AW20_RS12925	0.8276	-0.273	0.0335	down	yes	960800000	1161000000	1.13462e+09	1.25603e+09	1.09223e+09	9.24812e+08	918221847	1.03945e+09	BP:metabolic process;BP:biological_processMF:cation binding;MF:ion binding;MF:catalytic activity;MF:molecular_function;MF:binding;MF:metal ion binding	GO:0008152;GO:0008150GO:0043169;GO:0043167;GO:0003824;GO:0003674;GO:0005488;GO:0046872	------	------	------	------	COG4948	M:Cell wall/membrane/envelope biogenesis	PF13378.3;PF02746.13	MR_MLE_C;MR_MLE_N	Enolase C-terminal domain-like;Mandelate racemase / muconate lactonizing enzyme, N-terminal domain	CYT	13	46	40.9	High
AW20_RS22645	AW20_RS22645	0.8278	-0.2726	0.01887	down	yes	5537000000	6689000000	6.80371e+09	6.57137e+09	6.69284e+09	5.48514e+09	5054342161	6.07094e+09	MF:aminoacyl-tRNA ligase activity;MF:catalytic activity;MF:molecular_function;MF:ligase activity;MF:ligase activity, forming carbon-oxygen bonds;MF:ligase activity, forming aminoacyl-tRNA and related compounds	GO:0004812;GO:0003824;GO:0003674;GO:0016874;GO:0016875;GO:0016876	------	------	------	------	------	------	PF08868.7	YugN	YugN-like family	CYT	6	64	14.1	High
AW20_RS08895	AW20_RS08895	0.8279	-0.2725	0.1107	down	no	80310000	97010000	1.06869e+08	9.24825e+07	9.1689e+07	9.33308e+07	7.29688e+07	7.46188e+07	BP:nucleic acid metabolic process;BP:nucleic acid phosphodiester bond hydrolysis;BP:cellular nitrogen compound metabolic process;BP:nitrogen compound metabolic process;BP:organic cyclic compound metabolic process;BP:nucleobase-containing compound metabolic process;BP:single-organism metabolic process;BP:double-strand break repair;BP:recombinational repair;BP:double-strand break repair via homolog…	GO:0090304;GO:0090305;GO:0034641;GO:0006807;GO:1901360;GO:0006139;GO:0044710;GO:0006302;GO:0000725;GO:0000724;GO:0071704;GO:0044699;GO:0046483;GO:0006281;GO:0009987;GO:0006725;GO:0051716;GO:0044260;GO:0006974;GO:0006950;GO:0044763;GO:0008152;GO:0006310;GO:0044238;GO:0044237;GO:0043170;GO:0033554;GO:0006259;GO:0008150;GO:0050896GO:0035639;GO:0043169;GO:0003674;GO:0005488;GO:0003676;GO:0003677;GO:0…	K16899	addB	------	------	COG3857	L:Replication, recombination and repair	PF12705.4;PF13361.3;PF04257.11	PDDEXK_1;UvrD_C;Exonuc_V_gamma	PD;UvrD-like helicase C-terminal domain;Exodeoxyribonuclease V, gamma subunit	CYT	7	6	134.2	High
AW20_RS18305	AW20_RS18305	0.8282	-0.2719	0.008723	down	yes	586600000	708300000	7.28882e+08	6.60901e+08	7.35026e+08	5.7002e+08	601025375	5.88825e+08	MF:hydrolase activity;MF:molecular_function;MF:catalytic activity	GO:0016787;GO:0003674;GO:0003824	K03574	mutT, NUDT15, MTH2	------	------	COG0494	L:Replication, recombination and repair	PF00293.25	NUDIX	NUDIX domain	CYT	7	49	18.5	High
AW20_RS04220	AW20_RS04220	0.8284	-0.2716	0.000526	down	yes	5879000000	7097000000	7.26752e+09	7.02058e+09	7.00437e+09	5.71136e+09	5.97488e+09	5.95133e+09	BP:reactive nitrogen species metabolic process;BP:nitrogen compound metabolic process;BP:small molecule metabolic process;BP:generation of precursor metabolites and energy;BP:single-organism process;BP:single-organism metabolic process;BP:organic substance metabolic process;BP:electron transport chain;BP:respiratory electron transport chain;BP:nitrate metabolic process;BP:cellular process;BP:anae…	GO:2001057;GO:0006807;GO:0044281;GO:0006091;GO:0044699;GO:0044710;GO:0071704;GO:0022900;GO:0022904;GO:0042126;GO:0009987;GO:0019645;GO:0044763;GO:0008152;GO:0043436;GO:0055114;GO:0006082;GO:0044237;GO:0008150GO:1902494;GO:0009325;GO:1990204;GO:0043234;GO:0032991;GO:0044464;GO:0005575GO:0008940;GO:0030151;GO:0003674;GO:0016491;GO:0043169;GO:0051540;GO:0046914;GO:0043167;GO:0016661;GO:0046872;GO:00…	K00370	narG, narZ, nxrA	map00910;map02020	Nitrogen metabolism;Two-component system	COG5013	C:Energy production and conversion	PF00384.19;PF01568.18;PF14710.3	Molybdopterin;Molydop_binding;Nitr_red_alph_N	Molybdopterin oxidoreductase;Molydopterin dinucleotide binding domain;Respiratory nitrate reductase alpha N-terminal	CYT	46	51	139.4	High
AW20_RS13895	AW20_RS13895	0.8294	-0.2699	0.08291	down	no	24700000	29780000	3.0896e+07	2.99121e+07	2.85356e+07	2.40006e+07	28636060	2.14606e+07	MF:hydrolase activity;MF:molecular_function;MF:catalytic activity	GO:0016787;GO:0003674;GO:0003824	------	------	------	------	------	------	PF00561.17;PF12146.5;PF12697.4	Abhydrolase_1;Hydrolase_4;Abhydrolase_6	alpha/beta hydrolase fold;Serine aminopeptidase, S33;Alpha/beta hydrolase family	CYT	1	4	30.1	High
AW20_RS22325	AW20_RS22325	0.8296	-0.2695	0.6541	down	no	21620000	26060000	2.61475e+07	1.69057e+07	3.51159e+07	8.21737e+06	3.42424e+07	2.23996e+07	------	------	------	------	------	------	------	------	------	------	------	CYT	5	26	19.5	High
AW20_RS04000	AW20_RS04000	0.8309	-0.2673	0.1689	no change	no	1071000000	1289000000	1.22118e+09	1.47949e+09	1.16778e+09	1.23979e+09	946427328	1.02816e+09	------	------	------	------	------	------	------	------	PF06491.8	Disulph_isomer	Disulphide isomerase	CYT	5	47	16	High
AW20_RS17470	AW20_RS17470	0.8309	-0.2673	0.06409	no change	no	521700000	627900000	6.64315e+08	5.84124e+08	6.35113e+08	5.26142e+08	579313990	4.59517e+08	BP:organic substance metabolic process;BP:single-organism metabolic process;BP:lipid metabolic process;BP:primary metabolic process;BP:dephosphorylation;BP:cellular process;BP:cellular metabolic process;BP:phosphate-containing compound metabolic process;BP:biological_process;BP:metabolic process;BP:phosphorus metabolic process;BP:single-organism processMF:hydrolase activity;MF:phosphatidylglycero…	GO:0071704;GO:0044710;GO:0006629;GO:0044238;GO:0016311;GO:0009987;GO:0044237;GO:0006796;GO:0008150;GO:0008152;GO:0006793;GO:0044699GO:0016787;GO:0008962;GO:0016791;GO:0042578;GO:0003824;GO:0016788;GO:0003674	------	------	------	------	COG1267	I:Lipid transport and metabolism	PF04608.10	PgpA	Phosphatidylglycerophosphatase A	CYT	5	41	18.2	High
AW20_RS27555	AW20_RS27555	0.831	-0.2671	0.02692	no change	yes	174500000	210000000	1.91695e+08	2.25011e+08	2.13285e+08	1.74061e+08	1.6838e+08	1.80925e+08	BP:fatty acid metabolic process;BP:organophosphate catabolic process;BP:carboxylic acid metabolic process;BP:cellular catabolic process;BP:fatty acid catabolic process;BP:small molecule metabolic process;BP:small molecule catabolic process;BP:cellular lipid catabolic process;BP:single-organism process;BP:phospholipid catabolic process;BP:organic substance catabolic process;BP:lipid catabolic proc…	GO:0006631;GO:0046434;GO:0019752;GO:0044248;GO:0009062;GO:0044281;GO:0044282;GO:0044242;GO:0044699;GO:0009395;GO:1901575;GO:0016042;GO:0071704;GO:0044712;GO:0006644;GO:0006629;GO:0009987;GO:0044710;GO:0032787;GO:0008150;GO:0008152;GO:0072329;GO:0043436;GO:0044255;GO:0009056;GO:0055114;GO:0044238;GO:0006082;GO:0046395;GO:0016054;GO:0044237;GO:0006796;GO:0006793;GO:0019637;GO:0044763GO:0003674;GO:0…	------	------	------	------	COG1960	I:Lipid transport and metabolism	PF02770.16;PF00441.21;PF08028.8;PF02771.13	Acyl-CoA_dh_M;Acyl-CoA_dh_1;Acyl-CoA_dh_2;Acyl-CoA_dh_N	Acyl-CoA dehydrogenase, middle domain;Acyl-CoA dehydrogenase, C-terminal domain;Acyl-CoA dehydrogenase, C-terminal domain;Acyl-CoA dehydrogenase, N-terminal domain	CYT	5	15	42.7	High
AW20_RS16120	AW20_RS16120	0.8312	-0.2667	0.2206	no change	no	677800000	815400000	7.60375e+08	6.87758e+08	9.98052e+08	6.77267e+08	652655734	7.03561e+08	BP:carboxylic acid metabolic process;BP:nitrogen compound metabolic process;BP:single-organism process;BP:single-organism metabolic process;BP:cellular amino acid metabolic process;BP:biological_process;BP:organic substance metabolic process;BP:alpha-amino acid metabolic process;BP:cellular process;BP:small molecule metabolic process;BP:metabolic process;BP:oxoacid metabolic process;BP:primary me…	GO:0019752;GO:0006807;GO:0044699;GO:0044710;GO:0006520;GO:0008150;GO:0071704;GO:1901605;GO:0009987;GO:0044281;GO:0008152;GO:0043436;GO:0044238;GO:1901564;GO:0006082;GO:0044237;GO:0044763;GO:0046416GO:0008483;GO:0003674;GO:0030170;GO:1901363;GO:0043168;GO:0043167;GO:0016740;GO:0016769;GO:0047810;GO:0003824;GO:0048037;GO:0097159;GO:0005488	K00824	dat	map00473;map00472;map00310;map00360;map00330	D-Alanine metabolism;D-Arginine and D-ornithine metabolism;Lysine degradation;Phenylalanine metabolism;Arginine and proline metabolism	COG0115	E:Amino acid transport and metabolism	PF01063.16	Aminotran_4	Amino-transferase class IV	CYT	9	35	33.8	High
AW20_RS20665	AW20_RS20665	0.8319	-0.2655	0.07205	no change	no	28360000	34090000	3.70873e+07	3.08049e+07	3.43891e+07	3.10575e+07	28161480	2.58568e+07	BP:metabolic process;BP:nucleic acid metabolic process;BP:cellular biosynthetic process;BP:cellular nitrogen compound metabolic process;BP:nitrogen compound metabolic process;BP:cellular macromolecule biosynthetic process;BP:organic cyclic compound biosynthetic process;BP:organic cyclic compound metabolic process;BP:nucleobase-containing compound metabolic process;BP:cellular macromolecule metabo…	GO:0008152;GO:0090304;GO:0044249;GO:0034641;GO:0006807;GO:0034645;GO:1901362;GO:1901360;GO:0006139;GO:0044260;GO:0071704;GO:0006260;GO:0018130;GO:0009987;GO:0006725;GO:0009058;GO:0009059;GO:0019438;GO:0034654;GO:0044271;GO:0046483;GO:0044238;GO:0044237;GO:0043170;GO:1901576;GO:0006259;GO:0008150;GO:0071897GO:0044424;GO:0042575;GO:1902494;GO:0061695;GO:0009360;GO:1990234;GO:0043234;GO:0032991;GO:0…	K02340	DPO3D1, holA	map00240;map03430;map03440;map00230;map03030	Pyrimidine metabolism;Mismatch repair;Homologous recombination;Purine metabolism;DNA replication	COG1466	L:Replication, recombination and repair	PF06144.10	DNA_pol3_delta	DNA polymerase III, delta subunit	CYT	2	7	38.5	High
AW20_RS14735	AW20_RS14735	0.8326	-0.2643	0.03596	no change	yes	1602000000	1924000000	1.81599e+09	2.10154e+09	1.85575e+09	1.55252e+09	1707550314	1.54664e+09	BP:small molecule catabolic process;BP:coenzyme metabolic process;BP:small molecule biosynthetic process;BP:carboxylic acid metabolic process;BP:cellular amino acid catabolic process;BP:cellular biosynthetic process;BP:cellular nitrogen compound metabolic process;BP:nitrogen compound metabolic process;BP:small molecule metabolic process;BP:glutamine family amino acid catabolic process;BP:glutamin…	GO:0044282;GO:0006732;GO:0044283;GO:0019752;GO:0009063;GO:0044249;GO:0034641;GO:0006807;GO:0044281;GO:0009065;GO:0009064;GO:0072524;GO:0072525;GO:0044699;GO:0044712;GO:1901576;GO:0044710;GO:0051186;GO:0090407;GO:0006520;GO:0006541;GO:0051188;GO:0006543;GO:0071704;GO:1901360;GO:0042822;GO:0042823;GO:0046483;GO:1901605;GO:1901606;GO:0006767;GO:0006766;GO:0046184;GO:0009987;GO:0006725;GO:1901575;GO:…	K08681	pdxT, pdx2	map00750	Vitamin B6 metabolism	COG0311	H:Coenzyme transport and metabolism	PF01174.16;PF07685.11;PF00117.25;PF01965.21;PF03575.14	SNO;GATase_3;GATase;DJ-1_PfpI;Peptidase_S51	SNO glutamine amidotransferase family;CobB/CobQ-like glutamine amidotransferase domain;Glutamine amidotransferase class-I;DJ-1/PfpI family;Peptidase family S51	CYT	12	75	21.4	High
AW20_RS14950	AW20_RS14950	0.8331	-0.2634	0.06391	no change	no	55590000	66730000	6.16896e+07	7.29174e+07	6.55937e+07	6.13648e+07	53148468	5.22427e+07	BP:regulation of primary metabolic process;BP:regulation of metabolic process;BP:signal transduction;BP:signal transduction by protein phosphorylation;BP:single-organism metabolic process;BP:phosphorelay signal transduction system;BP:peptidyl-amino acid modification;BP:regulation of macromolecule metabolic process;BP:regulation of RNA biosynthetic process;BP:peptidyl-histidine modification;BP:pro…	GO:0080090;GO:0019222;GO:0007165;GO:0023014;GO:0044710;GO:0000160;GO:0018193;GO:0060255;GO:2001141;GO:0018202;GO:0019538;GO:0035556;GO:0050789;GO:0044267;GO:0044260;GO:0065007;GO:0044699;GO:0009889;GO:0050794;GO:0043412;GO:0036211;GO:0008150;GO:0008152;GO:0006355;GO:0010556;GO:0016310;GO:0009987;GO:1903506;GO:0051252;GO:0043170;GO:0018106;GO:0031326;GO:0031323;GO:2000112;GO:0071704;GO:0010468;GO:…	K07652	vicK	map02020	Two-component system	COG5002	T:Signal transduction mechanisms	PF02518.23;PF00512.22;PF00672.22;PF00989.22;PF13426.4;PF02743.15	HATPase_c;HisKA;HAMP;PAS;PAS_9;dCache_1	Histidine kinase-, DNA gyrase B-, and HSP90-like ATPase;His Kinase A;HAMP domain;PAS fold;PAS domain;Cache domain	CYT	3	4	70	High
AW20_RS00220	AW20_RS00220	0.8331	-0.2634	0.6925	no change	no	47220000	56680000	5.22726e+07	6.88042e+07	4.89524e+07	7.72775e+07	5.84304e+06	5.85276e+07	------	------	------	------	------	------	------	------	PF09385.7	HisK_N	Histidine kinase N terminal	CYT	2	16	18.2	High
AW20_RS06980	AW20_RS06980	0.8335	-0.2627	0.4764	no change	no	2133000000	2559000000	2.81373e+09	2.96535e+09	1.89914e+09	2.98983e+09	1662289065	1.74706e+09	BP:generation of precursor metabolites and energy;BP:single-organism process;BP:single-organism metabolic process;BP:electron transport chain;BP:respiratory electron transport chain;BP:cellular process;BP:single-organism cellular process;BP:metabolic process;BP:oxidation-reduction process;BP:cellular metabolic process;BP:biological_processCC:integral component of membrane;CC:intrinsic component o…	GO:0006091;GO:0044699;GO:0044710;GO:0022900;GO:0022904;GO:0009987;GO:0044763;GO:0008152;GO:0055114;GO:0044237;GO:0008150GO:0016021;GO:0031224;GO:0044425;GO:0005575GO:0003674;GO:0005488;GO:0045158;GO:1901363;GO:0016491;GO:0043169;GO:0046914;GO:0043167;GO:0005506;GO:0046872;GO:0020037;GO:0003824;GO:0009055;GO:0046906;GO:0097159	K03887	MQCRB, qcrB, bfcB, petB	map00190	Oxidative phosphorylation	COG1290	C:Energy production and conversion	PF00033.16;PF13631.3;PF01292.17	Cytochrome_B;Cytochrom_B_N_2;Ni_hydr_CYTB	Cytochrome b/b6/petB;Cytochrome;Prokaryotic cytochrome b561	CYT	6	35	25.6	High
AW20_RS09535	AW20_RS09535	0.8338	-0.2622	0.2338	no change	no	9188000	11020000	1.11394e+07	1.27143e+07	9.20342e+06	9.2983e+06	10555006	7.71019e+06	CC:cellular_component;CC:membrane part;CC:integral component of membrane;CC:intrinsic component of membrane	GO:0005575;GO:0044425;GO:0016021;GO:0031224	------	------	------	------	------	------	PF11181.5	YflT	Heat induced stress protein YflT	CYT	1	5	18.3	High
AW20_RS10205	AW20_RS10205	0.834	-0.2619	0.323	no change	no	740700000	888100000	9.32754e+08	9.88681e+08	7.42974e+08	9.557e+08	645146423	6.21343e+08	BP:single-organism metabolic process;BP:biological_process;BP:single-organism process;BP:oxidation-reduction process;BP:metabolic processCC:integral component of membrane;CC:cellular_component;CC:membrane part;CC:intrinsic component of membraneMF:glyceraldehyde-3-phosphate dehydrogenas;MF:oxidoreductase activity, acting on the aldehyde or oxo group of donors, NAD or NADP as acceptor;MF:catalytic …	GO:0044710;GO:0008150;GO:0044699;GO:0055114;GO:0008152GO:0016021;GO:0005575;GO:0044425;GO:0031224GO:0008886;GO:0016620;GO:0003824;GO:0016903;GO:0003674;GO:0016491	K00131	gapN	map00010;map00030	Glycolysis / Gluconeogenesis;Pentose phosphate pathway	COG1012	C:Energy production and conversion	PF00171.19	Aldedh	Aldehyde dehydrogenase family	CYT	15	49	51.8	High
AW20_RS08845	AW20_RS08845	0.8348	-0.2605	0.09288	no change	no	499100000	597900000	6.11746e+08	6.2658e+08	5.55437e+08	5.24542e+08	550973936	4.21832e+08	BP:biological_process;BP:metabolic processMF:hydrolase activity;MF:molecular_function;MF:catalytic activity	GO:0008150;GO:0008152GO:0016787;GO:0003674;GO:0003824	------	------	------	------	COG0179	Q:Secondary metabolites biosynthesis, transport and catabolism	PF01557.15	FAA_hydrolase	Fumarylacetoacetate	CYT	8	35	33.7	High
AW20_RS08150	AW20_RS08150	0.8348	-0.2605	0.1185	no change	no	64640000	77430000	8.20851e+07	7.82168e+07	7.19993e+07	6.18148e+07	56401170	7.56995e+07	BP:RNA modification;BP:nucleic acid metabolic process;BP:cellular nitrogen compound metabolic process;BP:nitrogen compound metabolic process;BP:pseudouridine synthesis;BP:organic cyclic compound metabolic process;BP:nucleobase-containing compound metabolic process;BP:cellular macromolecule metabolic process;BP:organic substance metabolic process;BP:cellular process;BP:cellular aromatic compound m…	GO:0009451;GO:0090304;GO:0034641;GO:0006807;GO:0001522;GO:1901360;GO:0006139;GO:0044260;GO:0071704;GO:0009987;GO:0006725;GO:0043412;GO:0008150;GO:0008152;GO:0046483;GO:0016070;GO:0044238;GO:0044237;GO:0043170GO:0003674;GO:0005488;GO:0003676;GO:0016866;GO:1901363;GO:0009982;GO:0003824;GO:0016853;GO:0097159;GO:0003723	K06180	rluD	------	------	COG0564	J:Translation, ribosomal structure and biogenesis	PF00849.19	PseudoU_synth_2	RNA pseudouridylate synthase	CYT	6	20	35.6	High
AW20_RS28655	AW20_RS28655	0.8352	-0.2598	0.1605	no change	no	89200000	106800000	9.50384e+07	1.12987e+08	1.12416e+08	1.02743e+08	90969158	7.38799e+07	BP:cellular amino acid metabolic process;BP:carboxylic acid metabolic process;BP:L-methionine biosynthetic process;BP:cellular catabolic process;BP:cellular biosynthetic process;BP:cellular nitrogen compound metabolic process;BP:nitrogen compound metabolic process;BP:small molecule metabolic process;BP:small molecule biosynthetic process;BP:organic substance biosynthetic process;BP:organic cyclic…	GO:0006520;GO:0019752;GO:0071265;GO:0044248;GO:0044249;GO:0034641;GO:0006807;GO:0044281;GO:0044283;GO:1901576;GO:1901360;GO:1901361;GO:0044712;GO:0006139;GO:0044710;GO:0044711;GO:0019509;GO:0006082;GO:0071267;GO:0071704;GO:0000096;GO:0044699;GO:0043102;GO:1901605;GO:1901607;GO:0009067;GO:0044270;GO:0008652;GO:0000097;GO:0009987;GO:0006725;GO:1901575;GO:0046700;GO:0009058;GO:0008150;GO:0009116;GO:…	K01243	mtnN, mtn, pfs	map00270	Cysteine and methionine metabolism	COG0546;COG0775	R:General function prediction only;F:Nucleotide transport and metabolism	PF01048.17;PF13419.3;PF00702.23;PF12710.4	PNP_UDP_1;HAD_2;Hydrolase;HAD	Phosphorylase superfamily;Haloacid dehalogenase-like hydrolase;haloacid dehalogenase-like hydrolase;haloacid dehalogenase-like hydrolase	CYT	4	11	51.3	High
AW20_RS14055	AW20_RS14055	0.8356	-0.2591	0.8023	no change	no	175300000	209800000	3.14688e+08	3.08539e+07	2.83748e+08	1.69399e+07	3.36899e+08	1.72024e+08	BP:single-organism process;BP:localization;BP:biological_process;BP:transport;BP:cellular process;BP:single-organism transport;BP:single-organism cellular process;BP:establishment of localization;BP:transmembrane transport;BP:single-organism localizationCC:ATPase dependent transmembrane transport complex;CC:cellular_component;CC:plasma membrane part;CC:transmembrane transporter complex;CC:catalyt…	GO:0044699;GO:0051179;GO:0008150;GO:0006810;GO:0009987;GO:0044765;GO:0044763;GO:0051234;GO:0055085;GO:1902578GO:0098533;GO:0005575;GO:0044459;GO:1902495;GO:1902494;GO:1990351;GO:1904949;GO:0043234;GO:0043190;GO:0032991;GO:0044464;GO:0098797;GO:0098796;GO:0044425GO:0035639;GO:0003674;GO:0005488;GO:0016887;GO:0000166;GO:1901363;GO:0001882;GO:0043168;GO:0042626;GO:0016820;GO:0042623;GO:0043167;GO:00…	K16787	ecfA2	map02010	ABC transporters	COG1122	P:Inorganic ion transport and metabolism	PF00005.24;PF13304.3;PF02463.16;PF13175.3	ABC_tran;AAA_21;SMC_N;AAA_15	ABC transporter;AAA domain, putative AbiEii toxin, Type IV TA system;RecF/RecN/SMC N terminal domain;AAA ATPase domain	CYT	4	16	32.6	High
AW20_RS26530	AW20_RS26530	0.8356	-0.2591	0.4138	no change	no	153500000	183700000	1.79726e+08	1.7185e+08	1.99401e+08	2.17349e+08	126712706	1.1651e+08	------	------	------	------	------	------	------	------	PF08713.8	DNA_alkylation	DNA alkylation repair enzyme	CYT	4	22	26.5	High
AW20_RS07120	AW20_RS07120	0.8359	-0.2586	0.2724	no change	no	219600000	262700000	2.71769e+08	2.52069e+08	2.64381e+08	2.71785e+08	229708912	1.57292e+08	BP:carboxylic acid metabolic process;BP:nitrogen compound metabolic process;BP:small molecule metabolic process;BP:single-organism process;BP:single-organism metabolic process;BP:cellular amino acid metabolic process;BP:organic substance metabolic process;BP:cellular process;BP:single-organism cellular process;BP:metabolic process;BP:oxoacid metabolic process;BP:primary metabolic process;BP:organ…	GO:0019752;GO:0006807;GO:0044281;GO:0044699;GO:0044710;GO:0006520;GO:0071704;GO:0009987;GO:0044763;GO:0008152;GO:0043436;GO:0044238;GO:1901564;GO:0006082;GO:0044237;GO:0008150GO:0003674;GO:0004067;GO:0016787;GO:0003824;GO:0016810;GO:0016811	K01424	E3.5.1.1, ansA, ansB	map00460;map00250	Cyanoamino acid metabolism;Alanine, aspartate and glutamate metabolism	COG0252	E:Amino acid transport and metabolism	PF00710.17	Asparaginase	Asparaginase, N-terminal	CYT	6	35	35.2	High
[truncated: 1,646 more rows]
