# Supplementary material for: Integrated Transcriptomic and Proteomic Analyses Reveal the Role of NprR in Bacillus anthracis Extracellular Protease Expression Regulation and Oxidative Stress Responses
Source: Front Microbiol. 2020 Dec 9;11:590851. doi: 10.3389/fmicb.2020.590851 (PMC7756075; doi:10.3389/fmicb.2020.590851)
Supplement: Supplementary Table 3 — The detail of extracellular differentially expressed proteins (DEPs) between the nprR mutant and A16R strains. [file Table_3.XLSX]

## Sheet: 差异蛋白详情表
Accession	Description	FC(nprR/A16R)	Log2FC(nprR/A16R)	P_value(nprR/A16R)	Regulate	Significant	nprR	A16R	A16R_1	A16R_2	A16R_3	nprR_1	nprR_2	nprR_3	GO Term	GO ID	KO ID	KO Name	Pathway ID	Pathway_defition	COG ID	COG_Functional Categories	Pfam ID	Domain	Domain Description	Subcellular Loc	Unique Peptides	Coverage（%）	MW [kDa]	FDR Confidence
AW20_RS23890	AW20_RS23890	1e-05	-16.61	0	down	yes	0	6911000	4.3008e+06	1.08078e+07	5624273	0	0	8.22974e+06	BP:organic substance metabolic process;BP:cellular macromolecule metabolic process;BP:cell wall macromolecule catabolic process;BP:cellular process;BP:cellular metabolic process;BP:macromolecule metabolic process;BP:cellular catabolic process;BP:cell wall macromolecule metabolic process;BP:metabolic process;BP:biological_process;BP:catabolic processMF:hydrolase activity;MF:catalytic activity;MF:m…	GO:0071704;GO:0044260;GO:0016998;GO:0009987;GO:0044237;GO:0043170;GO:0044248;GO:0044036;GO:0008152;GO:0008150;GO:0009056GO:0016787;GO:0003824;GO:0003674	K01449	E3.5.1.28C, cwlJ, sleB	------	------	COG1388;COG3773	M:Cell wall/membrane/envelope biogenesis;	PF01476.17;PF07486.9	LysM;Hydrolase_2	LysM domain;Cell Wall Hydrolase	CYT	2	15	29.1	High
AW20_RS20540	AW20_RS20540	1e-05	-16.61	0	down	yes	0	3934000	3.8779e+06	4.1111e+06	3.81234e+06	0	0	2.07909e+07	MF:hydrolase activity;MF:molecular_function;MF:catalytic activity	GO:0016787;GO:0003674;GO:0003824	------	------	------	------	COG0596	R:General function prediction only	PF00561.17;PF12146.5;PF12697.4;PF00975.17	Abhydrolase_1;Hydrolase_4;Abhydrolase_6;Thioesterase	alpha/beta hydrolase fold;Serine aminopeptidase, S33;Alpha/beta hydrolase family;Thioesterase domain	CYT	3	12	33.5	High
AW20_RS08950	AW20_RS08950	1e-05	-16.61	0	down	yes	0	8257000	987553	1.39102e+07	9872502	0	0	4.36765e+06	------	------	------	------	------	------	COG5295;COG5295	W:Extracellular structures;U:Intracellular trafficking, secretion, and vesicular transport	PF00395.17	SLH	S-layer homology domain	CYT	1	8	24.8	High
AW20_RS14960	AW20_RS14960	1e-05	-16.61	0	down	yes	0	16090000	1.77198e+07	1.9467e+07	1.10814e+07	0	0	3.44167e+07	CC:cellular_component;CC:membrane part;CC:integral component of membrane;CC:intrinsic component of membrane	GO:0005575;GO:0044425;GO:0016021;GO:0031224	------	------	------	------	COG4853	S:Function unknown	PF09648.7	YycI	YycH protein	CYT	1	4	32.6	High
AW20_RS19300	AW20_RS19300	1e-05	-16.61	0	down	yes	0	12010000	1.47721e+07	1.12339e+07	10026795	0	0	4.35958e+07	BP:carboxylic acid metabolic process;BP:tricarboxylic acid cycle;BP:small molecule metabolic process;BP:tricarboxylic acid metabolic process;BP:single-organism process;BP:single-organism metabolic process;BP:organic substance metabolic process;BP:cellular process;BP:biological_process;BP:metabolic process;BP:oxoacid metabolic process;BP:carbohydrate metabolic process;BP:primary metabolic process;…	GO:0019752;GO:0006099;GO:0044281;GO:0072350;GO:0044699;GO:0044710;GO:0071704;GO:0009987;GO:0008150;GO:0008152;GO:0043436;GO:0005975;GO:0044238;GO:0006082;GO:0044237;GO:0006101;GO:0044763GO:0003674;GO:0016491;GO:0016616;GO:0003824;GO:0030060;GO:0016614;GO:0016615;GO:0004470	K00024	mdh	map00630;map00270;map00720;map00710;map00680;map00620;map00020	Glyoxylate and dicarboxylate metabolism;Cysteine and methionine metabolism;Carbon fixation pathways in prokaryotes;Carbon fixation in photosynthetic organisms;Methane metabolism;Pyruvate metabolism;Citrate cycl	COG0039	C:Energy production and conversion	PF00056.20;PF02866.15;PF03721.11	Ldh_1_N;Ldh_1_C;UDPG_MGDP_dh_N	lactate/malate dehydrogenase, NAD binding domain;lactate/malate dehydrogenase, alpha/beta C-terminal domain;UDP-glucose/GDP-mannose dehydrogenase family, NAD binding domain	CYT	1	4	33.5	High
AW20_RS03010	AW20_RS03010	1e-05	-16.61	0	down	yes	0	4766000	6.52723e+06	4.30993e+06	3459753	0	0	0	BP:organic substance metabolic process;BP:protein metabolic process;BP:macromolecule metabolic process;BP:biological_process;BP:metabolic process;BP:proteolysis;BP:primary metabolic processMF:serine-type endopeptidase activity;MF:endopeptidase activity;MF:hydrolase activity;MF:serine hydrolase activity;MF:catalytic activity;MF:peptidase activity, acting on L-amino acid peptides;MF:molecular_funct…	GO:0071704;GO:0019538;GO:0043170;GO:0008150;GO:0008152;GO:0006508;GO:0044238GO:0004252;GO:0004175;GO:0016787;GO:0017171;GO:0003824;GO:0070011;GO:0003674;GO:0008233;GO:0008236	K08651	E3.4.21.66	------	------	COG1404	O:Posttranslational modification, protein turnover, chaperones	PF00082.19	Peptidase_S8	Subtilase family	EXC	1	3	42.3	High
AW20_RS02780	AW20_RS02780	1e-05	-16.61	0	down	yes	0	2439000	2.12611e+06	4.05568e+06	1135490	0	0	1.04202e+07	CC:cellular_component;CC:membrane part;CC:integral component of membrane;CC:intrinsic component of membrane	GO:0005575;GO:0044425;GO:0016021;GO:0031224	------	------	------	------	------	------	------	------	------	CYT	1	4	22.3	High
AW20_RS26735	AW20_RS26735	1e-05	-16.61	0	down	yes	0	1152000	0	1.71488e+06	1.74043e+06	0	0	0	BP:cellular process;BP:cellular oxidant detoxification;BP:cellular detoxification;BP:biological_process;BP:detoxificationMF:oxidoreductase activity;MF:actin binding;MF:protein binding, bridging;MF:macromolecular complex binding;MF:cytoskeletal protein binding;MF:antioxidant activity;MF:actin filament binding;MF:catalytic activity;MF:binding;MF:protein binding;MF:protein complex binding;MF:molecul…	GO:0009987;GO:0098869;GO:1990748;GO:0008150;GO:0098754GO:0016491;GO:0003779;GO:0030674;GO:0044877;GO:0008092;GO:0016209;GO:0051015;GO:0003824;GO:0005488;GO:0005515;GO:0032403;GO:0003674;GO:0016684;GO:0004601;GO:0060090	------	------	------	------	------	------	PF06229.9;PF06268.10	FRG1;Fascin	FRG1-like domain;Fascin domain	CYT	1	9	17.7	High
AW20_RS26585	AW20_RS26585	1e-05	-16.61	0	down	yes	0	2023000	0	2.23204e+06	3.83663e+06	0	0	1.77539e+07	CC:cellular_component;CC:membrane part;CC:integral component of membrane;CC:intrinsic component of membrane	GO:0005575;GO:0044425;GO:0016021;GO:0031224	------	------	------	------	------	------	PF13791.3;PF13800.3	Sigma_reg_C;Sigma_reg_N	Sigma factor regulator C-terminal;Sigma factor regulator N-terminal	CYT	1	2	38.8	Medium
AW20_RS25435	AW20_RS25435	1e-05	-16.61	0	down	yes	0	23690000	0	3.33054e+07	37756408	0	0	0	BP:single-organism metabolic process;BP:single-organism process;BP:metabolic process;BP:biological_process;BP:oxidation-reduction processMF:binding;MF:cation binding;MF:transition metal ion binding;MF:catalytic activity;MF:zinc ion binding;MF:ion binding;MF:oxidoreductase activity, acting on NA;MF:molecular_function;MF:oxidoreductase activity, acting on NA;MF:metal ion binding;MF:NADP;MF:oxidored…	GO:0044710;GO:0044699;GO:0008152;GO:0008150;GO:0055114GO:0005488;GO:0043169;GO:0046914;GO:0003824;GO:0008270;GO:0043167;GO:0016655;GO:0003674;GO:0016651;GO:0046872;GO:0003960;GO:0016491	K00001	E1.1.1.1, adh	map00626;map00010;map00625;map00350;map00071	Naphthalene degradation;Glycolysis / Gluconeogenesis;Chloroalkane and chloroalkene degradation;Tyrosine metabolism;Fatty acid degradation	COG0604	C:Energy production and conversion	PF13602.3;PF00107.23;PF08240.9	ADH_zinc_N_2;ADH_zinc_N;ADH_N	Zinc-binding dehydrogenase;Zinc-binding dehydrogenase;Alcohol dehydrogenase GroES-like domain	CYT	1	3	36.6	Medium
AW20_RS19660	AW20_RS19660	1e-05	-16.61	0	down	yes	0	1498000	0	1.88201e+06	2.61284e+06	0	0	1.96413e+07	MF:molecular_function;MF:electron carrier activity	GO:0003674;GO:0009055	K03521	fixA, etfB	------	------	COG2086	C:Energy production and conversion	PF01012.18	ETF	Electron transfer flavoprotein domain	CYT	1	3	28.2	Medium
AW20_RS17090	AW20_RS17090	1e-05	-16.61	0	down	yes	0	55540000	0	7.17639e+07	94861896	0	0	0	CC:cellular_component;CC:membrane part;CC:integral component of membrane;CC:intrinsic component of membrane	GO:0005575;GO:0044425;GO:0016021;GO:0031224	------	------	------	------	COG1284	S:Function unknown	PF02588.12;PF10035.6	YitT_membrane;DUF2179	Uncharacterised 5xTM membrane BCR, YitT family COG1284;Uncharacterized protein conserved in bacteria	CYT	1	5	32.7	Medium
AW20_RS14430	AW20_RS14430	1e-05	-16.61	0	down	yes	0	23270000	0	5.65033e+07	13313929	0	0	3.65657e+07	BP:carboxylic acid metabolic process;BP:cellular biosynthetic process;BP:nitrogen compound metabolic process;BP:small molecule metabolic process;BP:small molecule biosynthetic process;BP:serine family amino acid metabolic process;BP:single-organism process;BP:organic substance biosynthetic process;BP:single-organism metabolic process;BP:single-organism biosynthetic process;BP:L-serine metabolic p…	GO:0019752;GO:0044249;GO:0006807;GO:0044281;GO:0044283;GO:0009069;GO:0044699;GO:1901576;GO:0044710;GO:0044711;GO:0006563;GO:0006520;GO:0071704;GO:1901605;GO:1901607;GO:0000096;GO:0008652;GO:0000097;GO:0009987;GO:0009058;GO:0008150;GO:0008152;GO:0043436;GO:0009070;GO:0044238;GO:1901564;GO:1901566;GO:0006082;GO:0044272;GO:0046394;GO:0016053;GO:0044237;GO:0006534;GO:0006535;GO:0019344;GO:0006790;GO:…	K01738	cysK	map00270;map00920	Cysteine and methionine metabolism;Sulfur metabolism	COG0031	E:Amino acid transport and metabolism	PF00291.22	PALP	Pyridoxal-phosphate dependent enzyme	CYT	1	4	32.9	Medium
AW20_RS13520	AW20_RS13520	1e-05	-16.61	0	down	yes	0	21660000	1.09255e+07	4.055e+07	13515594	0	0	3.47647e+07	BP:metabolic process;BP:biological_processMF:hydrolase activity, acting on acid carbon-carbon bonds, in ketonic substances;MF:hydrolase activity;MF:hydrolase activity, acting on acid carbon-carbon bonds;MF:fumarylacetoacetase activity;MF:catalytic activity;MF:molecular_function	GO:0008152;GO:0008150GO:0016823;GO:0016787;GO:0016822;GO:0004334;GO:0003824;GO:0003674	------	------	------	------	COG0179	Q:Secondary metabolites biosynthesis, transport and catabolism	PF01557.15	FAA_hydrolase	Fumarylacetoacetate	CYT	1	3	35.4	Medium
AW20_RS02240	AW20_RS02240	1e-05	-16.61	0	down	yes	0	3524000	0	1.93146e+06	8641579	0	0	3.77541e+07	BP:transport;BP:biological_process;BP:establishment of localization;BP:localizationCC:integral component of membrane;CC:cellular_component;CC:membrane part;CC:intrinsic component of membrane	GO:0006810;GO:0008150;GO:0051234;GO:0051179GO:0016021;GO:0005575;GO:0044425;GO:0031224	K01992	ABC-2.P	------	------	COG0842	V:Defense mechanisms	PF12698.4;PF01061.21;PF12679.4	ABC2_membrane_3;ABC2_membrane;ABC2_membrane_2	ABC-2 family transporter protein;ABC-2 type transporter;ABC-2 family transporter protein	CYT	1	2	38.5	Medium
AW20_RS17565	AW20_RS17565	1e-05	-16.61	0	down	yes	0	8630000	1.33616e+07	8.68504e+06	3.84318e+06	0	0	1.18763e+07	BP:cellular component assembly;BP:cellular biosynthetic process;BP:cellular component organization or biogenesis;BP:cofactor metabolic process;BP:cofactor biosynthetic process;BP:cellular component organization;BP:organic substance metabolic process;BP:cellular process;BP:iron-sulfur cluster assembly;BP:metallo-sulfur cluster assembly;BP:biological_process;BP:metabolic process;BP:protein maturati…	GO:0022607;GO:0044249;GO:0071840;GO:0051186;GO:0051188;GO:0016043;GO:0071704;GO:0009987;GO:0016226;GO:0031163;GO:0008150;GO:0008152;GO:0097428;GO:0044238;GO:0051604;GO:0019538;GO:0009058;GO:0044237;GO:0043170GO:0031974;GO:0005575;GO:0005759;GO:0043233;GO:0044464;GO:0044446;GO:0070013;GO:0044444;GO:0044429;GO:0044424;GO:0044422GO:0003674;GO:0005488;GO:0005198;GO:0043169;GO:0051540;GO:0046914;GO:00…	------	------	------	------	COG0316	S:Function unknown	PF01521.17	Fe-S_biosyn	Iron-sulphur cluster biosynthesis	CYT	1	9	12.5	Medium
AW20_RS09640	AW20_RS09640	0.01281	-6.287	8e-06	down	yes	5239000000	408900000000	436038687292	390692410490	399858359792	6.692e+09	4.9396e+09	4.08584e+09	BP:nucleic acid metabolic process;BP:nucleic acid phosphodiester bond hydrolysis;BP:cellular nitrogen compound metabolic process;BP:nitrogen compound metabolic process;BP:organic cyclic compound metabolic process;BP:nucleobase-containing compound metabolic process;BP:organic substance metabolic process;BP:cellular process;BP:cellular aromatic compound metabolic process;BP:biological_process;BP:me…	GO:0090304;GO:0090305;GO:0034641;GO:0006807;GO:1901360;GO:0006139;GO:0071704;GO:0009987;GO:0006725;GO:0008150;GO:0008152;GO:0046483;GO:0044238;GO:0044237;GO:0043170GO:0003674;GO:0004527;GO:0016787;GO:0016788;GO:0003824;GO:0004518;GO:0004519	------	------	------	------	------	------	------	------	------	CYT	5	62	10	High
AW20_RS00735	AW20_RS00735	0.02503	-5.32	0.008246	down	yes	687700000	27480000000	3.80559e+10	19551193843	2.48198e+10	8.03168e+08	7.99941e+08	4.60049e+08	------	------	------	------	------	------	------	------	------	------	------	CYT	7	54	15.8	High
AW20_RS00860	AW20_RS00860	0.06263	-3.997	0.000951	down	yes	2680000000	42790000000	5.18829e+10	3.94134e+10	3.70881e+10	2.74724e+09	2.99891e+09	2.29457e+09	BP:amino sugar catabolic process;BP:nitrogen compound metabolic process;BP:organic substance catabolic process;BP:organic substance metabolic process;BP:chitin metabolic process;BP:chitin catabolic process;BP:glucosamine-containing compound catabolic process;BP:biological_process;BP:metabolic process;BP:catabolic process;BP:macromolecule catabolic process;BP:organonitrogen compound metabolic proc…	GO:0046348;GO:0006807;GO:1901575;GO:0071704;GO:0006030;GO:0006032;GO:1901072;GO:0008150;GO:0008152;GO:0009056;GO:0009057;GO:1901564;GO:1901565;GO:1901136;GO:1901135;GO:0043170;GO:0006040;GO:0006022;GO:1901071;GO:0006026GO:0003674;GO:0008061;GO:0097367;GO:0005488	K03933	cpbD	------	------	COG3397	S:Function unknown	PF03067.12	LPMO_10	Lytic polysaccharide mono-oxygenase, cellulose-degrading	CYT	6	30	24.1	High
AW20_RS11535	AW20_RS11535	0.1436	-2.8	2.9e-05	down	yes	1031000000	7178000000	6.96193e+09	7.07105e+09	7.50183e+09	6.33549e+08	1.00042e+09	1.45896e+09	BP:primary metabolic process;BP:protein metabolic process;BP:macromolecule metabolic process;BP:organic substance metabolic process;BP:biological_process;BP:metabolic process;BP:proteolysisMF:molecular_function;MF:endopeptidase activity;MF:metalloendopeptidase activity;MF:hydrolase activity;MF:catalytic activity;MF:peptidase activity, acting on L-amino acid peptides;MF:peptidase activity;MF:metal…	GO:0044238;GO:0019538;GO:0043170;GO:0071704;GO:0008150;GO:0008152;GO:0006508GO:0003674;GO:0004175;GO:0004222;GO:0016787;GO:0003824;GO:0070011;GO:0008233;GO:0008237	K01400	nprE	------	------	COG3227	E:Amino acid transport and metabolism	PF02868.12;PF01447.15;PF07504.10;PF03413.16	Peptidase_M4_C;Peptidase_M4;FTP;PepSY	Thermolysin metallopeptidase, alpha-helical domain;Thermolysin metallopeptidase, catalytic domain;Fungalysin/Thermolysin Propeptide Motif;Peptidase propeptide and YPEB domain	EXC	20	46	61	High
AW20_RS03960	AW20_RS03960	0.1458	-2.778	0.001234	down	yes	159500000	1094000000	1.29812e+09	1.07714e+09	906694356	1.25856e+08	1.8509e+08	1.677e+08	BP:organic substance metabolic process;BP:proteolysis;BP:biological_process;BP:metabolic process;BP:primary metabolic process;BP:protein metabolic process;BP:macromolecule metabolic processCC:extracellular space;CC:cellular_component;CC:extracellular region partMF:endopeptidase activity;MF:molecular_function;MF:zinc ion binding;MF:peptidase activity;MF:metallopeptidase activity;MF:cation binding;…	GO:0071704;GO:0006508;GO:0008150;GO:0008152;GO:0044238;GO:0019538;GO:0043170GO:0005615;GO:0005575;GO:0044421GO:0004175;GO:0003674;GO:0008270;GO:0008233;GO:0008237;GO:0043169;GO:0046914;GO:0043167;GO:0046872;GO:0016787;GO:0004222;GO:0003824;GO:0070011;GO:0005488	------	------	------	------	------	------	PF02128.12;PF03413.16;PF07504.10;PF02868.12	Peptidase_M36;PepSY;FTP;Peptidase_M4_C	Fungalysin metallopeptidase;Peptidase propeptide and YPEB domain;Fungalysin/Thermolysin Propeptide Motif;Thermolysin metallopeptidase, alpha-helical domain	CYT	12	43	54.6	High
AW20_RS25550	AW20_RS25550	0.1506	-2.731	0.02736	down	yes	168700000	1120000000	1.67513e+09	8.96617e+08	7.88696e+08	1.58239e+08	1.36611e+08	2.11205e+08	------	------	------	------	------	------	------	------	PF10901.5	DUF2690	Protein of unknown function	CYT	6	47	17.5	High
AW20_RS01605	AW20_RS01605	0.1535	-2.704	0.003919	down	yes	2092000000	13630000000	1.72404e+10	1.07772e+10	12857633834	2.60875e+09	2.07151e+09	1.59559e+09	BP:cellular catabolic process;BP:cell wall macromolecule metabolic process;BP:organic substance catabolic process;BP:cellular macromolecule metabolic process;BP:cell wall macromolecule catabolic process;BP:organic substance metabolic process;BP:cellular process;BP:polysaccharide catabolic process;BP:biological_process;BP:metabolic process;BP:catabolic process;BP:macromolecule catabolic process;BP…	GO:0044248;GO:0044036;GO:1901575;GO:0044260;GO:0016998;GO:0071704;GO:0009987;GO:0000272;GO:0008150;GO:0008152;GO:0009056;GO:0009057;GO:0044238;GO:0005975;GO:0005976;GO:0016052;GO:0044237;GO:0043170GO:0016798;GO:0003674;GO:0016787;GO:0003824;GO:0016977;GO:0004553	------	------	------	------	------	------	PF01270.14	Glyco_hydro_8	Glycosyl hydrolases family 8	CYT	20	68	50.7	High
AW20_RS27315	AW20_RS27315	0.1788	-2.484	2.1e-05	down	yes	1432000000	8010000000	8.26625e+09	7.70929e+09	8.05493e+09	1.80141e+09	1.50238e+09	9.93136e+08	------	------	------	------	------	------	------	------	------	------	------	CYT	15	62	28.8	High
AW20_RS25355	AW20_RS25355	0.2061	-2.279	0.000956	down	yes	410200000	1990000000	2.02713e+09	1.6873e+09	2.25439e+09	4.96865e+08	4.7409e+08	2.59777e+08	BP:organic substance metabolic process;BP:proteolysis;BP:biological_process;BP:metabolic process;BP:primary metabolic process;BP:protein metabolic process;BP:macromolecule metabolic processCC:cellular_component;CC:extracellular regionMF:serine-type endopeptidase activity;MF:endopeptidase activity;MF:molecular_function;MF:zinc ion binding;MF:peptidase activity;MF:serine-type peptidase activity;MF:…	GO:0071704;GO:0006508;GO:0008150;GO:0008152;GO:0044238;GO:0019538;GO:0043170GO:0005575;GO:0005576GO:0004252;GO:0004175;GO:0003674;GO:0008270;GO:0008233;GO:0008236;GO:0043169;GO:0046914;GO:0043167;GO:0070011;GO:0046872;GO:0016787;GO:0017171;GO:0003824;GO:0005488	K01387	colA	------	------	------	------	PF01752.14;PF08453.7;PF00801.17	Peptidase_M9;Peptidase_M9_N;PKD	Collagenase;Peptidase family M9 N-terminal;PKD domain	CYT	33	41	110	High
AW20_RS01140	AW20_RS01140	0.2064	-2.276	0.1114	down	no	227000000	1100000000	4.35451e+08	1.82642e+09	1.03789e+09	5.15868e+08	1.2695e+08	3.82246e+07	------	------	------	------	------	------	------	------	------	------	------	CYT	9	57	21.8	High
AW20_RS24070	AW20_RS24070	0.2329	-2.102	0.002701	down	yes	357100000	1533000000	1.85347e+09	1.25545e+09	1.48935e+09	3.52705e+08	4.20921e+08	2.97808e+08	BP:amino sugar catabolic process;BP:nitrogen compound metabolic process;BP:aminoglycan metabolic process;BP:organic substance catabolic process;BP:organic substance metabolic process;BP:chitin metabolic process;BP:chitin catabolic process;BP:biological_process;BP:metabolic process;BP:carbohydrate metabolic process;BP:catabolic process;BP:macromolecule catabolic process;BP:primary metabolic proces…	GO:0046348;GO:0006807;GO:0006022;GO:1901575;GO:0071704;GO:0006030;GO:0006032;GO:0008150;GO:0008152;GO:0005975;GO:0009056;GO:0009057;GO:0044238;GO:1901564;GO:1901565;GO:0006040;GO:1901136;GO:1901135;GO:0043170;GO:1901072;GO:1901071;GO:0006026GO:0016798;GO:0003674;GO:0016787;GO:0003824;GO:0004568;GO:0004553	K01183	E3.2.1.14	map00520	Amino sugar and nucleotide sugar metabolism	COG3469	G:Carbohydrate transport and metabolism	PF00704.25	Glyco_hydro_18	Glycosyl hydrolases family 18	CYT	14	54	39.5	High
AW20_RS27320	AW20_RS27320	0.2601	-1.943	0.00069	down	yes	1164000000	4475000000	4.13116e+09	4.14435e+09	5.14869e+09	1.32197e+09	1.16473e+09	1.00622e+09	BP:organic substance metabolic process;BP:proteolysis;BP:biological_process;BP:metabolic process;BP:primary metabolic process;BP:protein metabolic process;BP:macromolecule metabolic processCC:extracellular matrix;CC:cellular_componentMF:endopeptidase activity;MF:molecular_function;MF:zinc ion binding;MF:peptidase activity;MF:metallopeptidase activity;MF:cation binding;MF:transition metal ion bind…	GO:0071704;GO:0006508;GO:0008150;GO:0008152;GO:0044238;GO:0019538;GO:0043170GO:0031012;GO:0005575GO:0004175;GO:0003674;GO:0008270;GO:0008233;GO:0008237;GO:0043169;GO:0046914;GO:0043167;GO:0046872;GO:0016787;GO:0004222;GO:0003824;GO:0070011;GO:0005488	------	------	------	------	------	------	PF00413.21	Peptidase_M10	Matrixin	EXC	7	64	19	High
AW20_RS23970	AW20_RS23970	0.2696	-1.891	0.01227	down	yes	21850000000	81050000000	5.80785e+10	82882138374	102180658846	3.02857e+10	1.35677e+10	2.1692e+10	------	------	------	------	------	------	------	------	------	------	------	CYT	8	65	11.6	High
AW20_RS12675	AW20_RS12675	0.364	-1.458	0.2232	down	no	472900000	1299000000	2.88188e+08	2.1022e+09	1.50793e+09	5.03645e+08	9.42355e+07	8.20894e+08	BP:amino sugar catabolic process;BP:nitrogen compound metabolic process;BP:aminoglycan metabolic process;BP:organic substance catabolic process;BP:organic substance metabolic process;BP:chitin metabolic process;BP:chitin catabolic process;BP:biological_process;BP:metabolic process;BP:carbohydrate metabolic process;BP:catabolic process;BP:macromolecule catabolic process;BP:primary metabolic proces…	GO:0046348;GO:0006807;GO:0006022;GO:1901575;GO:0071704;GO:0006030;GO:0006032;GO:0008150;GO:0008152;GO:0005975;GO:0009056;GO:0009057;GO:0044238;GO:1901564;GO:1901565;GO:0006040;GO:1901136;GO:1901135;GO:0043170;GO:1901072;GO:1901071;GO:0006026GO:0030247;GO:0016798;GO:0003674;GO:0005488;GO:0016787;GO:0030246;GO:0003824;GO:0004568;GO:0004553;GO:0001871	K01183	E3.2.1.14	map00520	Amino sugar and nucleotide sugar metabolism	COG3325	G:Carbohydrate transport and metabolism	PF00704.25;PF00553.16;PF00041.18	Glyco_hydro_18;CBM_2;fn3	Glycosyl hydrolases family 18;Cellulose binding domain;Fibronectin type III domain	CYT	20	39	74.1	High
AW20_RS01345	AW20_RS01345	0.4399	-1.185	0.5366	down	no	483000000	1098000000	2.91594e+09	2.08528e+08	1.70505e+08	3.994e+08	4.35637e+08	6.14061e+08	BP:organic substance metabolic process;BP:carbohydrate metabolic process;BP:primary metabolic process;BP:metabolic process;BP:biological_processMF:hydrolase activity;MF:amylase activity;MF:hydrolase activity, acting on glycosyl bonds;MF:carbohydrate binding;MF:catalytic activity;MF:alpha-amylase activity;MF:molecular_function;MF:binding;MF:hydrolase activity, hydrolyzing O-glycosyl compounds	GO:0071704;GO:0005975;GO:0044238;GO:0008152;GO:0008150GO:0016787;GO:0016160;GO:0016798;GO:0030246;GO:0003824;GO:0004556;GO:0003674;GO:0005488;GO:0004553	K01200	pulA	map00500	Starch and sucrose metabolism	COG1523	G:Carbohydrate transport and metabolism	PF03714.11;PF00128.21;PF02922.15	PUD;Alpha-amylase;CBM_48	Bacterial pullanase-associated domain;Alpha amylase, catalytic domain;Carbohydrate-binding module 48	CYT	10	13	97.2	High
AW20_RS25495	AW20_RS25495	0.4397	-1.185	0.1137	down	no	22400000	50940000	3.79643e+07	7.48997e+07	39970364	7.47091e+06	3.10378e+07	2.8686e+07	BP:glycosaminoglycan metabolic process;BP:cellular macromolecule biosynthetic process;BP:cell wall macromolecule metabolic process;BP:nitrogen compound metabolic process;BP:peptidoglycan biosynthetic process;BP:single-organism process;BP:cell wall macromolecule biosynthetic process;BP:organic substance biosynthetic process;BP:single-organism metabolic process;BP:single-organism biosynthetic proce…	GO:0030203;GO:0034645;GO:0044036;GO:0006807;GO:0009252;GO:0044699;GO:0044038;GO:1901576;GO:0044710;GO:0044711;GO:0044260;GO:0071704;GO:0009987;GO:0000270;GO:0009058;GO:0009059;GO:0044763;GO:0008152;GO:0006023;GO:1901564;GO:1901566;GO:0044249;GO:1901135;GO:0070589;GO:0044237;GO:0043170;GO:1901137;GO:0006022;GO:0008150;GO:0006024GO:0008144;GO:0003674;GO:0005488;GO:1901363;GO:1901681;GO:0043167;GO:0…	------	------	------	------	COG1680	V:Defense mechanisms	PF00144.21	Beta-lactamase	Beta-lactamase	CYT	1	2	42.9	Medium
AW20_RS09550	AW20_RS09550	0.4478	-1.159	0.5997	down	no	9082000	20280000	4.99289e+07	5.65714e+06	5.26349e+06	0	1.01031e+07	8.06102e+06	BP:peptidyl-histidine phosphorylation;BP:phosphorylation;BP:signal transduction;BP:intracellular signal transduction;BP:macromolecule metabolic process;BP:regulation of biological process;BP:cellular protein metabolic process;BP:single-organism metabolic process;BP:cellular macromolecule metabolic process;BP:phosphorelay signal transduction system;BP:peptidyl-amino acid modification;BP:organic su…	GO:0018106;GO:0016310;GO:0007165;GO:0035556;GO:0043170;GO:0050789;GO:0044267;GO:0044710;GO:0044260;GO:0000160;GO:0018193;GO:0071704;GO:0065007;GO:0023014;GO:0006468;GO:0009987;GO:0006464;GO:0050794;GO:0043412;GO:0036211;GO:0008150;GO:0008152;GO:0044238;GO:0044699;GO:0019538;GO:0044237;GO:0018202;GO:0044763;GO:0006796;GO:0006793GO:0031224;GO:0016021;GO:0005622;GO:0044464;GO:0005575;GO:0044425GO:00…	K03407	cheA	map02030;map02020	Bacterial chemotaxis;Two-component system	------	------	PF02518.23;PF00072.21;PF05227.10;PF00512.22;PF13185.3;PF00672.22	HATPase_c;Response_reg;CHASE3;HisKA;GAF_2;HAMP	Histidine kinase-, DNA gyrase B-, and HSP90-like ATPase;Response regulator receiver domain;CHASE3 domain;His Kinase A;GAF domain;HAMP domain	CYT	1	1	101.7	Medium
AW20_RS03910	AW20_RS03910	0.4981	-1.005	0.005428	down	yes	620600000	1246000000	1.11439e+09	1.34135e+09	1.28346e+09	6.98123e+08	4.37527e+08	7.26135e+08	CC:cellular_component;CC:membrane part;CC:integral component of membrane;CC:intrinsic component of membrane	GO:0005575;GO:0044425;GO:0016021;GO:0031224	------	------	------	------	------	------	------	------	------	CYT	3	36	17.4	High
AW20_RS15480	AW20_RS15480	0.6005	-0.7358	0.1174	down	no	266000000	443000000	5.24641e+08	3.20992e+08	483289158	3.29238e+08	3.29926e+08	1.38854e+08	------	------	------	------	------	------	------	------	------	------	------	CYT	2	28	13.7	High
AW20_RS26315	AW20_RS26315	0.6957	-0.5235	0.07118	down	no	1079000000	1551000000	1.78058e+09	1.53593e+09	1.33738e+09	1.22247e+09	1.22562e+09	7.89152e+08	------	------	------	------	------	------	------	------	------	------	------	CYT	9	61	21.6	High
AW20_RS21160	AW20_RS21160	0.7264	-0.4612	0.01555	down	yes	32520000	44770000	4.38591e+07	4.08823e+07	4.95665e+07	2.99705e+07	3.55773e+07	3.20026e+07	BP:glycine catabolic process;BP:nucleobase-containing small molecule metabolic process;BP:carboxylic acid metabolic process;BP:cellular amino acid catabolic process;BP:cellular nitrogen compound metabolic process;BP:nitrogen compound metabolic process;BP:small molecule metabolic process;BP:small molecule catabolic process;BP:serine family amino acid metabolic process;BP:single-organism process;BP…	GO:0006546;GO:0055086;GO:0019752;GO:0009063;GO:0034641;GO:0006807;GO:0044281;GO:0044282;GO:0009069;GO:0044699;GO:0044712;GO:0006139;GO:0044710;GO:0006544;GO:0019464;GO:0006520;GO:0071704;GO:0055114;GO:0046483;GO:1901605;GO:1901606;GO:0009987;GO:0006725;GO:1901575;GO:0044763;GO:0009116;GO:0008152;GO:0043436;GO:0009056;GO:0009071;GO:0044248;GO:0044238;GO:1901564;GO:1901565;GO:0006082;GO:0046395;GO:…	K00282	gcvPA	map00630;map00260	Glyoxylate and dicarboxylate metabolism;Glycine, serine and threonine metabolism	COG0403	E:Amino acid transport and metabolism	PF02347.13;PF00266.16;PF00155.18	GDC-P;Aminotran_5;Aminotran_1_2	Glycine cleavage system P-protein;Aminotransferase class-V;Aminotransferase class I and II	CYT	2	5	49.4	High
AW20_RS19990	AW20_RS19990	0.7315	-0.4511	0.7363	down	no	27140000	37100000	7.02883e+07	0	3.9046e+06	4.37172e+07	1.92142e+07	1.84812e+07	BP:regulation of primary metabolic process;BP:regulation of metabolic process;BP:small molecule metabolic process;BP:organic cyclic compound metabolic process;BP:single-organism metabolic process;BP:posttranscriptional regulation of gene expression;BP:regulation of translational elongation;BP:regulation of macromolecule metabolic process;BP:oxoacid metabolic process;BP:heterocycle metabolic proce…	GO:0080090;GO:0019222;GO:0044281;GO:1901360;GO:0044710;GO:0010608;GO:0006448;GO:0060255;GO:0043436;GO:0046483;GO:1901564;GO:0043038;GO:0043039;GO:0006450;GO:0006807;GO:0050789;GO:0044260;GO:0065007;GO:0065008;GO:0009889;GO:0050794;GO:0008150;GO:0008152;GO:0016070;GO:0010556;GO:0006438;GO:0034641;GO:0044699;GO:0006139;GO:0051246;GO:0009987;GO:0006725;GO:0034248;GO:0032268;GO:0006082;GO:0043170;GO:…	K01873	VARS, valS	map00970	Aminoacyl-tRNA biosynthesis	COG0525	J:Translation, ribosomal structure and biogenesis	PF00133.19;PF08264.10;PF09334.8;PF10458.6;PF13603.3;PF01406.16	tRNA-synt_1;Anticodon_1;tRNA-synt_1g;Val_tRNA-synt_C;tRNA-synt_1_2;tRNA-synt_1e	tRNA synthetases class I;Anticodon-binding domain of tRNA;tRNA synthetases class I;Valyl tRNA synthetase tRNA binding arm;Leucyl-tRNA synthetase, Domain 2;tRNA synthetases class I	CYT	2	4	101.6	High
AW20_RS25545	AW20_RS25545	0.7472	-0.4204	0.4783	down	no	99230000	132800000	1.76406e+08	1.17771e+08	104344752	1.49146e+08	1.21335e+08	2.72007e+07	------	------	------	------	------	------	------	------	PF10901.5	DUF2690	Protein of unknown function	CYT	2	22	18.2	High
AW20_RS13165	AW20_RS13165	0.7596	-0.3967	0.7265	down	no	11030000	14520000	1.21068e+06	1.85453e+07	2.38003e+07	8.10671e+06	0	1.39572e+07	BP:nucleoside monophosphate biosynthetic process;BP:purine nucleoside metabolic process;BP:ribose phosphate biosynthetic process;BP:ribonucleoside monophosphate metabolic process;BP:cellular biosynthetic process;BP:cellular nitrogen compound metabolic process;BP:nucleotide biosynthetic process;BP:small molecule metabolic process;BP:nucleoside monophosphate metabolic process;BP:purine-containing c…	GO:0009124;GO:0042278;GO:0046390;GO:0009161;GO:0044249;GO:0034641;GO:0009165;GO:0044281;GO:0009123;GO:0072521;GO:0072522;GO:1901362;GO:0009259;GO:0009168;GO:0006139;GO:0044710;GO:0044711;GO:0044208;GO:0042451;GO:0009126;GO:0009127;GO:0008150;GO:0071704;GO:0042455;GO:1901360;GO:0046040;GO:0009163;GO:0018130;GO:0009119;GO:0009987;GO:0009167;GO:0019693;GO:1901576;GO:0009156;GO:0006793;GO:0006725;GO:…	K01756	purB, ADSL	map00250;map00230	Alanine, aspartate and glutamate metabolism;Purine metabolism	COG0015	F:Nucleotide transport and metabolism	PF00206.17;PF10397.6	Lyase_1;ADSL_C	Lyase;Adenylosuccinate lyase C-terminus	CYT	2	5	50	High
AW20_RS04085	AW20_RS04085	0.8601	-0.2174	0.4415	no change	no	175900000	204500000	2.02923e+08	1.89937e+08	220519753	2.39232e+08	1.54992e+08	1.33472e+08	------	------	------	------	------	------	COG1075	R:General function prediction only	------	------	------	EXC	8	18	59	High
AW20_RS12690	AW20_RS12690	0.874	-0.1943	0.8665	no change	no	15950000	18250000	2.88611e+07	1.69388e+07	8.96112e+06	2.95489e+07	0	2.3516e+06	BP:thiamine metabolic process;BP:thiamine-containing compound metabolic process;BP:water-soluble vitamin biosynthetic process;BP:pyrimidine-containing compound biosynthetic process;BP:cellular biosynthetic process;BP:cellular nitrogen compound metabolic process;BP:single-organism metabolic process;BP:small molecule metabolic process;BP:small molecule biosynthetic process;BP:organic cyclic compoun…	GO:0006772;GO:0042723;GO:0042364;GO:0072528;GO:0044249;GO:0034641;GO:0044710;GO:0044281;GO:0044283;GO:1901362;GO:0044699;GO:0072527;GO:0044711;GO:1901576;GO:0042724;GO:0051179;GO:0044765;GO:1901360;GO:0006810;GO:0018130;GO:0006767;GO:0006766;GO:0009228;GO:0009987;GO:0006725;GO:0009058;GO:0009110;GO:0044763;GO:0008152;GO:0019438;GO:0044271;GO:0051234;GO:0055085;GO:1902578;GO:0046483;GO:0071704;GO:…	------	------	------	------	COG0715	P:Inorganic ion transport and metabolism	PF09084.8	NMT1	NMT1/THI5 like	CYT	2	7	37.2	High
AW20_RS17125	AW20_RS17125	0.8986	-0.1542	0.8656	no change	no	20910000	23270000	3.51118e+07	1.80493e+07	1.66513e+07	9.11463e+06	4.42691e+07	9.3373e+06	------	------	------	------	------	------	COG4932	M:Cell wall/membrane/envelope biogenesis	PF05738.10;PF11974.5	Cna_B;MG1	Cna protein B-type domain;Alpha-2-macroglobulin MG1 domain	CYT	3	9	69.7	High
AW20_RS04690	AW20_RS04690	0.9365	-0.09465	0.9179	no change	no	177000000	189000000	1.78255e+08	3.28484e+08	6.0402e+07	2.60274e+08	2.48068e+08	2.27446e+07	------	------	------	------	------	------	------	------	------	------	------	EXC	1	13	16.8	High
AW20_RS22345	AW20_RS22345	0.9787	-0.03106	0.922	no change	no	19740000	20170000	2.4926e+07	2.31265e+07	12461306	2.22437e+07	1.80445e+07	1.89458e+07	------	------	------	------	------	------	------	------	PF10368.6	YkyA	Putative cell-wall binding lipoprotein	CYT	1	6	25.8	High
AW20_RS21150	AW20_RS21150	0.9855	-0.02107	0.9866	no change	no	12900000	13090000	0	5.30591e+06	20873476	1.89151e+07	6.89066e+06	0	MF:purine ribonucleoside triphosphate binding;MF:molecular_function;MF:binding;MF:nucleotide binding;MF:heterocyclic compound binding;MF:nucleoside phosphate binding;MF:nucleoside binding;MF:anion binding;MF:ion binding;MF:purine nucleoside binding;MF:ribonucleoside binding;MF:purine nucleotide binding;MF:ATP binding;MF:hydrolase activity;MF:nucleoside-triphosphatase activity;MF:helicase activity…	GO:0035639;GO:0003674;GO:0005488;GO:0000166;GO:1901363;GO:1901265;GO:0001882;GO:0043168;GO:0043167;GO:0001883;GO:0032549;GO:0017076;GO:0005524;GO:0016787;GO:0017111;GO:0004386;GO:0036094;GO:0003824;GO:0016818;GO:0030554;GO:0097367;GO:0097159;GO:0016817;GO:0016462;GO:0032559;GO:0032555;GO:0032550;GO:0032553	------	------	------	------	COG0553	L:Replication, recombination and repair	PF00176.20;PF00271.28;PF04851.12	SNF2_N;Helicase_C;ResIII	SNF2 family N-terminal domain;Helicase conserved C-terminal domain;Type III restriction enzyme, res subunit	CYT	1	2	65.1	Medium
AW20_RS19045	AW20_RS19045	0	0	1	down	no	0	0	0	0	8533822	0	0	4.70533e+07	BP:homeostatic process;BP:detoxification;BP:regulation of biological process;BP:single-organism process;BP:single-organism metabolic process;BP:cellular oxidant detoxification;BP:biological regulation;BP:cellular homeostasis;BP:cellular process;BP:regulation of cellular process;BP:cellular detoxification;BP:biological_process;BP:metabolic process;BP:cell redox homeostasis;BP:oxidation-reduction p…	GO:0042592;GO:0098754;GO:0050789;GO:0044699;GO:0044710;GO:0098869;GO:0065007;GO:0019725;GO:0009987;GO:0050794;GO:1990748;GO:0008150;GO:0008152;GO:0045454;GO:0055114;GO:0065008;GO:0044763GO:0005623;GO:0005575GO:0003674;GO:0008379;GO:0016491;GO:0016684;GO:0016209;GO:0003824;GO:0051920;GO:0004601	K11065	tpx	------	------	COG2077	O:Posttranslational modification, protein turnover, chaperones	PF08534.7;PF00578.18	Redoxin;AhpC-TSA	Redoxin;AhpC/TSA family	CYT	3	27	17.9	High
AW20_RS07285	AW20_RS07285	0	0	1	down	no	0	0	2.13071e+06	0	0	0	0	0	BP:cellular nitrogen compound metabolic process;BP:nitrogen compound metabolic process;BP:small molecule metabolic process;BP:purine-containing compound metabolic process;BP:organic cyclic compound metabolic process;BP:nucleobase-containing compound metabolic process;BP:single-organism metabolic process;BP:purine nucleoside metabolic process;BP:organic substance metabolic process;BP:single-organi…	GO:0034641;GO:0006807;GO:0044281;GO:0072521;GO:1901360;GO:0006139;GO:0044710;GO:0042278;GO:0071704;GO:0044699;GO:0009987;GO:0006725;GO:0044763;GO:0009116;GO:0008152;GO:0055086;GO:0046483;GO:0044238;GO:1901564;GO:1901135;GO:0044237;GO:1901657;GO:0008150GO:0003674;GO:0004731;GO:0016740;GO:0016763;GO:0003824;GO:0016757	K03784	deoD	map00240;map00230;map00760	Pyrimidine metabolism;Purine metabolism;Nicotinate and nicotinamide metabolism	COG0813	F:Nucleotide transport and metabolism	PF01048.17	PNP_UDP_1	Phosphorylase superfamily	CYT	2	12	25.7	High
AW20_RS03155	AW20_RS03155	0	0	1	down	no	0	0	1.51256e+07	0	0	0	0	0	BP:fatty acid metabolic process;BP:carboxylic acid metabolic process;BP:cellular catabolic process;BP:fatty acid catabolic process;BP:small molecule catabolic process;BP:cellular lipid catabolic process;BP:single-organism process;BP:single-organism catabolic process;BP:single-organism metabolic process;BP:organic substance metabolic process;BP:lipid catabolic process;BP:propionate metabolic proce…	GO:0006631;GO:0019752;GO:0044248;GO:0009062;GO:0044282;GO:0044242;GO:0044699;GO:0044712;GO:0044710;GO:0071704;GO:0016042;GO:0019541;GO:0019629;GO:0019543;GO:0019626;GO:0006629;GO:0009987;GO:1901575;GO:0032787;GO:0044763;GO:0008152;GO:0072329;GO:0043436;GO:0044255;GO:0009056;GO:0044238;GO:0006082;GO:0044237;GO:0016054;GO:0046395;GO:0008150;GO:0046459;GO:0044281GO:0047456;GO:0003674;GO:0005488;GO:0…	K01720	prpD	map00640	Propanoate metabolism	COG2079	R:General function prediction only	PF03972.11	MmgE_PrpD	MmgE/PrpD family	CYT	2	5	53.4	High
AW20_RS07145	AW20_RS07145	0	0	1	down	no	0	0	0	0	4.37031e+06	0	0	2.8298e+07	BP:small molecule biosynthetic process;BP:carboxylic acid metabolic process;BP:cellular biosynthetic process;BP:nitrogen compound metabolic process;BP:small molecule metabolic process;BP:glutamine family amino acid metabolic process;BP:single-organism process;BP:organic substance biosynthetic process;BP:single-organism metabolic process;BP:single-organism biosynthetic process;BP:dicarboxylic acid…	GO:0044283;GO:0019752;GO:0044249;GO:0006807;GO:0044281;GO:0009064;GO:0044699;GO:1901576;GO:0044710;GO:0044711;GO:0043650;GO:0006520;GO:0071704;GO:0008652;GO:1901605;GO:1901607;GO:0044238;GO:0009987;GO:0009058;GO:0008150;GO:0008152;GO:0009084;GO:0043436;GO:0055114;GO:0043648;GO:1901564;GO:1901566;GO:0006082;GO:0046394;GO:0016053;GO:0044237;GO:0006536;GO:0006537;GO:0044763GO:0016638;GO:0004353;GO:0…	K00260	gudB, rocG	map00220;map00250;map00910;map00430	Arginine biosynthesis;Alanine, aspartate and glutamate metabolism;Nitrogen metabolism;Taurine and hypotaurine metabolism	COG0334	E:Amino acid transport and metabolism	PF00208.18;PF02812.15	ELFV_dehydrog;ELFV_dehydrog_N	Glutamate/Leucine/Phenylalanine/Valine dehydrogenase;Glu/Leu/Phe/Val dehydrogenase, dimerisation domain	CYT	2	5	47.5	High
AW20_RS17610	AW20_RS17610	0	0	1	down	no	0	0	0	0	3.1347e+06	1.13986e+07	0	0	BP:single-organism process;BP:single-organism metabolic process;BP:biological_process;BP:metabolic process;BP:oxidation-reduction processMF:molecular_function;MF:binding;MF:ferredoxin-NADP+ reductase activity;MF:heterocyclic compound binding;MF:oxidoreductase activity;MF:anion binding;MF:coenzyme binding;MF:NADP binding;MF:flavin adenine dinucleotide binding;MF:nucleotide binding;MF:ion binding;M…	GO:0044699;GO:0044710;GO:0008150;GO:0008152;GO:0055114GO:0003674;GO:0005488;GO:0004324;GO:1901363;GO:0016491;GO:0043168;GO:0050662;GO:0050661;GO:0050660;GO:0000166;GO:0043167;GO:1901265;GO:0036094;GO:0003824;GO:0016731;GO:0016730;GO:0097159;GO:0048037	K21567	fnr	------	------	COG0492	O:Posttranslational modification, protein turnover, chaperones	PF07992.11;PF13738.3;PF00070.24;PF03486.11;PF13434.3	Pyr_redox_2;Pyr_redox_3;Pyr_redox;HI0933_like;K_oxygenase	Pyridine nucleotide-disulphide oxidoreductase;Pyridine nucleotide-disulphide oxidoreductase;Pyridine nucleotide-disulphide oxidoreductase;HI0933-like protein;L-lysine 6-monooxygenase	CYT	2	12	36.7	High
AW20_RS28110	AW20_RS28110	0	0	1	down	no	0	0	3.02667e+06	0	0	0	1.41069e+07	0	------	------	------	------	------	------	------	------	------	------	------	CYT	1	6	21.8	High
AW20_RS11440	AW20_RS11440	0	0	1	down	no	0	0	0	0	875801	0	0	1.11686e+07	BP:carboxylic acid metabolic process;BP:organic acid biosynthetic process;BP:cellular biosynthetic process;BP:cellular nitrogen compound metabolic process;BP:nitrogen compound metabolic process;BP:single-organism biosynthetic process;BP:small molecule biosynthetic process;BP:organic cyclic compound biosynthetic process;BP:monocarboxylic acid biosynthetic process;BP:biotin biosynthetic process;BP:…	GO:0019752;GO:0016053;GO:0044249;GO:0034641;GO:0006807;GO:0044711;GO:0044283;GO:1901362;GO:0072330;GO:0009102;GO:1901576;GO:0044710;GO:0051186;GO:1901360;GO:0071704;GO:0044281;GO:0018130;GO:0006767;GO:0006766;GO:0006082;GO:0009987;GO:0006768;GO:0032787;GO:0009058;GO:0009110;GO:0008152;GO:0043436;GO:0044271;GO:0046483;GO:0043604;GO:0044699;GO:1901564;GO:0043603;GO:1901566;GO:0044272;GO:0046394;GO:…	K00639	kbl, GCAT	map00260	Glycine, serine and threonine metabolism	COG0156	H:Coenzyme transport and metabolism	PF00155.18;PF01053.17	Aminotran_1_2;Cys_Met_Meta_PP	Aminotransferase class I and II;Cys/Met metabolism PLP-dependent enzyme	CYT	1	3	43.1	High
AW20_RS03215	AW20_RS03215	0	0	1	down	no	0	0	0	0	0	0	0	1.12987e+07	BP:protein localization;BP:protein folding;BP:cellular protein metabolic process;BP:protein peptidyl-prolyl isomerization;BP:cellular macromolecule metabolic process;BP:peptidyl-amino acid modification;BP:organic substance metabolic process;BP:organic substance transport;BP:macromolecule localization;BP:cellular process;BP:transport;BP:cellular protein modification process;BP:establishment of pro…	GO:0008104;GO:0006457;GO:0044267;GO:0000413;GO:0044260;GO:0018193;GO:0071704;GO:0071702;GO:0033036;GO:0009987;GO:0006810;GO:0006464;GO:0045184;GO:0043412;GO:0036211;GO:0008150;GO:0008152;GO:0051234;GO:0051179;GO:0044238;GO:0018208;GO:0019538;GO:0044237;GO:0043170;GO:0015031GO:0016020;GO:0005886;GO:0044464;GO:0005575GO:0003674;GO:0016859;GO:0003755;GO:0003824;GO:0016853	K07533	prsA	------	------	COG0760	O:Posttranslational modification, protein turnover, chaperones	PF13616.3;PF00639.18;PF13145.3	Rotamase_3;Rotamase;Rotamase_2	PPIC-type PPIASE domain;PPIC-type PPIASE domain;PPIC-type PPIASE domain	CYT	1	3	32	High
AW20_RS14175	AW20_RS14175	0	0	1	down	no	0	0	0	0	0	0	0	7.98394e+06	BP:primary metabolic process;BP:cellular biosynthetic process;BP:cellular nitrogen compound metabolic process;BP:nitrogen compound metabolic process;BP:cellular macromolecule biosynthetic process;BP:cellular protein metabolic process;BP:cellular macromolecule metabolic process;BP:peptide biosynthetic process;BP:organic substance metabolic process;BP:organic substance biosynthetic process;BP:cellu…	GO:0044238;GO:0044249;GO:0034641;GO:0006807;GO:0034645;GO:0044267;GO:0044260;GO:0043043;GO:0071704;GO:1901576;GO:0009987;GO:0009058;GO:0009059;GO:0008150;GO:0008152;GO:0044271;GO:0043604;GO:1901564;GO:0043603;GO:1901566;GO:0019538;GO:0044237;GO:0043170;GO:0006518;GO:0006412GO:0044464;GO:0022627;GO:0044444;GO:0005575;GO:0032991;GO:0030529;GO:0044391;GO:1990904;GO:0044446;GO:0015935;GO:0044445;GO:0…	K02982	RP-S3, rpsC	map03010	Ribosome	------	------	PF00189.17;PF07650.14	Ribosomal_S3_C;KH_2	Ribosomal protein S3, C-terminal domain;KH domain	CYT	1	4	24.3	High
AW20_RS17270	AW20_RS17270	0	0	1	down	no	0	0	1.18306e+07	0	0	0	0	0	BP:cellular amino acid metabolic process;BP:protein-cofactor linkage;BP:carboxylic acid metabolic process;BP:cellular amino acid catabolic process;BP:nitrogen compound metabolic process;BP:small molecule metabolic process;BP:small molecule catabolic process;BP:serine family amino acid metabolic process;BP:single-organism process;BP:single-organism catabolic process;BP:cellular protein metabolic p…	GO:0006520;GO:0018065;GO:0019752;GO:0009063;GO:0006807;GO:0044281;GO:0044282;GO:0009069;GO:0044699;GO:0044712;GO:0044267;GO:0044710;GO:0044260;GO:0006544;GO:0019464;GO:0006546;GO:0071704;GO:1901605;GO:1901606;GO:0009249;GO:0009987;GO:1901575;GO:0006464;GO:0043412;GO:0036211;GO:0008150;GO:0008152;GO:0043436;GO:0009056;GO:0009071;GO:0044248;GO:0044238;GO:1901564;GO:1901565;GO:0006082;GO:0019538;GO:…	K02437	gcvH, GCSH	map00630;map00260	Glyoxylate and dicarboxylate metabolism;Glycine, serine and threonine metabolism	------	------	PF01597.16	GCV_H	Glycine cleavage H-protein	CYT	1	9	14	High
AW20_RS23530	AW20_RS23530	0	0	1	down	no	0	0	4.84077e+06	0	0	0	0	1.70143e+07	BP:regulation of nucleobase-containing compound metabolic process;BP:regulation of primary metabolic process;BP:regulation of metabolic process;BP:regulation of cellular biosynthetic process;BP:negative regulation of cellular metabolic process;BP:regulation of cellular metabolic process;BP:regulation of biological process;BP:negative regulation of gene expression;BP:negative regulation of metabol…	GO:0019219;GO:0080090;GO:0019222;GO:0031326;GO:0031324;GO:0031323;GO:0050789;GO:0010629;GO:0009892;GO:0010605;GO:0009890;GO:0006355;GO:2000112;GO:2000113;GO:0031327;GO:0065007;GO:0010468;GO:0045934;GO:0060255;GO:0009889;GO:0048519;GO:1903506;GO:1903507;GO:0045892;GO:0051171;GO:0051172;GO:2001141;GO:0050794;GO:1902679;GO:0051253;GO:0051252;GO:0010558;GO:0010556;GO:0048523;GO:0008150GO:0005737;GO:0…	K03706	codY	------	------	------	------	PF06018.11;PF08222.8;PF08279.9	CodY;HTH_CodY;HTH_11	CodY GAF-like domain;CodY helix-turn-helix domain;HTH domain	CYT	1	3	28.8	High
AW20_RS19895	AW20_RS19895	0	0	1	down	no	0	0	0	0	0	0	9.53681e+06	0	------	------	------	------	------	------	------	------	PF08000.8;PF11724.5	bPH_1;YvbH_ext	Bacterial PH domain;YvbH-like oligomerisation region	CYT	1	5	23.6	High
AW20_RS14320	AW20_RS14320	0	0	1	down	no	0	0	0	0	994131	0	0	6.44855e+06	BP:carboxylic acid metabolic process;BP:nucleic acid metabolic process;BP:cellular nitrogen compound metabolic process;BP:nitrogen compound metabolic process;BP:small molecule metabolic process;BP:ncRNA metabolic process;BP:organic cyclic compound metabolic process;BP:nucleobase-containing compound metabolic process;BP:single-organism metabolic process;BP:cellular macromolecule metabolic process;…	GO:0019752;GO:0090304;GO:0034641;GO:0006807;GO:0044281;GO:0034660;GO:1901360;GO:0006139;GO:0044710;GO:0044260;GO:0006520;GO:0071704;GO:0044699;GO:0006424;GO:0009987;GO:0006725;GO:0008150;GO:0008152;GO:0043436;GO:0046483;GO:0016070;GO:0044238;GO:1901564;GO:0006082;GO:0044237;GO:0043170;GO:0006399;GO:0043038;GO:0043039;GO:0006418;GO:0044763GO:0005737;GO:0044464;GO:0005575;GO:0044424GO:0035639;GO:00…	K09698	gltX	map00970	Aminoacyl-tRNA biosynthesis	------	------	PF00749.18	tRNA-synt_1c	tRNA synthetases class I	CYT	1	4	55.6	Medium
AW20_RS08225	AW20_RS08225	0	0	1	down	no	0	0	0	0	3.0419e+06	0	0	3.14749e+07	BP:protein localization;BP:secretion by cell;BP:nitrogen compound metabolic process;BP:single-organism process;BP:cellular protein metabolic process;BP:cellular macromolecule metabolic process;BP:organic substance metabolic process;BP:organic substance transport;BP:proteolysis;BP:macromolecule localization;BP:cellular process;BP:protein secretion;BP:transport;BP:signal peptide processing;BP:estab…	GO:0008104;GO:0032940;GO:0006807;GO:0044699;GO:0044267;GO:0044260;GO:0071704;GO:0071702;GO:0006508;GO:0033036;GO:0009987;GO:0009306;GO:0006810;GO:0006465;GO:0045184;GO:0044765;GO:0008150;GO:0008152;GO:0016485;GO:0051234;GO:0051179;GO:1902578;GO:0044238;GO:0046903;GO:1901564;GO:0051604;GO:0043603;GO:0019538;GO:0034641;GO:0044237;GO:0043170;GO:0015031;GO:0044763;GO:0006518GO:0016021;GO:0031224;GO:0…	K13280	SEC11, sipW	map03060	Protein export	COG0681	U:Intracellular trafficking, secretion, and vesicular transport	PF00717.20	Peptidase_S24	Peptidase S24-like	CYT	1	4	20.4	Medium
AW20_RS12035	AW20_RS12035	0	0	1	down	no	0	0	0	0	0	0	3.05234e+07	0	BP:regulation of DNA repair;BP:regulation of DNA metabolic process;BP:regulation of metabolic process;BP:biological_process;BP:regulation of nucleobase-containing compound metabolic process;BP:regulation of cellular metabolic process;BP:regulation of response to stress;BP:regulation of cellular response to stress;BP:regulation of response to stimulus;BP:regulation of cellular process;BP:regulatio…	GO:0006282;GO:0051052;GO:0019222;GO:0008150;GO:0019219;GO:0031323;GO:0080134;GO:0080135;GO:0048583;GO:0050794;GO:0060255;GO:0065007;GO:0051171;GO:2001020;GO:0050789;GO:0080090GO:0005737;GO:0044464;GO:0005575;GO:0044424	K03565	recX	------	------	COG2137	R:General function prediction only	PF02631.13	RecX	RecX family	CYT	1	3	32.1	Medium
AW20_RS03775	AW20_RS03775	0	0	1	down	no	0	0	2.27626e+07	0	0	7.84702e+06	0	0	BP:gluconate transport;BP:anion transport;BP:carboxylic acid transmembrane transport;BP:localization;BP:carbohydrate transmembrane transport;BP:single-organism process;BP:carbohydrate transport;BP:organic substance transport;BP:gluconate transmembrane transport;BP:cellular process;BP:monocarboxylic acid transport;BP:organic acid transport;BP:ion transport;BP:transport;BP:organic anion transport;B…	GO:0015725;GO:0006820;GO:1905039;GO:0051179;GO:0034219;GO:0044699;GO:0008643;GO:0071702;GO:0035429;GO:0009987;GO:0015718;GO:0015849;GO:0006811;GO:0006810;GO:0015711;GO:0034220;GO:0044765;GO:0008150;GO:0051234;GO:0055085;GO:1902578;GO:0046942;GO:1903825;GO:0042873;GO:0098656;GO:0044763GO:0016021;GO:0031224;GO:0044425;GO:0005575GO:0005342;GO:0008028;GO:0003674;GO:0015075;GO:0015128;GO:1901476;GO:00…	------	------	------	------	COG2610;COG2610	E:Amino acid transport and metabolism;G:Carbohydrate transport and metabolism	PF02447.13	GntP_permease	GntP family permease	CYT	1	2	51.2	Medium
AW20_RS14350	AW20_RS14350	0	0	1	down	no	0	0	0	0	0	0	1.19958e+07	0	BP:DNA mediated transformation;BP:genetic transfer;BP:organic substance metabolic process;BP:proteolysis;BP:cellular process;BP:multi-organism cellular process;BP:biological_process;BP:metabolic process;BP:multi-organism process;BP:primary metabolic process;BP:protein metabolic process;BP:macromolecule metabolic processMF:purine ribonucleoside triphosphate binding;MF:molecular_function;MF:binding…	GO:0009294;GO:0009292;GO:0071704;GO:0006508;GO:0009987;GO:0044764;GO:0008150;GO:0008152;GO:0051704;GO:0044238;GO:0019538;GO:0043170GO:0035639;GO:0003674;GO:0005488;GO:0008233;GO:0000166;GO:0001883;GO:0001882;GO:0043168;GO:0043167;GO:1901363;GO:1901265;GO:0032549;GO:0005524;GO:0016787;GO:0036094;GO:0003824;GO:0017076;GO:0030554;GO:0097159;GO:0097367;GO:0032559;GO:0032555;GO:0032550;GO:0032553	K03696	clpC	------	------	COG0542	O:Posttranslational modification, protein turnover, chaperones	PF07724.11;PF02861.17;PF10431.6;PF00004.26;PF07728.11;PF00158.23;PF13191.3;PF13401.3;PF01695.14;PF02151.16;PF05621.8	AAA_2;Clp_N;ClpB_D2-small;AAA;AAA_5;Sigma54_activat;AAA_16;AAA_22;IstB_IS21;UVR;TniB	AAA domain;Clp amino terminal domain, pathogenicity island component;C-terminal, D2-small domain, of ClpB protein;ATPase family associated with various cellular activities;AAA domain;Sigma-54 interaction domain;AAA ATPase domain;AAA domain;IstB-like ATP binding protein;UvrB/uvrC motif;Bacterial TniB protein	CYT	1	1	90.5	Medium
AW20_RS17060	AW20_RS17060	0	0	1	down	no	0	0	0	0	0	0	7.58821e+06	0	CC:cellular_component;CC:membrane part;CC:integral component of membrane;CC:intrinsic component of membrane	GO:0005575;GO:0044425;GO:0016021;GO:0031224	------	------	------	------	------	------	------	------	------	CYT	1	2	30.1	Medium
AW20_RS09815	AW20_RS09815	1.02	0.02857	0.8672	no change	no	131200000	128600000	1.20273e+08	1.23094e+08	1.42451e+08	1.11289e+08	1.54803e+08	1.2747e+08	------	------	------	------	------	------	------	------	PF12978.4	DUF3862	Domain of Unknown Function with PDB structure	CYT	5	39	14.7	High
AW20_RS15485	AW20_RS15485	1.104	0.1427	0.8263	no change	no	2128000000	1927000000	5.46754e+08	2.41684e+09	2.81679e+09	1.21316e+09	2.23521e+09	2.93625e+09	BP:organic substance metabolic process;BP:primary metabolic process;BP:protein metabolic process;BP:macromolecule metabolic process;BP:biological_process;BP:metabolic process;BP:proteolysisMF:aminopeptidase activity;MF:hydrolase activity;MF:exopeptidase activity;MF:catalytic activity;MF:peptidase activity, acting on L-amino acid peptides;MF:molecular_function;MF:peptidase activity	GO:0071704;GO:0044238;GO:0019538;GO:0043170;GO:0008150;GO:0008152;GO:0006508GO:0004177;GO:0016787;GO:0008238;GO:0003824;GO:0070011;GO:0003674;GO:0008233	K19701	ywaD	------	------	COG2234	R:General function prediction only	PF04389.14;PF02225.19	Peptidase_M28;PA	Peptidase family M28;PA domain	CYT	18	46	50.6	High
AW20_RS20645	AW20_RS20645	1.172	0.229	0.5634	no change	no	10770000	9189000	1.26002e+07	8.33602e+06	6629617	1.43266e+07	9.07862e+06	8.90422e+06	BP:response to extracellular stimulus;BP:establishment of competence for transformation;BP:nucleic acid metabolic process;BP:cellular nitrogen compound metabolic process;BP:nitrogen compound metabolic process;BP:organic cyclic compound metabolic process;BP:single-organism process;BP:nucleobase-containing compound metabolic process;BP:single-organism metabolic process;BP:cellular macromolecule met…	GO:0009991;GO:0030420;GO:0090304;GO:0034641;GO:0006807;GO:1901360;GO:0044699;GO:0006139;GO:0044710;GO:0044260;GO:0071704;GO:0071496;GO:0006281;GO:0009987;GO:0006725;GO:0051716;GO:0006974;GO:0006950;GO:0008150;GO:0008152;GO:0007154;GO:0046483;GO:0044238;GO:0031668;GO:0009605;GO:0050896;GO:0044237;GO:0043170;GO:0033554;GO:0006259;GO:0044763GO:0016021;GO:0031224;GO:0044425;GO:0005575GO:0003674;GO:00…	K02237	comEA	------	------	COG1555	L:Replication, recombination and repair	PF12836.4;PF10531.6;PF00633.20	HHH_3;SLBB;HHH	Helix-hairpin-helix motif;SLBB domain;Helix-hairpin-helix motif	CYT	3	15	22.5	High
AW20_RS27185	AW20_RS27185	1.238	0.308	0.671	up	no	8031000	6489000	1.29718e+07	4.20776e+06	2288554	8.92967e+06	6.58442e+06	8.57847e+06	BP:single-organism process;BP:biological_process;BP:biological adhesion;BP:cation transport;BP:ion transport;BP:transport;BP:single-organism transport;BP:pathogenesis;BP:cell adhesion;BP:establishment of localization;BP:localization;BP:single-organism localization;BP:multi-organism process;BP:metal ion transportCC:external side of plasma membrane;CC:side of membrane;CC:plasma membrane part;CC:mem…	GO:0044699;GO:0008150;GO:0022610;GO:0006812;GO:0006811;GO:0006810;GO:0044765;GO:0009405;GO:0007155;GO:0051234;GO:0051179;GO:1902578;GO:0051704;GO:0030001GO:0009897;GO:0098552;GO:0044459;GO:0044425;GO:0044464;GO:0005575GO:0050840;GO:0003674;GO:0005488;GO:0043169;GO:0043167;GO:0046872	K19975	mntC	map02010	ABC transporters	COG0803	P:Inorganic ion transport and metabolism	PF01297.14	ZnuA	Zinc-uptake complex component A periplasmic	CYT	1	6	35	Medium
AW20_RS20910	AW20_RS20910	1.245	0.3161	0.3778	up	no	262400000	210800000	2.73109e+08	2.07357e+08	1.51823e+08	2.55377e+08	3.32328e+08	1.9942e+08	BP:superoxide metabolic process;BP:detoxification;BP:single-organism process;BP:single-organism metabolic process;BP:cellular oxidant detoxification;BP:cellular process;BP:reactive oxygen species metabolic process;BP:cellular detoxification;BP:single-organism cellular process;BP:metabolic process;BP:oxidation-reduction process;BP:cellular metabolic process;BP:removal of superoxide radicals;BP:bio…	GO:0006801;GO:0098754;GO:0044699;GO:0044710;GO:0098869;GO:0009987;GO:0072593;GO:1990748;GO:0044763;GO:0008152;GO:0055114;GO:0044237;GO:0019430;GO:0008150GO:0003674;GO:0016491;GO:0043169;GO:0043167;GO:0046872;GO:0016721;GO:0016209;GO:0003824;GO:0004784;GO:0005488	K04564	SOD2	------	------	------	------	PF02777.15;PF00081.19	Sod_Fe_C;Sod_Fe_N	Iron/manganese superoxide dismutases, C-terminal domain;Iron/manganese superoxide dismutases, alpha-hairpin domain	EXC	9	49	22.7	High
AW20_RS04425	AW20_RS04425	1.273	0.3482	0.4023	up	no	229300000	180100000	1.75004e+08	1.45332e+08	219930036	2.22719e+08	3.15399e+08	1.49805e+08	BP:metabolic process;BP:antibiotic metabolic process;BP:cellular process;BP:cellular metabolic process;BP:biological_process;BP:drug metabolic processMF:catalytic activity;MF:transferase activity;MF:molecular_function;MF:transferase activity, transferring glycosyl groups;MF:transferase activity, transferring hexosyl groups	GO:0008152;GO:0016999;GO:0009987;GO:0044237;GO:0008150;GO:0017144GO:0003824;GO:0016740;GO:0003674;GO:0016757;GO:0016758	------	------	------	------	COG1819;COG1819	G:Carbohydrate transport and metabolism;C:Energy production and conversion	PF00201.15;PF04101.13	UDPGT;Glyco_tran_28_C	UDP-glucoronosyl and UDP-glucosyl transferase;Glycosyltransferase family 28 C-terminal domain	CYT	1	3	45.8	Medium
AW20_RS10640	AW20_RS10640	1.279	0.355	0.434	up	no	395100000	308800000	3.04047e+08	3.73602e+08	2.48624e+08	3.69614e+08	5.66758e+08	2.4902e+08	BP:ether metabolic process;BP:homeostatic process;BP:small molecule metabolic process;BP:regulation of biological process;BP:single-organism process;BP:single-organism metabolic process;BP:organic substance metabolic process;BP:biological regulation;BP:glycerol ether metabolic process;BP:regulation of biological quality;BP:cellular homeostasis;BP:cellular process;BP:regulation of cellular process…	GO:0018904;GO:0042592;GO:0044281;GO:0050789;GO:0044699;GO:0044710;GO:0071704;GO:0065007;GO:0006662;GO:0065008;GO:0019725;GO:0009987;GO:0050794;GO:0044763;GO:0008152;GO:0045454;GO:0055114;GO:0008150GO:0005623;GO:0005575GO:0003674;GO:0016491;GO:0016667;GO:0003824;GO:0015035;GO:0015036	------	------	------	------	COG0526	O:Posttranslational modification, protein turnover, chaperones	PF00085.17;PF13098.3;PF13192.3	Thioredoxin;Thioredoxin_2;Thioredoxin_3	Thioredoxin;Thioredoxin-like domain;Thioredoxin domain	CYT	7	38	16	High
AW20_RS07045	AW20_RS07045	1.333	0.4147	0.1898	up	no	31680000	23770000	2.18904e+07	2.83497e+07	2.1061e+07	0	2.68232e+07	3.65354e+07	BP:DNA conformation change;BP:regulation of primary metabolic process;BP:regulation of metabolic process;BP:regulation of cellular biosynthetic process;BP:regulation of cellular metabolic process;BP:chromosome condensation;BP:cellular component organization;BP:regulation of biological process;BP:single-organism process;BP:single-organism organelle organization;BP:DNA packaging;BP:regulation of nu…	GO:0071103;GO:0080090;GO:0019222;GO:0031326;GO:0031323;GO:0030261;GO:0016043;GO:0050789;GO:0044699;GO:1902589;GO:0006323;GO:0019219;GO:0065007;GO:0071840;GO:0060255;GO:0009987;GO:0009889;GO:1903506;GO:0050794;GO:0008150;GO:0051171;GO:2001141;GO:0006996;GO:0051276;GO:0051252;GO:0010556;GO:0044763GO:0005829;GO:0044464;GO:0005575;GO:0044444;GO:0044424GO:0003674;GO:0003676;GO:0003677;GO:1901363;GO:00…	K03530	hupB	------	------	COG0776	L:Replication, recombination and repair	PF00216.18	Bac_DNA_binding	Bacterial DNA-binding protein	CYT	3	48	9.6	High
AW20_RS18010	AW20_RS18010	1.384	0.4688	0.6057	up	no	8605000	6216000	0	8.23377e+06	4199040	6.61521e+06	4.69633e+06	1.45028e+07	------	------	------	------	------	------	------	------	------	------	------	CYT	3	20	22.2	High
AW20_RS28685	AW20_RS28685	1.403	0.4885	0.6703	up	no	10670000	7606000	2.63572e+06	1.54817e+07	4.69953e+06	1.60495e+07	0	5.29333e+06	BP:organic substance metabolic process;BP:primary metabolic process;BP:protein metabolic process;BP:macromolecule metabolic process;BP:biological_process;BP:metabolic process;BP:proteolysisMF:aminopeptidase activity;MF:hydrolase activity;MF:catalytic activity;MF:serine hydrolase activity;MF:dipeptidyl-peptidase activity;MF:exopeptidase activity;MF:peptidase activity, acting on L-amino acid peptid…	GO:0071704;GO:0044238;GO:0019538;GO:0043170;GO:0008150;GO:0008152;GO:0006508GO:0004177;GO:0016787;GO:0003824;GO:0017171;GO:0008239;GO:0008238;GO:0070011;GO:0003674;GO:0008233;GO:0008236	K01281	pepX	------	------	------	------	PF02129.15;PF08530.7;PF00326.18	Peptidase_S15;PepX_C;Peptidase_S9	X-Pro dipeptidyl-peptidase;X-Pro dipeptidyl-peptidase C-terminal non-catalytic domain;Prolyl oligopeptidase family	CYT	2	5	66.3	High
AW20_RS08170	AW20_RS08170	1.428	0.514	0.5451	up	no	2209000000	1547000000	3.94021e+08	2.00858e+09	2.23779e+09	1.56266e+09	1.23056e+09	3.83379e+09	BP:single-organism process;BP:polyamine transport;BP:transport;BP:single-organism transport;BP:nitrogen compound transport;BP:organic substance transport;BP:biological_process;BP:establishment of localization;BP:localization;BP:single-organism localizationCC:cellular_component;CC:cell part;CC:periplasmic spaceMF:polyamine binding;MF:molecular_function;MF:binding	GO:0044699;GO:0015846;GO:0006810;GO:0044765;GO:0071705;GO:0071702;GO:0008150;GO:0051234;GO:0051179;GO:1902578GO:0005575;GO:0044464;GO:0042597GO:0019808;GO:0003674;GO:0005488	K11069	potD	map02010	ABC transporters	COG0687	E:Amino acid transport and metabolism	PF13416.3;PF13343.3;PF01547.22;PF13531.3	SBP_bac_8;SBP_bac_6;SBP_bac_1;SBP_bac_11	Bacterial extracellular solute-binding protein;Bacterial extracellular solute-binding protein;Bacterial extracellular solute-binding protein;Bacterial extracellular solute-binding protein	CYT	20	53	39.5	High
AW20_RS02620	AW20_RS02620	1.436	0.5221	0.6388	up	no	138700000	96570000	7.29376e+07	1.08376e+08	1.08388e+08	7.30694e+07	3.02128e+08	4.08895e+07	BP:biological_process;BP:primary metabolic process;BP:carbohydrate metabolic process;BP:metabolic process;BP:organic substance metabolic process	GO:0008150;GO:0044238;GO:0005975;GO:0008152;GO:0071704	------	------	------	------	COG1649	S:Function unknown	PF02638.12	GHL10	Glycosyl hydrolase-like 10	CYT	8	16	59.8	High
AW20_RS25335	AW20_RS25335	1.48	0.5656	0.196	up	no	7091000000	4790000000	4.21143e+09	6.79101e+09	3.36852e+09	5.84076e+09	9.21946e+09	6.21414e+09	------	------	------	------	------	------	COG2720	V:Defense mechanisms	PF04294.10	VanW	VanW like protein	CYT	15	66	32.3	High
AW20_RS12730	AW20_RS12730	1.519	0.6031	0.1242	up	no	16030000	10550000	0	1.12306e+07	9864872	0	1.40032e+07	1.80498e+07	CC:cellular_component;CC:membrane part;CC:integral component of membrane;CC:intrinsic component of membrane	GO:0005575;GO:0044425;GO:0016021;GO:0031224	K01421	yhgE	------	------	COG1511	S:Function unknown	PF12698.4;PF01061.21;PF12051.5	ABC2_membrane_3;ABC2_membrane;DUF3533	ABC-2 family transporter protein;ABC-2 type transporter;Protein of unknown function	CYT	1	1	103.8	High
AW20_RS13820	AW20_RS13820	1.534	0.6173	0.5553	up	no	42800000	27910000	3.46218e+07	2.86672e+07	20450518	0	1.34808e+07	7.21129e+07	BP:transport;BP:biological_process;BP:establishment of localization;BP:localizationMF:transporter activity;MF:molecular_function	GO:0006810;GO:0008150;GO:0051234;GO:0051179GO:0005215;GO:0003674	K02073	metQ	map02010	ABC transporters	COG1464	P:Inorganic ion transport and metabolism	PF03180.11	Lipoprotein_9	NLPA lipoprotein	CYT	4	19	29.6	High
AW20_RS16380	AW20_RS16380	1.535	0.6182	0.3197	up	no	43720000	28490000	2.16603e+07	4.50155e+07	18799116	2.59487e+07	4.27967e+07	6.24204e+07	BP:primary metabolic process;BP:protein metabolic process;BP:macromolecule metabolic process;BP:organic substance metabolic process;BP:biological_process;BP:metabolic process;BP:proteolysisCC:integral component of membrane;CC:cellular_component;CC:membrane part;CC:intrinsic component of membraneMF:molecular_function;MF:serine hydrolase activity;MF:hydrolase activity;MF:catalytic activity;MF:pepti…	GO:0044238;GO:0019538;GO:0043170;GO:0071704;GO:0008150;GO:0008152;GO:0006508GO:0016021;GO:0005575;GO:0044425;GO:0031224GO:0003674;GO:0017171;GO:0016787;GO:0003824;GO:0070011;GO:0008233;GO:0008236	K03797	E3.4.21.102, prc, ctpA	------	------	COG0793	M:Cell wall/membrane/envelope biogenesis	PF03572.15;PF01471.15;PF13180.3;PF00595.21	Peptidase_S41;PG_binding_1;PDZ_2;PDZ	Peptidase family S41;Putative peptidoglycan binding domain;PDZ domain;PDZ domain	CYT	4	11	52.4	High
AW20_RS19125	AW20_RS19125	1.54	0.6229	0.2455	up	no	98520000	63970000	9.81558e+07	4.93999e+07	4.43454e+07	6.82913e+07	9.44325e+07	1.32834e+08	BP:cellular metabolic process;BP:carboxylic acid metabolic process;BP:cellular amino acid catabolic process;BP:nitrogen compound metabolic process;BP:small molecule metabolic process;BP:small molecule catabolic process;BP:single-organism process;BP:single-organism catabolic process;BP:single-organism metabolic process;BP:alanine metabolic process;BP:cellular amino acid metabolic process;BP:alanin…	GO:0044237;GO:0019752;GO:0009063;GO:0006807;GO:0044281;GO:0044282;GO:0044699;GO:0044712;GO:0044710;GO:0006522;GO:0006520;GO:0006524;GO:0008150;GO:0071704;GO:0055114;GO:1901605;GO:1901606;GO:0009987;GO:1901575;GO:0009078;GO:0008152;GO:0043436;GO:0009056;GO:0044248;GO:1901565;GO:0044238;GO:1901564;GO:0006082;GO:0046395;GO:0016054;GO:0042853;GO:0042851;GO:0044763;GO:0009080GO:0003674;GO:0016491;GO:0…	K00259	ald	map00250;map00430	Alanine, aspartate and glutamate metabolism;Taurine and hypotaurine metabolism	COG0686	E:Amino acid transport and metabolism	PF01262.18;PF05222.12;PF02826.16;PF01488.17;PF00070.24	AlaDh_PNT_C;AlaDh_PNT_N;2-Hacid_dh_C;Shikimate_DH;Pyr_redox	Alanine dehydrogenase/PNT, C-terminal domain;Alanine dehydrogenase/PNT, N-terminal domain;D-isomer specific 2-hydroxyacid dehydrogenase, NAD binding domain;Shikimate / quinate 5-dehydrogenase;Pyridine nucleotide-disulphide oxidoreductase	CYT	8	24	40.1	High
AW20_RS04575	AW20_RS04575	1.551	0.6332	0.4688	up	no	30370000	19580000	0	2.4007e+07	1.51449e+07	1.08222e+07	4.0541e+07	3.97358e+07	CC:cellular_component;CC:membrane part;CC:integral component of membrane;CC:intrinsic component of membrane	GO:0005575;GO:0044425;GO:0016021;GO:0031224	K08986	ycgQ	------	------	COG3689	S:Function unknown	PF09323.7	DUF1980	Domain of unknown function	CYT	4	12	33.4	High
AW20_RS17005	AW20_RS17005	1.587	0.6663	0.7034	up	no	49930000	31470000	0	3.12772e+07	3.16702e+07	7.9178e+06	9.19404e+07	0	BP:primary metabolic process;BP:protein metabolic process;BP:macromolecule metabolic process;BP:organic substance metabolic process;BP:biological_process;BP:metabolic process;BP:proteolysisMF:molecular_function;MF:endopeptidase activity;MF:metalloendopeptidase activity;MF:hydrolase activity;MF:catalytic activity;MF:peptidase activity, acting on L-amino acid peptides;MF:peptidase activity;MF:metal…	GO:0044238;GO:0019538;GO:0043170;GO:0071704;GO:0008150;GO:0008152;GO:0006508GO:0003674;GO:0004175;GO:0004222;GO:0016787;GO:0003824;GO:0070011;GO:0008233;GO:0008237	K08777	nprB	map02024	Quorum sensing	COG3227	E:Amino acid transport and metabolism	PF02868.12;PF01447.15;PF07504.10;PF03413.16	Peptidase_M4_C;Peptidase_M4;FTP;PepSY	Thermolysin metallopeptidase, alpha-helical domain;Thermolysin metallopeptidase, catalytic domain;Fungalysin/Thermolysin Propeptide Motif;Peptidase propeptide and YPEB domain	EXC	3	7	60.9	High
AW20_RS13730	AW20_RS13730	1.609	0.6862	0.3	up	no	55180000	34300000	4.44476e+07	3.44633e+07	23981486	4.42012e+07	3.36672e+07	8.7683e+07	BP:peptide transport;BP:single-organism process;BP:amide transport;BP:transmembrane transport;BP:nitrogen compound transport;BP:organic substance transport;BP:oligopeptide transport;BP:cellular process;BP:transport;BP:single-organism transport;BP:biological_process;BP:single-organism cellular process;BP:establishment of localization;BP:localization;BP:single-organism localizationCC:ATPase depende…	GO:0015833;GO:0044699;GO:0042886;GO:0055085;GO:0071705;GO:0071702;GO:0006857;GO:0009987;GO:0006810;GO:0044765;GO:0008150;GO:0044763;GO:0051234;GO:0051179;GO:1902578GO:0098533;GO:0005575;GO:0044459;GO:1902495;GO:1902494;GO:1990351;GO:1904949;GO:0043234;GO:0043190;GO:0032991;GO:0044464;GO:0098797;GO:0098796;GO:0044425GO:0003674;GO:0016887;GO:0015197;GO:0016820;GO:0042623;GO:0015399;GO:0022804;GO:00…	K15580	oppA, mppA	map02024;map02010;map01501	Quorum sensing;ABC transporters;beta-Lactam resistance	COG4166	E:Amino acid transport and metabolism	PF00496.19	SBP_bac_5	Bacterial extracellular solute-binding proteins, family 5 Middle	CYT	6	22	61.1	High
AW20_RS05525	AW20_RS05525	1.616	0.6924	0.4227	up	no	34310000	21230000	1.41273e+07	2.87714e+07	2.07765e+07	1.97137e+07	2.08309e+07	6.23925e+07	------	------	K07282	pgsA, capA	------	------	COG2843	M:Cell wall/membrane/envelope biogenesis	PF09587.7	PGA_cap	Bacterial capsule synthesis protein PGA_cap	CYT	4	11	41.6	High
AW20_RS23760	AW20_RS23760	1.633	0.7075	0.03162	up	yes	192400000	117800000	1.38082e+08	1.32909e+08	8.24395e+07	2.18178e+08	1.67485e+08	1.91523e+08	CC:integral component of membrane;CC:cellular_component;CC:membrane part;CC:intrinsic component of membraneMF:organic cyclic compound binding;MF:molecular_function;MF:binding;MF:nucleic acid binding;MF:DNA binding;MF:heterocyclic compound binding	GO:0016021;GO:0005575;GO:0044425;GO:0031224GO:0097159;GO:0003674;GO:0005488;GO:0003676;GO:0003677;GO:1901363	------	------	------	------	COG1426	S:Function unknown	PF13413.3;PF13464.3;PF12844.4	HTH_25;DUF4115;HTH_19	Helix-turn-helix domain;Domain of unknown function;Helix-turn-helix domain	CYT	3	16	33.6	High
AW20_RS08210	AW20_RS08210	1.645	0.7181	0.04243	up	yes	19820000000	12050000000	1.55375e+10	1.27399e+10	7.86155e+09	1.7032e+10	2.14643e+10	2.09569e+10	BP:developmental process;BP:reproduction;BP:asexual reproduction;BP:cellular process;BP:sporulation;BP:single-organism developmental process;BP:asexual sporulation;BP:biological_process;BP:cell division;BP:single-organism cellular process;BP:single-organism process	GO:0032502;GO:0000003;GO:0019954;GO:0009987;GO:0043934;GO:0044767;GO:0030436;GO:0008150;GO:0051301;GO:0044763;GO:0044699	------	------	------	------	------	------	PF12389.5	Peptidase_M73	Camelysin metallo-endopeptidase	CYT	11	63	21.7	High
AW20_RS13610	AW20_RS13610	1.671	0.7407	0.349	up	no	26370000	15780000	0	1.64053e+07	1.51581e+07	1.3164e+07	2.7187e+07	3.87493e+07	BP:organic substance metabolic process;BP:carbohydrate metabolic process;BP:primary metabolic process;BP:metabolic process;BP:biological_processCC:cellular_component;CC:membrane part;CC:integral component of membrane;CC:intrinsic component of membraneMF:hydrolase activity;MF:hydrolase activity, acting on carbon-nitroge;MF:catalytic activity;MF:molecular_function	GO:0071704;GO:0005975;GO:0044238;GO:0008152;GO:0008150GO:0005575;GO:0044425;GO:0016021;GO:0031224GO:0016787;GO:0016810;GO:0003824;GO:0003674	------	------	------	------	COG5298	S:Function unknown	PF10096.6	DUF2334	Uncharacterized protein conserved in bacteria	CYT	4	8	63	High
AW20_RS10105	AW20_RS10105	1.677	0.7459	0.4599	up	no	40510000	24160000	3.06609e+07	3.05582e+07	11249861	2.86473e+07	1.52633e+07	7.76094e+07	CC:cellular_component;CC:membrane part;CC:integral component of membrane;CC:intrinsic component of membrane	GO:0005575;GO:0044425;GO:0016021;GO:0031224	------	------	------	------	------	------	PF05738.10;PF13620.3	Cna_B;CarboxypepD_reg	Cna protein B-type domain;Carboxypeptidase regulatory-like domain	CYT	5	6	103.6	High
AW20_RS25305	AW20_RS25305	1.689	0.7562	0.1927	up	no	36920000	21860000	1.96786e+07	2.03548e+07	25554671	1.90595e+07	5.11443e+07	4.05424e+07	BP:regulation of primary metabolic process;BP:regulation of metabolic process;BP:regulation of cellular biosynthetic process;BP:response to temperature stimulus;BP:regulation of cellular metabolic process;BP:regulation of biological process;BP:regulation of cellular macromolecule biosynthetic process;BP:regulation of nucleobase-containing compound metabolic process;BP:biological regulation;BP:reg…	GO:0080090;GO:0019222;GO:0031326;GO:0009266;GO:0031323;GO:0050789;GO:2000112;GO:0019219;GO:0065007;GO:0010468;GO:0060255;GO:0009889;GO:1903506;GO:0050794;GO:0006950;GO:0008150;GO:0051171;GO:2001141;GO:0009409;GO:0009628;GO:0050896;GO:0051252;GO:0006355;GO:0010556GO:0005737;GO:0044464;GO:0005575;GO:0044424GO:0003674;GO:0005488;GO:0003676;GO:0003677;GO:1901363;GO:0097159	K03704	cspA	------	------	------	------	PF00313.19	CSD	'Cold-shock' DNA-binding domain	CYT	1	26	7.4	High
AW20_RS16345	AW20_RS16345	1.691	0.7579	0.1431	up	no	137500000	81330000	8.35818e+07	9.36905e+07	6.67172e+07	9.40665e+07	1.23671e+08	1.94671e+08	BP:primary metabolic process;BP:biological_process;BP:metabolic processCC:macromolecular complex;CC:ribosome;CC:intracellular non-membrane-bounded organelle;CC:cell part;CC:ribonucleoprotein complex;CC:intracellular organelle;CC:intracellular ribonucleoprotein complex;CC:cellular_component;CC:cytoplasmic part;CC:non-membrane-bounded organelle;CC:intracellular part;CC:organelle	GO:0044238;GO:0008150;GO:0008152GO:0032991;GO:0005840;GO:0043232;GO:0044464;GO:1990904;GO:0043229;GO:0030529;GO:0005575;GO:0044444;GO:0043228;GO:0044424;GO:0043226	K05808	yhbH	------	------	COG1544	J:Translation, ribosomal structure and biogenesis	PF02482.16;PF16321.2	Ribosomal_S30AE;Ribosom_S30AE_C	Sigma 54 modulation protein / S30EA ribosomal protein;Sigma 54 modulation/S30EA ribosomal protein C terminus	CYT	4	30	21	High
AW20_RS02030	AW20_RS02030	1.726	0.7874	0.08623	up	no	512200000	296800000	3.36907e+08	3.47334e+08	206071290	6.04338e+08	5.87042e+08	3.45369e+08	------	------	------	------	------	------	------	------	PF13222.3	DUF4030	Protein of unknown function	CYT	7	27	22.8	High
AW20_RS11190	AW20_RS11190	1.733	0.7933	0.202	up	no	61120000	35270000	5.22609e+07	3.99609e+07	1.35773e+07	8.33936e+07	3.99838e+07	5.99896e+07	BP:single-organism process;BP:carbohydrate transport;BP:organic substance transport;BP:pentose transport;BP:D-ribose transport;BP:transport;BP:single-organism transport;BP:biological_process;BP:establishment of localization;BP:localization;BP:single-organism localization;BP:monosaccharide transportMF:carbohydrate-importing ATPase activity;MF:molecular_function;MF:ATPase activity;MF:ATPase activit…	GO:0044699;GO:0008643;GO:0071702;GO:0015750;GO:0015752;GO:0006810;GO:0044765;GO:0008150;GO:0051234;GO:0051179;GO:1902578;GO:0015749GO:0015608;GO:0003674;GO:0016887;GO:0042626;GO:0016820;GO:0042623;GO:1901476;GO:0015399;GO:0015145;GO:0015144;GO:0022804;GO:0015146;GO:0016787;GO:0051119;GO:0015611;GO:0005215;GO:0015591;GO:0017111;GO:0003824;GO:0022892;GO:0022891;GO:0016818;GO:0043211;GO:0043492;GO:0…	K10439	rbsB	map02030;map02010	Bacterial chemotaxis;ABC transporters	------	------	PF13407.3;PF00532.18;PF13377.3;PF13458.3	Peripla_BP_4;Peripla_BP_1;Peripla_BP_3;Peripla_BP_6	Periplasmic binding protein domain;Periplasmic binding proteins and sugar binding domain of LacI family;Periplasmic binding protein-like domain;Periplasmic binding protein	CYT	3	18	32.5	High
AW20_RS03670	AW20_RS03670	1.744	0.8024	0.2521	up	no	51370000	29460000	3.97413e+07	4.27839e+07	5869067	5.47757e+07	0	4.79618e+07	BP:protein localization;BP:protein transport by the Tat complex;BP:secretion by cell;BP:single-organism process;BP:protein transmembrane transport;BP:transmembrane transport;BP:organic substance transport;BP:macromolecule localization;BP:cellular process;BP:protein secretion;BP:transport;BP:establishment of protein localization;BP:single-organism transport;BP:biological_process;BP:establishment o…	GO:0008104;GO:0043953;GO:0032940;GO:0044699;GO:0071806;GO:0055085;GO:0071702;GO:0033036;GO:0009987;GO:0009306;GO:0006810;GO:0045184;GO:0044765;GO:0008150;GO:0051234;GO:0051179;GO:1902578;GO:0046903;GO:0044763;GO:0015031GO:0044464;GO:0033281;GO:0031226;GO:0005575;GO:0016021;GO:0031224;GO:0044459;GO:0005887;GO:0043234;GO:0032991;GO:0098797;GO:0098796;GO:0044425GO:0003674;GO:0008565;GO:0022884;GO:00…	K03116	tatA	map03070;map03060	Bacterial secretion system;Protein export	------	------	PF02416.13	MttA_Hcf106	mttA/Hcf106 family	CYT	1	16	6.8	Medium
AW20_RS21255	AW20_RS21255	1.768	0.8221	0.2171	up	no	7200000	4073000	5.21929e+06	3.80976e+06	3.18907e+06	6.11382e+06	4.31851e+06	1.11669e+07	------	------	------	------	------	------	------	------	------	------	------	CYT	1	3	31	Medium
AW20_RS01720	AW20_RS01720	1.775	0.8278	0.2436	up	no	47340000	26670000	4.43182e+07	1.85679e+07	1.71167e+07	2.64032e+07	4.66771e+07	6.89512e+07	CC:integral component of membrane;CC:cellular_component;CC:membrane part;CC:intrinsic component of membraneMF:sulfur compound binding;MF:anion binding;MF:organic acid binding;MF:amide binding;MF:penicillin binding;MF:carboxylic acid binding;MF:small molecule binding;MF:drug binding;MF:molecular_function;MF:binding;MF:organic cyclic compound binding;MF:monocarboxylic acid binding;MF:ion binding;MF…	GO:0016021;GO:0005575;GO:0044425;GO:0031224GO:1901681;GO:0043168;GO:0043177;GO:0033218;GO:0008658;GO:0031406;GO:0036094;GO:0008144;GO:0003674;GO:0005488;GO:0097159;GO:0033293;GO:0043167;GO:1901363	------	------	------	------	COG0768	M:Cell wall/membrane/envelope biogenesis	PF00905.19;PF03793.16;PF03717.12	Transpeptidase;PASTA;PBP_dimer	Penicillin binding protein transpeptidase domain;PASTA domain;Penicillin-binding Protein dimerisation domain	CYT	3	4	79.2	High
AW20_RS07275	AW20_RS07275	1.794	0.8432	0.2968	up	no	208500000	116200000	2.28297e+08	5.99431e+07	6.04544e+07	1.59078e+08	3.14083e+08	1.52413e+08	------	------	------	------	------	------	------	------	------	------	------	EXC	6	23	29.3	High
AW20_RS16805	AW20_RS16805	1.799	0.8472	0.01503	up	yes	236800000	131600000	1.63839e+08	1.32639e+08	9.82916e+07	2.69709e+08	2.10158e+08	2.30607e+08	------	------	------	------	------	------	------	------	PF16103.2	DUF4822	Domain of unknown function	CYT	10	36	36.1	High
AW20_RS09605	AW20_RS09605	1.833	0.8742	0.1401	up	no	29090000	15870000	2.39195e+07	1.60435e+07	7.66157e+06	3.26704e+07	0	2.55e+07	------	------	------	------	------	------	------	------	------	------	------	CYT	2	15	17.1	High
AW20_RS28585	AW20_RS28585	1.861	0.8961	0.04071	up	yes	62830000	33760000	4.03559e+07	2.50538e+07	3.58827e+07	5.8776e+07	7.93761e+07	5.03263e+07	------	------	------	------	------	------	------	------	PF14172.3	DUF4309	Domain of unknown function	CYT	4	22	23.7	High
AW20_RS17635	AW20_RS17635	1.876	0.9077	0.431	up	no	43230000	23040000	5.94032e+07	4.31298e+06	5.39868e+06	7.01691e+07	3.76634e+07	2.18677e+07	BP:organic substance metabolic process;BP:proteolysis;BP:biological_process;BP:metabolic process;BP:primary metabolic process;BP:protein metabolic process;BP:macromolecule metabolic processCC:cytoplasm;CC:cell part;CC:cellular_component;CC:intracellular partMF:aminopeptidase activity;MF:exopeptidase activity;MF:molecular_function;MF:binding;MF:peptidase activity;MF:metalloexopeptidase activity;MF…	GO:0071704;GO:0006508;GO:0008150;GO:0008152;GO:0044238;GO:0019538;GO:0043170GO:0005737;GO:0044464;GO:0005575;GO:0044424GO:0004177;GO:0008238;GO:0003674;GO:0005488;GO:0008233;GO:0008235;GO:0008237;GO:0043169;GO:0046914;GO:0043167;GO:0046872;GO:0016787;GO:0030145;GO:0003824;GO:0070011	K01255	CARP, pepA	map00480	Glutathione metabolism	COG0260	E:Amino acid transport and metabolism	PF00883.18;PF02789.14	Peptidase_M17;Peptidase_M17_N	Cytosol aminopeptidase family, catalytic domain;Cytosol aminopeptidase family, N-terminal domain	CYT	6	17	53.5	High
AW20_RS13050	AW20_RS13050	1.881	0.9115	0.131	up	no	252400000	134200000	1.56492e+08	1.35719e+08	1.10334e+08	2.26837e+08	3.68352e+08	1.61981e+08	------	------	K02073	metQ	map02010	ABC transporters	COG1464	P:Inorganic ion transport and metabolism	PF03180.11	Lipoprotein_9	NLPA lipoprotein	CYT	5	22	30.6	High
AW20_RS08900	AW20_RS08900	1.901	0.9268	0.07897	up	no	524100000	275700000	2.61631e+08	3.52571e+08	2.1295e+08	5.13324e+08	3.60498e+08	6.98441e+08	BP:protein localization;BP:secretion by cell;BP:single-organism process;BP:organic substance metabolic process;BP:organic substance transport;BP:proteolysis;BP:macromolecule localization;BP:cellular process;BP:protein secretion;BP:transport;BP:establishment of protein localization;BP:single-organism transport;BP:biological_process;BP:metabolic process;BP:establishment of localization;BP:localizat…	GO:0008104;GO:0032940;GO:0044699;GO:0071704;GO:0071702;GO:0006508;GO:0033036;GO:0009987;GO:0009306;GO:0006810;GO:0045184;GO:0044765;GO:0008150;GO:0008152;GO:0051234;GO:0051179;GO:1902578;GO:0044238;GO:0046903;GO:0019538;GO:0043170;GO:0015031;GO:0044763GO:0016021;GO:0031224;GO:0044425;GO:0005575GO:0003674;GO:0008233;GO:0008236;GO:0016787;GO:0017171;GO:0003824;GO:0070011	K03100	lepB, TPP	map02024;map03060	Quorum sensing;Protein export	------	------	PF00717.20;PF10502.6	Peptidase_S24;Peptidase_S26	Peptidase S24-like;Signal peptidase, peptidase S26	EXC	5	32	21.7	High
AW20_RS15475	AW20_RS15475	1.925	0.9449	0.3107	up	no	14780000	7678000	6.77278e+06	1.03257e+07	5.93589e+06	0	7.30518e+06	2.22502e+07	CC:cellular_component;CC:membrane part;CC:integral component of membrane;CC:intrinsic component of membrane	GO:0005575;GO:0044425;GO:0016021;GO:0031224	------	------	------	------	------	------	------	------	------	CYT	1	4	25.5	High
AW20_RS22425	AW20_RS22425	1.931	0.9493	0.07121	up	no	87720000	45430000	7.33133e+07	3.5051e+07	2.79266e+07	7.79022e+07	7.73585e+07	1.07893e+08	BP:dicarboxylic acid metabolic process;BP:carboxylic acid metabolic process;BP:organic acid biosynthetic process;BP:cellular biosynthetic process;BP:nitrogen compound metabolic process;BP:aspartate family amino acid biosynthetic process;BP:aspartate family amino acid metabolic process;BP:small molecule biosynthetic process;BP:single-organism process;BP:organic substance biosynthetic process;BP:si…	GO:0043648;GO:0019752;GO:0016053;GO:0044249;GO:0006807;GO:0009067;GO:0009066;GO:0044283;GO:0044699;GO:1901576;GO:0044710;GO:0044711;GO:0043650;GO:0006520;GO:0019877;GO:0071704;GO:1901605;GO:1901607;GO:0008652;GO:0009987;GO:0009058;GO:0044763;GO:0008152;GO:0043436;GO:0044238;GO:1901564;GO:1901566;GO:0006082;GO:0046394;GO:0006553;GO:0044237;GO:0009089;GO:0046451;GO:0009085;GO:0008150;GO:0044281GO:0…	K05822	dapH, dapD	map00300	Lysine biosynthesis	COG2171	E:Amino acid transport and metabolism	PF08503.7;PF00132.21;PF14602.3	DapH_N;Hexapep;Hexapep_2	Tetrahydrodipicolinate succinyltransferase N-terminal;Bacterial transferase hexapeptide;Hexapeptide repeat of succinyl-transferase	CYT	4	19	25.7	High
AW20_RS01335	AW20_RS01335	1.991	0.9935	0.1685	up	no	21140000	10620000	1.93953e+07	7.94496e+06	4.50713e+06	2.0602e+07	0	2.16771e+07	CC:cellular_component;CC:membrane part;CC:integral component of membrane;CC:intrinsic component of membrane	GO:0005575;GO:0044425;GO:0016021;GO:0031224	------	------	------	------	------	------	PF13786.3;PF13490.3	DUF4179;zf-HC2	Domain of unknown function;Putative zinc-finger	CYT	2	9	36.7	High
AW20_RS15265	AW20_RS15265	2.014	1.01	0.008036	up	yes	606300000	301000000	3.25857e+08	3.2521e+08	2.52028e+08	7.09149e+08	5.98624e+08	5.1122e+08	CC:integral component of membrane;CC:cellular_component;CC:membrane part;CC:intrinsic component of membraneMF:hydrolase activity;MF:catalytic activity;MF:molecular_function	GO:0016021;GO:0005575;GO:0044425;GO:0031224GO:0016787;GO:0003824;GO:0003674	------	------	------	------	COG2755	E:Amino acid transport and metabolism	PF13472.3;PF00657.19	Lipase_GDSL_2;Lipase_GDSL	GDSL-like Lipase/Acylhydrolase family;GDSL-like Lipase/Acylhydrolase	CYT	10	46	30	High
AW20_RS10185	AW20_RS10185	2.03	1.021	0.155	up	no	24400000	12020000	1.67247e+07	1.22062e+07	7.1214e+06	1.69069e+07	3.73703e+07	1.89315e+07	BP:cell surface receptor signaling pathway;BP:regulation of cellular process;BP:amino acid transport;BP:anion transport;BP:signal transduction;BP:regulation of biological process;BP:single-organism process;BP:glutamate receptor signaling pathway;BP:nitrogen compound transport;BP:biological regulation;BP:organic acid transport;BP:transport;BP:ionotropic glutamate receptor signaling pathway;BP:ion …	GO:0007166;GO:0050794;GO:0006865;GO:0006820;GO:0007165;GO:0050789;GO:0044699;GO:0007215;GO:0071705;GO:0065007;GO:0015849;GO:0006810;GO:0035235;GO:0006811;GO:0071702;GO:0015711;GO:0044765;GO:0008150;GO:0051234;GO:0051179;GO:1902578;GO:0046942;GO:0055085;GO:0044763;GO:0009987GO:0016020;GO:0005575GO:0004872;GO:0038023;GO:0015276;GO:0060089;GO:0030594;GO:0003674;GO:0016887;GO:0043167;GO:0016597;GO:00…	K02424	fliY	map02010	ABC transporters	COG0834	E:Amino acid transport and metabolism	PF00497.17;PF10613.6	SBP_bac_3;Lig_chan-Glu_bd	Bacterial extracellular solute-binding proteins, family 3;Ligated ion channel L-glutamate- and glycine-binding site	CYT	4	17	29	High
AW20_RS11150	AW20_RS11150	2.053	1.038	0.2678	up	no	145700000	70960000	9.47002e+07	5.91948e+07	5.89839e+07	3.71047e+07	2.29455e+08	1.70619e+08	BP:interaction with host;BP:cytolysis;BP:cytolysis in other organism;BP:hemolysis by symbiont of host erythrocytes;BP:hemolysis in other organism;BP:interspecies interaction between organisms;BP:modification of morphology or physiology of other organism involved in symbiotic interaction;BP:biological regulation;BP:cell killing;BP:disruption of cells of other organism involved in symbiotic interac…	GO:0051701;GO:0019835;GO:0051715;GO:0019836;GO:0044179;GO:0044419;GO:0051817;GO:0065007;GO:0001906;GO:0051818;GO:0009987;GO:0052331;GO:0044764;GO:0008150;GO:0001897;GO:0044004;GO:0044003;GO:0051704;GO:0001907;GO:0065008;GO:0051883;GO:0044364;GO:0031640;GO:0035821;GO:0051801GO:0005575;GO:0005576GO:0042578;GO:0003674;GO:0008081;GO:0016787;GO:0016788;GO:0003824;GO:0004767;GO:0004620;GO:0016298	K01117	E3.1.4.12	map00600	Sphingolipid metabolism	------	------	PF03372.20	Exo_endo_phos	Endonuclease/Exonuclease/phosphatase family	EXC	9	39	36.9	High
AW20_RS28290	AW20_RS28290	2.062	1.044	0.01629	up	yes	7223000000	3503000000	3.26946e+09	4.35249e+09	2.88754e+09	7.97732e+09	5.57864e+09	8.11351e+09	BP:metabolic process;BP:biological_processCC:integral component of membrane;CC:cellular_component;CC:membrane part;CC:intrinsic component of membraneMF:cation binding;MF:phosphotransferase activity, for other substituted phosphate groups;MF:hydrolase activity;MF:phosphatidylglycerol-membrane-oligosaccharide glycerophosphotransferase activity;MF:hydrolase activity, acting on ester bonds;MF:ion bin…	GO:0008152;GO:0008150GO:0016021;GO:0005575;GO:0044425;GO:0031224GO:0043169;GO:0016780;GO:0016787;GO:0008960;GO:0016788;GO:0043167;GO:0003824;GO:0016740;GO:0003674;GO:0005488;GO:0008484;GO:0016772;GO:0046872	K19005	ltaS	map00561	Glycerolipid metabolism	COG1368	M:Cell wall/membrane/envelope biogenesis	PF00884.20	Sulfatase	Sulfatase	EXC	21	48	74.6	High
AW20_RS26290	AW20_RS26290	2.087	1.061	0.1123	up	no	227700000	109100000	1.15318e+08	9.53439e+07	1.16553e+08	3.09527e+08	1.15464e+08	2.58132e+08	------	------	------	------	------	------	------	------	------	------	------	CYT	4	17	25.6	High
AW20_RS12895	AW20_RS12895	2.111	1.078	0.07598	up	no	272700000	129200000	1.52494e+08	1.40182e+08	9.48882e+07	1.92695e+08	2.40641e+08	3.8465e+08	BP:detoxification;BP:single-organism process;BP:single-organism metabolic process;BP:cellular oxidant detoxification;BP:cellular process;BP:response to stress;BP:biological_process;BP:metabolic process;BP:response to oxidative stress;BP:oxidation-reduction process;BP:response to stimulus;BP:cellular detoxificationMF:molecular_function;MF:oxidoreductase activity;MF:alkyl hydroperoxide reductase ac…	GO:0098754;GO:0044699;GO:0044710;GO:0098869;GO:0009987;GO:0006950;GO:0008150;GO:0008152;GO:0006979;GO:0055114;GO:0050896;GO:1990748GO:0003674;GO:0016491;GO:0008785;GO:0016667;GO:0016668;GO:0016684;GO:0016209;GO:0003824;GO:0051920;GO:0016651;GO:0004601	K03386	PRDX2_4, ahpC	------	------	COG0450	O:Posttranslational modification, protein turnover, chaperones	PF00578.18;PF08534.7	AhpC-TSA;Redoxin	AhpC/TSA family;Redoxin	CYT	6	53	20.7	High
AW20_RS08770	AW20_RS08770	2.122	1.085	0.02587	up	yes	269900000	127200000	9.05497e+07	1.92665e+08	98356424	2.85954e+08	3.03057e+08	2.20823e+08	BP:protein folding;BP:cellular protein metabolic process;BP:protein peptidyl-prolyl isomerization;BP:cellular macromolecule metabolic process;BP:peptidyl-amino acid modification;BP:organic substance metabolic process;BP:cellular process;BP:cellular protein modification process;BP:macromolecule modification;BP:protein modification process;BP:biological_process;BP:metabolic process;BP:primary metab…	GO:0006457;GO:0044267;GO:0000413;GO:0044260;GO:0018193;GO:0071704;GO:0009987;GO:0006464;GO:0043412;GO:0036211;GO:0008150;GO:0008152;GO:0044238;GO:0018208;GO:0019538;GO:0044237;GO:0043170GO:0016020;GO:0005886;GO:0044464;GO:0005575GO:0003674;GO:0016859;GO:0003755;GO:0003824;GO:0016853	K07533	prsA	------	------	COG0760	O:Posttranslational modification, protein turnover, chaperones	PF00639.18;PF13616.3;PF13145.3	Rotamase;Rotamase_3;Rotamase_2	PPIC-type PPIASE domain;PPIC-type PPIASE domain;PPIC-type PPIASE domain	CYT	4	17	32.1	High
AW20_RS28195	AW20_RS28195	2.138	1.096	0.000607	up	yes	1427000000	667400000	6.02506e+08	8.06543e+08	5.93034e+08	1.36132e+09	1.47492e+09	1.44428e+09	BP:glycosaminoglycan metabolic process;BP:carbohydrate derivative metabolic process;BP:peptidoglycan metabolic process;BP:macromolecule metabolic process;BP:peptidoglycan turnover;BP:organic substance metabolic process;BP:nitrogen compound metabolic process;BP:biological_process;BP:metabolic process;BP:aminoglycan metabolic process;BP:organonitrogen compound metabolic processCC:cellular_component…	GO:0030203;GO:1901135;GO:0000270;GO:0043170;GO:0009254;GO:0071704;GO:0006807;GO:0008150;GO:0008152;GO:0006022;GO:1901564GO:0005575;GO:0016020;GO:0019867GO:0003674;GO:0016787;GO:0003824;GO:0004553;GO:0016798	------	------	------	------	------	------	PF06725.8;PF08239.8;PF06347.10	3D;SH3_3;SH3_4	3D domain;Bacterial SH3 domain;Bacterial SH3 domain	CYT	9	26	47	High
AW20_RS00030	AW20_RS00030	2.147	1.102	0.09283	up	no	35600000	16580000	0	1.54446e+07	17723616	4.49863e+07	2.44029e+07	3.74078e+07	BP:phosphorylation;BP:cellular process;BP:cellular metabolic process;BP:phosphate-containing compound metabolic process;BP:biological_process;BP:metabolic process;BP:phosphorus metabolic processMF:kinase activity;MF:transferase activity;MF:catalytic activity;MF:molecular_function;MF:transferase activity, transferring phosphorus-containing groups	GO:0016310;GO:0009987;GO:0044237;GO:0006796;GO:0008150;GO:0008152;GO:0006793GO:0016301;GO:0016740;GO:0003824;GO:0003674;GO:0016772	------	------	------	------	------	------	PF13424.3;PF00515.25	TPR_12;TPR_1	Tetratricopeptide repeat;Tetratricopeptide repeat	CYT	2	7	42.7	High
AW20_RS08945	AW20_RS08945	2.154	1.107	0.3144	up	no	507100000	235400000	1.52437e+07	4.11634e+08	2.79323e+08	9.62985e+07	6.94943e+08	7.30198e+08	------	------	------	------	------	------	COG5295;COG5295	W:Extracellular structures;U:Intracellular trafficking, secretion, and vesicular transport	PF00395.17	SLH	S-layer homology domain	CYT	5	49	23.6	High
AW20_RS24115	AW20_RS24115	2.162	1.112	0.03102	up	yes	3498000000	1618000000	1.59952e+09	1.91117e+09	1344265991	2.46478e+09	4.3534e+09	3.67514e+09	BP:glycosaminoglycan metabolic process;BP:carbohydrate derivative metabolic process;BP:peptidoglycan metabolic process;BP:macromolecule metabolic process;BP:peptidoglycan turnover;BP:organic substance metabolic process;BP:nitrogen compound metabolic process;BP:biological_process;BP:metabolic process;BP:aminoglycan metabolic process;BP:organonitrogen compound metabolic processCC:cellular_component…	GO:0030203;GO:1901135;GO:0000270;GO:0043170;GO:0009254;GO:0071704;GO:0006807;GO:0008150;GO:0008152;GO:0006022;GO:1901564GO:0005575;GO:0016020;GO:0019867GO:0003674;GO:0016787;GO:0003824;GO:0004553;GO:0016798	------	------	------	------	COG3584	S:Function unknown	PF08239.8;PF06725.8;PF06347.10	SH3_3;3D;SH3_4	Bacterial SH3 domain;3D domain;Bacterial SH3 domain	CYT	6	45	32.8	High
AW20_RS05195	AW20_RS05195	2.182	1.126	0.01421	up	yes	118500000	54320000	4.21291e+07	6.79806e+07	5.28572e+07	9.20071e+07	1.2714e+08	1.36307e+08	------	------	------	------	------	------	COG4886	S:Function unknown	PF00395.17	SLH	S-layer homology domain	CYT	5	26	37.5	High
AW20_RS08140	AW20_RS08140	2.187	1.129	0.217	up	no	152700000	69830000	8.53191e+07	4.93581e+07	7.4824e+07	2.56023e+08	6.57056e+07	1.36257e+08	BP:primary metabolic process;BP:protein metabolic process;BP:macromolecule metabolic process;BP:organic substance metabolic process;BP:biological_process;BP:metabolic process;BP:proteolysisMF:molecular_function;MF:hydrolase activity;MF:catalytic activity;MF:peptidase activity	GO:0044238;GO:0019538;GO:0043170;GO:0071704;GO:0008150;GO:0008152;GO:0006508GO:0003674;GO:0016787;GO:0003824;GO:0008233	------	------	------	------	COG2340	S:Function unknown	PF00188.23	CAP	Cysteine-rich secretory protein family	CYT	4	22	30.5	High
AW20_RS10460	AW20_RS10460	2.188	1.13	0.06348	up	no	15360000000	7019000000	7.155e+09	9.15703e+09	4.74544e+09	1.06085e+10	2.09483e+10	1.45149e+10	BP:glycosaminoglycan metabolic process;BP:carbohydrate derivative metabolic process;BP:peptidoglycan metabolic process;BP:macromolecule metabolic process;BP:peptidoglycan turnover;BP:organic substance metabolic process;BP:nitrogen compound metabolic process;BP:biological_process;BP:metabolic process;BP:aminoglycan metabolic process;BP:organonitrogen compound metabolic processCC:cellular_component…	GO:0030203;GO:1901135;GO:0000270;GO:0043170;GO:0009254;GO:0071704;GO:0006807;GO:0008150;GO:0008152;GO:0006022;GO:1901564GO:0005575;GO:0016020;GO:0019867GO:0003674;GO:0016787;GO:0003824;GO:0004553;GO:0016798	------	------	------	------	COG3584;COG3103	S:Function unknown;T:Signal transduction mechanisms	PF08239.8;PF06725.8;PF06347.10	SH3_3;3D;SH3_4	Bacterial SH3 domain;3D domain;Bacterial SH3 domain	CYT	13	44	40.7	High
AW20_RS24930	AW20_RS24930	2.193	1.133	0.003586	up	yes	625100000	285100000	3.41624e+08	2.48703e+08	2.65104e+08	6.8337e+08	5.31042e+08	6.60998e+08	BP:homeostatic process;BP:detoxification;BP:regulation of biological process;BP:single-organism process;BP:single-organism metabolic process;BP:cellular oxidant detoxification;BP:biological regulation;BP:cellular homeostasis;BP:cellular process;BP:regulation of cellular process;BP:cellular detoxification;BP:biological_process;BP:metabolic process;BP:cell redox homeostasis;BP:oxidation-reduction p…	GO:0042592;GO:0098754;GO:0050789;GO:0044699;GO:0044710;GO:0098869;GO:0065007;GO:0019725;GO:0009987;GO:0050794;GO:1990748;GO:0008150;GO:0008152;GO:0045454;GO:0055114;GO:0065008;GO:0044763GO:0005623;GO:0005575GO:0003674;GO:0016491;GO:0016684;GO:0016209;GO:0003824;GO:0004601	------	------	------	------	------	------	PF00578.18;PF08534.7;PF00085.17;PF13905.3;PF13098.3	AhpC-TSA;Redoxin;Thioredoxin;Thioredoxin_8;Thioredoxin_2	AhpC/TSA family;Redoxin;Thioredoxin;Thioredoxin-like;Thioredoxin-like domain	CYT	6	35	21.4	High
AW20_RS02310	AW20_RS02310	2.198	1.136	0.08169	up	no	7261000000	3304000000	2.06388e+09	2.73705e+09	5.11236e+09	7.30238e+09	4.7489e+09	9.73097e+09	------	------	------	------	------	------	------	------	PF11518.5	DUF3221	Protein of unknown function	CYT	7	67	14.8	High
AW20_RS14540	AW20_RS14540	2.217	1.149	0.05391	up	no	231200000	104300000	1.32554e+08	1.22249e+08	58164046	2.93381e+08	1.54467e+08	2.45707e+08	BP:developmental process;BP:cell cycle;BP:cellular process;BP:reproduction;BP:cellular developmental process;BP:asexual reproduction;BP:cell differentiation;BP:sporulation;BP:single-organism developmental process;BP:sporulation resulting in formation of a cellular spore;BP:asexual sporulation;BP:single-organism cellular process;BP:single-organism process;BP:cell division;BP:biological_process;BP:…	GO:0032502;GO:0007049;GO:0009987;GO:0000003;GO:0048869;GO:0019954;GO:0030154;GO:0043934;GO:0044767;GO:0030435;GO:0030436;GO:0044763;GO:0044699;GO:0051301;GO:0008150;GO:0048646	K06412	spoVG	------	------	------	------	PF04026.9	SpoVG	SpoVG	CYT	1	11	10.9	High
AW20_RS16085	AW20_RS16085	2.233	1.159	0.003062	up	yes	5711000000	2557000000	2.85956e+09	2.58325e+09	2229574348	6.58162e+09	5.52295e+09	5.02946e+09	BP:glycosaminoglycan metabolic process;BP:carbohydrate derivative metabolic process;BP:peptidoglycan metabolic process;BP:macromolecule metabolic process;BP:peptidoglycan turnover;BP:organic substance metabolic process;BP:nitrogen compound metabolic process;BP:biological_process;BP:metabolic process;BP:aminoglycan metabolic process;BP:organonitrogen compound metabolic processCC:cellular_component…	GO:0030203;GO:1901135;GO:0000270;GO:0043170;GO:0009254;GO:0071704;GO:0006807;GO:0008150;GO:0008152;GO:0006022;GO:1901564GO:0005575;GO:0016020;GO:0019867GO:0003674;GO:0016787;GO:0003824;GO:0004553;GO:0016798	------	------	------	------	COG3584;COG3103	S:Function unknown;T:Signal transduction mechanisms	PF08239.8;PF06725.8;PF06347.10	SH3_3;3D;SH3_4	Bacterial SH3 domain;3D domain;Bacterial SH3 domain	CYT	8	43	30.6	High
AW20_RS16365	AW20_RS16365	2.236	1.161	0.3722	up	no	105200000	47050000	0	6.2956e+07	3.11522e+07	1.78019e+08	3.22728e+07	1.05416e+08	BP:single-organism process;BP:single-organism metabolic process;BP:biological_process;BP:metabolic process;BP:oxidation-reduction processCC:integral component of membrane;CC:intrinsic component of membrane;CC:cellular_component;CC:membrane partMF:molecular_function;MF:binding;MF:heterocyclic compound binding;MF:oxidoreductase activity;MF:cation binding;MF:transition metal ion binding;MF:ion bindi…	GO:0044699;GO:0044710;GO:0008150;GO:0008152;GO:0055114GO:0016021;GO:0031224;GO:0005575;GO:0044425GO:0003674;GO:0005488;GO:1901363;GO:0016491;GO:0043169;GO:0046914;GO:0043167;GO:0005506;GO:0046872;GO:0020037;GO:0003824;GO:0009055;GO:0046906;GO:0097159	K12263	cccB	------	------	COG2010	C:Energy production and conversion	PF13442.3;PF00034.18	Cytochrome_CBB3;Cytochrom_C	Cytochrome C oxidase, cbb3-type, subunit III;Cytochrome c	CYT	2	24	11.3	High
AW20_RS07200	AW20_RS07200	2.238	1.162	0.08357	up	no	81940000	36610000	1.03658e+07	2.62295e+07	73237066	7.40575e+07	7.83578e+07	9.33987e+07	BP:primary metabolic process;BP:protein metabolic process;BP:macromolecule metabolic process;BP:organic substance metabolic process;BP:biological_process;BP:metabolic process;BP:proteolysisMF:molecular_function;MF:hydrolase activity;MF:catalytic activity;MF:peptidase activity, acting on L-amino acid peptides;MF:peptidase activity;MF:metallopeptidase activity	GO:0044238;GO:0019538;GO:0043170;GO:0071704;GO:0008150;GO:0008152;GO:0006508GO:0003674;GO:0016787;GO:0003824;GO:0070011;GO:0008233;GO:0008237	------	------	------	------	COG0739	M:Cell wall/membrane/envelope biogenesis	PF01551.19;PF01476.17	Peptidase_M23;LysM	Peptidase family M23;LysM domain	CYT	2	11	23.1	High
AW20_RS07165	AW20_RS07165	2.247	1.168	0.04119	up	yes	101500000	45180000	6.82455e+07	3.40853e+07	33216578	0	1.10628e+08	9.23936e+07	CC:cellular_component;CC:membrane part;CC:integral component of membrane;CC:intrinsic component of membrane	GO:0005575;GO:0044425;GO:0016021;GO:0031224	------	------	------	------	------	------	PF01476.17	LysM	LysM domain	CYT	3	17	18.6	High
AW20_RS04865	AW20_RS04865	2.278	1.188	0.02508	up	yes	4629000000	2032000000	2.43456e+09	1.90939e+09	1.75137e+09	3.26232e+09	5.67424e+09	4.94975e+09	BP:primary metabolic process;BP:protein metabolic process;BP:macromolecule metabolic process;BP:organic substance metabolic process;BP:biological_process;BP:metabolic process;BP:proteolysisMF:molecular_function;MF:hydrolase activity;MF:catalytic activity;MF:peptidase activity	GO:0044238;GO:0019538;GO:0043170;GO:0071704;GO:0008150;GO:0008152;GO:0006508GO:0003674;GO:0016787;GO:0003824;GO:0008233	------	------	------	------	COG5279	D:Cell cycle control, cell division, chromosome partitioning	PF01841.16;PF04473.9	Transglut_core;DUF553	Transglutaminase-like superfamily;Transglutaminase-like domain	CYT	20	56	43.9	High
AW20_RS22555	AW20_RS22555	2.29	1.195	0.05511	up	no	25780000	11260000	0	1.20066e+07	10519190	2.9253e+07	2.96009e+07	1.84752e+07	BP:primary metabolic process;BP:cellular biosynthetic process;BP:cellular nitrogen compound metabolic process;BP:nitrogen compound metabolic process;BP:cellular macromolecule biosynthetic process;BP:macromolecule metabolic process;BP:organic substance biosynthetic process;BP:cellular macromolecule metabolic process;BP:peptide biosynthetic process;BP:organic substance metabolic process;BP:cellular…	GO:0044238;GO:0044249;GO:0034641;GO:0006807;GO:0034645;GO:0043170;GO:1901576;GO:0044260;GO:0043043;GO:0071704;GO:0044267;GO:0009987;GO:0009058;GO:0009059;GO:0008150;GO:0008152;GO:0044271;GO:0043604;GO:1901564;GO:0043603;GO:1901566;GO:0019538;GO:0044237;GO:0006518;GO:0006412GO:0044464;GO:0005622;GO:0005575GO:0035639;GO:0003674;GO:0005488;GO:1901363;GO:0001883;GO:0001882;GO:0043168;GO:0032561;GO:00…	K06207	typA, bipA	------	------	COG1217	T:Signal transduction mechanisms	PF00009.24;PF00679.21;PF03144.22;PF14492.3;PF01926.20	GTP_EFTU;EFG_C;GTP_EFTU_D2;EFG_II;MMR_HSR1	Elongation factor Tu GTP binding domain;Elongation factor G C-terminus;Elongation factor Tu domain 2;Elongation Factor G, domain II;50S ribosome-binding GTPase	CYT	1	3	69	Medium
AW20_RS02450	AW20_RS02450	2.302	1.203	0.000716	up	yes	16630000000	7225000000	8.77356e+09	6.67496e+09	6.22694e+09	17416486413	15402357933	1.70659e+10	------	------	------	------	------	------	------	------	PF16723.2	DUF5065	Domain of unknown function	CYT	8	63	17.6	High
AW20_RS25605	AW20_RS25605	2.307	1.206	0.07583	up	no	79580000000	34490000000	26010246190	3.5161e+10	4.22911e+10	115095519286	5.39163e+10	6.97264e+10	------	------	------	------	------	------	------	------	------	------	------	CYT	8	40	13.3	High
AW20_RS13810	AW20_RS13810	2.31	1.208	0.02037	up	yes	533300000	230900000	2.1584e+08	3.43251e+08	1.33675e+08	4.86738e+08	6.40056e+08	4.72999e+08	------	------	------	------	------	------	------	------	------	------	------	CYT	5	28	28.3	High
AW20_RS13085	AW20_RS13085	2.325	1.217	0.006723	up	yes	2079000000	894200000	9.50767e+08	9.95496e+08	7.3631e+08	1.64805e+09	2.28485e+09	2.30357e+09	------	------	------	------	------	------	COG4851	S:Function unknown	PF07537.8	CamS	CamS sex pheromone cAM373 precursor	CYT	14	44	44.8	High
AW20_RS09190	AW20_RS09190	2.339	1.226	0.001516	up	yes	888600000	379900000	3.11758e+08	4.79403e+08	3.48682e+08	9.43943e+08	9.1535e+08	8.06422e+08	BP:nucleic acid metabolic process;BP:nucleic acid phosphodiester bond hydrolysis;BP:cellular nitrogen compound metabolic process;BP:nitrogen compound metabolic process;BP:organic cyclic compound metabolic process;BP:nucleobase-containing compound metabolic process;BP:organic substance metabolic process;BP:cellular process;BP:cellular aromatic compound metabolic process;BP:biological_process;BP:me…	GO:0090304;GO:0090305;GO:0034641;GO:0006807;GO:1901360;GO:0006139;GO:0071704;GO:0009987;GO:0006725;GO:0008150;GO:0008152;GO:0046483;GO:0044238;GO:0044237;GO:0043170GO:0003674;GO:0004527;GO:0016787;GO:0016788;GO:0003824;GO:0004518;GO:0004519	K07004	K07004	------	------	COG4085;COG2374	R:General function prediction only;	PF13290.3;PF13287.3;PF03372.20	CHB_HEX_C_1;Fn3_assoc;Exo_endo_phos	Chitobiase/beta-hexosaminidase C-terminal domain;Fn3 associated;Endonuclease/Exonuclease/phosphatase family	CYT	15	26	86	High
AW20_RS14480	AW20_RS14480	2.348	1.231	0.1357	up	no	56850000	24210000	3.55189e+07	2.32229e+07	13879189	4.79567e+07	8.85474e+07	3.40466e+07	BP:single-organism process;BP:cellular component assembly;BP:cytokinetic process;BP:cell cycle process;BP:mitotic cell cycle process;BP:barrier septum assembly;BP:cellular process;BP:single-organism cellular process;BP:cell septum assembly;BP:cellular component organization;BP:biological_process;BP:cellular component organization or biogenesis;BP:mitotic cytokinetic processCC:integral component o…	GO:0044699;GO:0022607;GO:0032506;GO:0022402;GO:1903047;GO:0000917;GO:0009987;GO:0044763;GO:0090529;GO:0016043;GO:0008150;GO:0071840;GO:1902410GO:0016021;GO:0005575;GO:0044425;GO:0031224	K13052	divIC, divA	------	------	------	------	PF04977.12	DivIC	Septum formation initiator	CYT	1	8	14.1	High
AW20_RS10320	AW20_RS10320	2.353	1.235	0.102	up	no	452300000	192200000	1.32624e+08	3.23993e+08	119891304	6.0149e+08	5.02738e+08	2.52637e+08	MF:catalytic activity;MF:molecular_function	GO:0003824;GO:0003674	K09963	K09963	------	------	COG3589	S:Function unknown	PF05913.8	DUF871	Bacterial protein of unknown function	CYT	1	2	40.3	Medium
AW20_RS21790	AW20_RS21790	2.361	1.239	0.01628	up	yes	2708000000	1147000000	9.77175e+08	1.64606e+09	8.17522e+08	2.21721e+09	3.24589e+09	2.66054e+09	BP:organophosphate catabolic process;BP:dephosphorylation;BP:nucleic acid phosphodiester bond hydrolysis;BP:cellular nitrogen compound metabolic process;BP:nitrogen compound metabolic process;BP:organic cyclic compound catabolic process;BP:single-organism catabolic process;BP:nucleobase-containing compound metabolic process;BP:single-organism metabolic process;BP:organic substance metabolic proce…	GO:0046434;GO:0016311;GO:0090305;GO:0034641;GO:0006807;GO:1901361;GO:0044712;GO:0006139;GO:0044710;GO:0071704;GO:1901360;GO:0044248;GO:0090304;GO:0044238;GO:0019439;GO:0009987;GO:0006725;GO:1901575;GO:0046700;GO:0008150;GO:0008152;GO:0034655;GO:0009056;GO:0055086;GO:0046483;GO:0009166;GO:0044699;GO:0006753;GO:0044270;GO:0044763;GO:0044237;GO:0043170;GO:0006796;GO:1901292;GO:0006793;GO:0019637;GO:…	K01081	E3.1.3.5	map00240;map00230;map00760	Pyrimidine metabolism;Purine metabolism;Nicotinate and nicotinamide metabolism	COG0737	F:Nucleotide transport and metabolism	PF02872.15;PF00149.25	5_nucleotid_C;Metallophos	5'-nucleotidase, C-terminal domain;Calcineurin-like phosphoesterase	CYT	15	53	58	High
AW20_RS12440	AW20_RS12440	2.361	1.239	0.1747	up	no	15940000	6752000	0	2.38114e+06	1.11222e+07	1.51209e+07	1.67672e+07	0	MF:sequence-specific DNA binding;MF:organic cyclic compound binding;MF:molecular_function;MF:binding;MF:nucleic acid binding;MF:DNA binding;MF:heterocyclic compound binding	GO:0043565;GO:0097159;GO:0003674;GO:0005488;GO:0003676;GO:0003677;GO:1901363	------	------	------	------	COG1396	K:Transcription	PF13560.3;PF01381.19;PF12844.4	HTH_31;HTH_3;HTH_19	Helix-turn-helix domain;Helix-turn-helix;Helix-turn-helix domain	CYT	1	6	13	Medium
AW20_RS17405	AW20_RS17405	2.364	1.241	0.2894	up	no	111200000	47030000	9.2087e+07	2.50734e+07	23927622	1.82501e+08	2.11455e+07	1.29949e+08	BP:regulation of primary metabolic process;BP:regulation of metabolic process;BP:regulation of cellular biosynthetic process;BP:regulation of cellular metabolic process;BP:regulation of biological process;BP:regulation of cellular macromolecule biosynthetic process;BP:regulation of nucleobase-containing compound metabolic process;BP:biological regulation;BP:regulation of gene expression;BP:regula…	GO:0080090;GO:0019222;GO:0031326;GO:0031323;GO:0050789;GO:2000112;GO:0019219;GO:0065007;GO:0010468;GO:0060255;GO:0009889;GO:1903506;GO:0050794;GO:0008150;GO:0051171;GO:2001141;GO:0051252;GO:0006355;GO:0010556GO:0003674;GO:0005488;GO:0003676;GO:0003677;GO:1901363;GO:0097159	------	------	------	------	COG0789	K:Transcription	PF07739.10;PF13411.3;PF00376.20;PF09278.8	TipAS;MerR_1;MerR;MerR-DNA-bind	TipAS antibiotic-recognition domain;MerR HTH family regulatory protein;MerR family regulatory protein;MerR, DNA binding	CYT	1	5	28.2	High
AW20_RS18440	AW20_RS18440	2.366	1.242	0.4021	up	no	250800000	106000000	1.48234e+08	1.20239e+08	49506358	5.26344e+08	2.23501e+08	2.53708e+06	MF:catalytic activity;MF:transferase activity;MF:molecular_function	GO:0003824;GO:0016740;GO:0003674	------	------	------	------	COG0438	M:Cell wall/membrane/envelope biogenesis	PF00534.17;PF13692.3;PF13439.3;PF13524.3;PF13579.3	Glycos_transf_1;Glyco_trans_1_4;Glyco_transf_4;Glyco_trans_1_2;Glyco_trans_4_4	Glycosyl transferases group 1;Glycosyl transferases group 1;Glycosyltransferase Family 4;Glycosyl transferases group 1;Glycosyl transferase 4-like domain	CYT	1	3	43.1	Low
AW20_RS23880	AW20_RS23880	2.424	1.277	0.006435	up	yes	2133000000	879800000	6.96646e+08	1.16798e+09	7.74649e+08	1.75865e+09	2.3843e+09	2.25578e+09	BP:biological_process;BP:metabolic processCC:integral component of membrane;CC:cellular_component;CC:membrane part;CC:intrinsic component of membraneMF:cation binding;MF:sulfuric ester hydrolase activity;MF:hydrolase activity;MF:hydrolase activity, acting on ester bonds;MF:ion binding;MF:catalytic activity;MF:molecular_function;MF:binding;MF:metal ion binding	GO:0008150;GO:0008152GO:0016021;GO:0005575;GO:0044425;GO:0031224GO:0043169;GO:0008484;GO:0016787;GO:0016788;GO:0043167;GO:0003824;GO:0003674;GO:0005488;GO:0046872	------	------	------	------	COG1368	M:Cell wall/membrane/envelope biogenesis	PF00884.20	Sulfatase	Sulfatase	CYT	17	45	73.4	High
AW20_RS04950	AW20_RS04950	2.432	1.282	0.06116	up	no	2218000000	912100000	5.64682e+08	1.16358e+09	1.0079e+09	1.3023e+09	2.8802e+09	2.47181e+09	BP:organic substance metabolic process;BP:carbohydrate metabolic process;BP:primary metabolic process;BP:metabolic process;BP:biological_processMF:hydrolase activity;MF:deacetylase activity;MF:hydrolase activity, acting on carbon-nitroge;MF:hydrolase activity, acting on carbon-nitroge;MF:catalytic activity;MF:molecular_function;MF:chitin deacetylase activity	GO:0071704;GO:0005975;GO:0044238;GO:0008152;GO:0008150GO:0016787;GO:0019213;GO:0016810;GO:0016811;GO:0003824;GO:0003674;GO:0004099	K01452	E3.5.1.41	map00520	Amino sugar and nucleotide sugar metabolism	------	------	PF01522.18	Polysacc_deac_1	Polysaccharide deacetylase	CYT	13	65	30.8	High
AW20_RS15960	AW20_RS15960	2.434	1.283	0.0121	up	yes	93210000	38290000	3.02176e+07	4.18154e+07	4.28288e+07	1.13267e+08	9.44168e+07	7.19549e+07	BP:negative regulation of metabolic process;BP:regulation of primary metabolic process;BP:regulation of metabolic process;BP:negative regulation of cellular biosynthetic process;BP:regulation of cellular biosynthetic process;BP:negative regulation of cellular metabolic process;BP:regulation of cellular metabolic process;BP:negative regulation of gene expression;BP:regulation of biological process…	GO:0009892;GO:0080090;GO:0019222;GO:0031327;GO:0031326;GO:0031324;GO:0031323;GO:0010629;GO:0050789;GO:0010605;GO:0009890;GO:2000112;GO:2000113;GO:0019219;GO:0065007;GO:0048519;GO:0010468;GO:0045934;GO:0060255;GO:0009889;GO:1903506;GO:1903507;GO:1902679;GO:0008150;GO:0051171;GO:0051172;GO:2001141;GO:0050794;GO:0051253;GO:0051252;GO:0006355;GO:0010556;GO:0045892;GO:0010558;GO:0048523GO:0031224;GO:0…	------	------	------	------	COG1316	K:Transcription	PF03816.11	LytR_cpsA_psr	Cell envelope-related transcriptional attenuator domain	CYT	3	14	33.7	High
AW20_RS01030	AW20_RS01030	2.446	1.29	0.02944	up	yes	99570000	40710000	3.13043e+07	4.62838e+07	44535342	8.39565e+07	8.10239e+07	1.33726e+08	BP:amino sugar catabolic process;BP:nitrogen compound metabolic process;BP:aminoglycan metabolic process;BP:organic substance catabolic process;BP:organic substance metabolic process;BP:chitin metabolic process;BP:chitin catabolic process;BP:biological_process;BP:metabolic process;BP:organonitrogen compound metabolic process;BP:catabolic process;BP:macromolecule catabolic process;BP:primary metab…	GO:0046348;GO:0006807;GO:0006022;GO:1901575;GO:0071704;GO:0006030;GO:0006032;GO:0008150;GO:0008152;GO:1901564;GO:0009056;GO:0009057;GO:0044238;GO:0005975;GO:1901565;GO:1901136;GO:1901135;GO:0043170;GO:0006040;GO:1901072;GO:1901071;GO:0006026GO:0005575;GO:0005576GO:0030246;GO:0003674;GO:0005488;GO:0016787;GO:0016798;GO:0003824;GO:0097367;GO:0004553;GO:0008061	K03933	cpbD	------	------	COG3979;COG3397	G:Carbohydrate transport and metabolism;S:Function unknown	PF03067.12;PF00041.18;PF02839.11	LPMO_10;fn3;CBM_5_12	Lytic polysaccharide mono-oxygenase, cellulose-degrading;Fibronectin type III domain;Carbohydrate binding domain	CYT	3	10	49.6	High
AW20_RS06425	AW20_RS06425	2.449	1.292	0.09371	up	no	18610000	7600000	1.16855e+07	6.20875e+06	4.90717e+06	2.35238e+07	0	1.3696e+07	------	------	------	------	------	------	------	------	------	------	------	CYT	1	4	52.4	Medium
AW20_RS18830	AW20_RS18830	2.456	1.296	0.02075	up	yes	197800000	80540000	7.75368e+07	9.33671e+07	7.0729e+07	2.44167e+08	1.39153e+08	2.10101e+08	------	------	------	------	------	------	------	------	------	------	------	CYT	4	31	16.6	High
AW20_RS00350	AW20_RS00350	2.462	1.3	0.004119	up	yes	1346000000	546800000	6.80579e+08	4.86727e+08	4.72979e+08	1.33809e+09	1.14584e+09	1.55278e+09	BP:ether metabolic process;BP:homeostatic process;BP:small molecule metabolic process;BP:regulation of biological process;BP:single-organism process;BP:single-organism metabolic process;BP:organic substance metabolic process;BP:biological regulation;BP:glycerol ether metabolic process;BP:regulation of biological quality;BP:cellular homeostasis;BP:cellular process;BP:regulation of cellular process…	GO:0018904;GO:0042592;GO:0044281;GO:0050789;GO:0044699;GO:0044710;GO:0071704;GO:0065007;GO:0006662;GO:0065008;GO:0019725;GO:0009987;GO:0050794;GO:0044763;GO:0008152;GO:0045454;GO:0055114;GO:0008150GO:0016021;GO:0031224;GO:0044425;GO:0005623;GO:0005575GO:0003674;GO:0016491;GO:0016667;GO:0003824;GO:0015035;GO:0015036	------	------	------	------	------	------	PF00085.17;PF13098.3	Thioredoxin;Thioredoxin_2	Thioredoxin;Thioredoxin-like domain	CYT	5	49	18	High
AW20_RS16125	AW20_RS16125	2.469	1.304	0.000478	up	yes	40930000000	16580000000	1.69741e+10	17339615144	1.54173e+10	4.51578e+10	3.74274e+10	4.02193e+10	BP:biological_process;BP:metabolic processCC:integral component of membrane;CC:cellular_component;CC:membrane part;CC:intrinsic component of membraneMF:cation binding;MF:sulfuric ester hydrolase activity;MF:hydrolase activity;MF:hydrolase activity, acting on ester bonds;MF:ion binding;MF:catalytic activity;MF:molecular_function;MF:binding;MF:metal ion binding	GO:0008150;GO:0008152GO:0016021;GO:0005575;GO:0044425;GO:0031224GO:0043169;GO:0008484;GO:0016787;GO:0016788;GO:0043167;GO:0003824;GO:0003674;GO:0005488;GO:0046872	------	------	------	------	COG1368	M:Cell wall/membrane/envelope biogenesis	PF00884.20	Sulfatase	Sulfatase	CYT	20	48	73.4	High
AW20_RS14740	AW20_RS14740	2.489	1.316	0.06458	up	no	86000000	34550000	3.85773e+07	3.76684e+07	27402810	4.76424e+07	1.15058e+08	9.53132e+07	BP:coenzyme metabolic process;BP:cellular biosynthetic process;BP:cellular nitrogen compound metabolic process;BP:nitrogen compound metabolic process;BP:coenzyme biosynthetic process;BP:small molecule metabolic process;BP:small molecule biosynthetic process;BP:pyridine-containing compound metabolic process;BP:pyridine-containing compound biosynthetic process;BP:single-organism process;BP:organic …	GO:0006732;GO:0044249;GO:0034641;GO:0006807;GO:0009108;GO:0044281;GO:0044283;GO:0072524;GO:0072525;GO:0044699;GO:1901576;GO:0044710;GO:0051186;GO:1901362;GO:0051188;GO:0071704;GO:1901360;GO:0042822;GO:0042823;GO:0018130;GO:0006767;GO:0006766;GO:0046184;GO:0009987;GO:0006725;GO:0009058;GO:0044711;GO:0008150;GO:0008152;GO:0044271;GO:0090407;GO:0055114;GO:0046483;GO:1901564;GO:0006081;GO:1901566;GO:…	K06215	pdxS, pdx1	map00750	Vitamin B6 metabolism	COG0214	H:Coenzyme transport and metabolism	PF01680.14;PF05690.11	SOR_SNZ;ThiG	SOR/SNZ family;Thiazole biosynthesis protein ThiG	CYT	4	23	31.8	High
AW20_RS04670	AW20_RS04670	2.512	1.329	0.001754	up	yes	378800000	150800000	1.37743e+08	1.47967e+08	1.66677e+08	3.58357e+08	3.41082e+08	4.36962e+08	------	------	------	------	------	------	------	------	------	------	------	CYT	6	57	16.2	High
AW20_RS13915	AW20_RS13915	2.526	1.337	0.007414	up	yes	791600000	313400000	3.05816e+08	3.64725e+08	2.69537e+08	6.35367e+08	9.51374e+08	7.87935e+08	CC:cellular_component;CC:membrane part;CC:integral component of membrane;CC:intrinsic component of membrane	GO:0005575;GO:0044425;GO:0016021;GO:0031224	------	------	------	------	COG4856	S:Function unknown	PF07949.9	YbbR	YbbR-like protein	CYT	12	31	53.7	High
AW20_RS07445	AW20_RS07445	2.554	1.353	0.003228	up	yes	10130000000	3966000000	3.21658e+09	5.1814e+09	3.50149e+09	1.00584e+10	1.14758e+10	8.84546e+09	BP:primary metabolic process;BP:protein metabolic process;BP:macromolecule metabolic process;BP:organic substance metabolic process;BP:biological_process;BP:metabolic process;BP:proteolysisMF:molecular_function;MF:hydrolase activity;MF:catalytic activity;MF:peptidase activity, acting on L-amino acid peptides;MF:peptidase activity;MF:metallopeptidase activity	GO:0044238;GO:0019538;GO:0043170;GO:0071704;GO:0008150;GO:0008152;GO:0006508GO:0003674;GO:0016787;GO:0003824;GO:0070011;GO:0008233;GO:0008237	K21471	cwlO	------	------	COG0739	M:Cell wall/membrane/envelope biogenesis	PF01551.19	Peptidase_M23	Peptidase family M23	CYT	14	36	46.2	High
AW20_RS05380	AW20_RS05380	2.565	1.359	0.103	up	no	119600000	46620000	5.04799e+07	6.40486e+07	2.53255e+07	7.87854e+07	1.84413e+08	9.5667e+07	BP:biological_process;BP:pathogenesis;BP:multi-organism processCC:cellular_component;CC:membrane	GO:0008150;GO:0009405;GO:0051704GO:0005575;GO:0016020	K11034	nheBC	map02024	Quorum sensing	------	------	PF05791.8;PF04156.11	Bacillus_HBL;IncA	Bacillus haemolytic enterotoxin;IncA protein	CYT	2	7	43.1	High
AW20_RS09985	AW20_RS09985	2.594	1.375	6.2e-05	up	yes	3736000000	1440000000	1.28255e+09	1.55342e+09	1483428331	3.61158e+09	3.93898e+09	3.65637e+09	BP:glycosaminoglycan metabolic process;BP:nitrogen compound metabolic process;BP:peptidoglycan catabolic process;BP:organic substance catabolic process;BP:organic substance metabolic process;BP:glycosaminoglycan catabolic process;BP:peptidoglycan metabolic process;BP:biological_process;BP:metabolic process;BP:catabolic process;BP:macromolecule catabolic process;BP:organonitrogen compound metaboli…	GO:0030203;GO:0006807;GO:0009253;GO:1901575;GO:0071704;GO:0006027;GO:0000270;GO:0008150;GO:0008152;GO:0009056;GO:0009057;GO:1901564;GO:1901565;GO:1901136;GO:1901135;GO:0043170;GO:0006022;GO:0006026GO:0008745;GO:0003674;GO:0016787;GO:0003824;GO:0016811;GO:0016810	K01448	E3.5.1.28B, amiA, amiB, amiC	map01503	Cationic antimicrobial peptid	COG0860	M:Cell wall/membrane/envelope biogenesis	PF01520.15;PF00395.17	Amidase_3;SLH	N-acetylmuramoyl-L-alanine amidase;S-layer homology domain	CYT	21	55	57.9	High
AW20_RS26520	AW20_RS26520	2.613	1.386	0.002371	up	yes	26090000000	9985000000	1.0806e+10	10782861796	8.36669e+09	2.50108e+10	3.03335e+10	2.29252e+10	------	------	------	------	------	------	COG4886	S:Function unknown	PF00395.17	SLH	S-layer homology domain	CYT	26	80	40.3	High
AW20_RS26570	AW20_RS26570	2.615	1.387	0.000372	up	yes	1245000000	476100000	5.04378e+08	5.02442e+08	4.21335e+08	1.36969e+09	1.16216e+09	1.203e+09	CC:cellular_component;CC:membrane part;CC:integral component of membrane;CC:intrinsic component of membrane	GO:0005575;GO:0044425;GO:0016021;GO:0031224	------	------	------	------	------	------	------	------	------	CYT	10	32	45.1	High
AW20_RS11155	AW20_RS11155	2.624	1.392	0.000435	up	yes	443400000	169000000	1.7675e+08	1.66802e+08	1.63562e+08	4.23574e+08	4.12834e+08	4.93773e+08	BP:killing by symbiont of host cells;BP:disruption by symbiont of host cell;BP:cytolysis;BP:cytolysis in other organism;BP:hemolysis by symbiont of host erythrocytes;BP:disruption of cells of other organism;BP:hemolysis in other organism;BP:interspecies interaction between organisms;BP:biological regulation;BP:modification of morphology or physiology of other organism involved in symbiotic intera…	GO:0001907;GO:0044004;GO:0019835;GO:0051715;GO:0019836;GO:0044364;GO:0044179;GO:0044419;GO:0065007;GO:0051817;GO:0001906;GO:0065008;GO:0009987;GO:0052331;GO:0044764;GO:0008150;GO:0001897;GO:0051701;GO:0044003;GO:0051704;GO:0051818;GO:0051883;GO:0031640;GO:0051801;GO:0009405;GO:0035821GO:0005488;GO:0042578;GO:0046872;GO:0003674;GO:0034480;GO:0046914;GO:0043167;GO:0016787;GO:0043169;GO:0016788;GO:0…	K01114	plcC	map00565;map00564;map02024;map00562	Ether lipid metabolism;Glycerophospholipid metabolism;Quorum sensing;Inositol phosphate metabolism	------	------	PF00882.15	Zn_dep_PLPC	Zinc dependent phospholipase C	CYT	8	27	32.4	High
AW20_RS15945	AW20_RS15945	2.625	1.392	0.01743	up	yes	71120000	27090000	3.80353e+07	2.99859e+07	1.32468e+07	5.56064e+07	8.52414e+07	7.25154e+07	BP:single-organism process;BP:carbohydrate derivative transport;BP:lipid transport;BP:organic substance transport;BP:teichoic acid transport;BP:lipopolysaccharide export;BP:lipopolysaccharide transport;BP:transport;BP:single-organism transport;BP:biological_process;BP:establishment of localization;BP:localization;BP:single-organism localizationCC:membrane;CC:integral component of membrane;CC:intr…	GO:0044699;GO:1901264;GO:0006869;GO:0071702;GO:0015777;GO:0015921;GO:0015920;GO:0006810;GO:0044765;GO:0008150;GO:0051234;GO:0051179;GO:1902578GO:0016020;GO:0016021;GO:0031224;GO:0005886;GO:0044464;GO:0005575;GO:0044425GO:0000166;GO:0016787;GO:0035639;GO:0003674;GO:0005488;GO:0016887;GO:0001883;GO:0015162;GO:0043168;GO:0042626;GO:0016820;GO:0022884;GO:0042623;GO:0032549;GO:1901363;GO:0015399;GO:00…	K09693	tagH	map02010	ABC transporters	COG1134;COG1134	M:Cell wall/membrane/envelope biogenesis;G:Carbohydrate transport and metabolism	PF00005.24;PF08239.8	ABC_tran;SH3_3	ABC transporter;Bacterial SH3 domain	CYT	4	7	61.9	High
AW20_RS01265	AW20_RS01265	2.626	1.393	0.00739	up	yes	635700000	242100000	2.89938e+08	2.93628e+08	1.42861e+08	6.31961e+08	7.42717e+08	5.32553e+08	------	------	------	------	------	------	------	------	------	------	------	CYT	5	53	13.2	High
AW20_RS13755	AW20_RS13755	2.63	1.395	0.02144	up	yes	951200000	361700000	4.04417e+08	3.42549e+08	3.38254e+08	1.26591e+09	7.50592e+08	8.37216e+08	BP:peptide transport;BP:single-organism process;BP:amide transport;BP:transmembrane transport;BP:nitrogen compound transport;BP:organic substance transport;BP:oligopeptide transport;BP:cellular process;BP:transport;BP:single-organism transport;BP:biological_process;BP:single-organism cellular process;BP:establishment of localization;BP:localization;BP:single-organism localizationCC:ATPase depende…	GO:0015833;GO:0044699;GO:0042886;GO:0055085;GO:0071705;GO:0071702;GO:0006857;GO:0009987;GO:0006810;GO:0044765;GO:0008150;GO:0044763;GO:0051234;GO:0051179;GO:1902578GO:0098533;GO:0005575;GO:0044459;GO:1902495;GO:1902494;GO:1990351;GO:1904949;GO:0043234;GO:0043190;GO:0032991;GO:0044464;GO:0098797;GO:0098796;GO:0044425GO:0003674;GO:0016887;GO:0015197;GO:0016820;GO:0042623;GO:0015399;GO:0022804;GO:00…	K15580	oppA, mppA	map02024;map02010;map01501	Quorum sensing;ABC transporters;beta-Lactam resistance	COG4166	E:Amino acid transport and metabolism	PF00496.19	SBP_bac_5	Bacterial extracellular solute-binding proteins, family 5 Middle	CYT	20	43	60.9	High
AW20_RS07950	AW20_RS07950	2.636	1.398	0.07901	up	no	148600000	56380000	7.09139e+07	5.62152e+07	4.20194e+07	7.96178e+07	2.12543e+08	1.5373e+08	BP:organic substance metabolic process;BP:carbohydrate metabolic process;BP:primary metabolic process;BP:metabolic process;BP:biological_processMF:hydrolase activity;MF:hydrolase activity, acting on carbon-nitroge;MF:catalytic activity;MF:molecular_function	GO:0071704;GO:0005975;GO:0044238;GO:0008152;GO:0008150GO:0016787;GO:0016810;GO:0003824;GO:0003674	K09798	K09798	------	------	------	------	PF04748.10	Polysacc_deac_2	Divergent polysaccharide deacetylase	CYT	7	46	28.3	High
AW20_RS00520	AW20_RS00520	2.654	1.408	0.001788	up	yes	8345000000	3144000000	3.45804e+09	3.4682e+09	2.50639e+09	9.11409e+09	8.82004e+09	7.10221e+09	------	------	------	------	------	------	------	------	PF00395.17	SLH	S-layer homology domain	CYT	21	62	45	High
AW20_RS08955	AW20_RS08955	2.659	1.411	0.1585	up	no	142600000	53630000	5.43581e+07	5.11321e+07	5.54021e+07	5.34195e+07	1.42924e+08	2.31357e+08	------	------	------	------	------	------	------	------	PF00395.17	SLH	S-layer homology domain	CYT	6	27	24.8	High
AW20_RS11260	AW20_RS11260	2.673	1.418	0.00462	up	yes	12200000000	4564000000	3.83953e+09	4.96497e+09	4.8868e+09	1.16027e+10	1.46554e+10	1.03286e+10	BP:peptide transport;BP:single-organism process;BP:amide transport;BP:transmembrane transport;BP:nitrogen compound transport;BP:organic substance transport;BP:oligopeptide transport;BP:cellular process;BP:transport;BP:single-organism transport;BP:biological_process;BP:single-organism cellular process;BP:establishment of localization;BP:localization;BP:single-organism localizationCC:ATPase depende…	GO:0015833;GO:0044699;GO:0042886;GO:0055085;GO:0071705;GO:0071702;GO:0006857;GO:0009987;GO:0006810;GO:0044765;GO:0008150;GO:0044763;GO:0051234;GO:0051179;GO:1902578GO:0098533;GO:0005575;GO:0044459;GO:1902495;GO:1902494;GO:1990351;GO:1904949;GO:0043234;GO:0043190;GO:0032991;GO:0044464;GO:0098797;GO:0098796;GO:0044425GO:0003674;GO:0016887;GO:0015197;GO:0016820;GO:0042623;GO:0015399;GO:0022804;GO:00…	K02035	ABC.PE.S	map02024	Quorum sensing	------	------	PF00496.19	SBP_bac_5	Bacterial extracellular solute-binding proteins, family 5 Middle	CYT	26	54	66.4	High
AW20_RS03600	AW20_RS03600	2.678	1.421	0.009222	up	yes	725400000	270900000	3.09538e+08	2.96939e+08	2.0611e+08	8.93855e+08	5.82467e+08	6.99944e+08	------	------	------	------	------	------	------	------	------	------	------	CYT	5	49	17.6	High
AW20_RS24625	AW20_RS24625	2.686	1.425	0.000996	up	yes	2812000000	1047000000	1.19579e+09	1.15285e+09	7.91418e+08	3.13033e+09	2.63101e+09	2.67453e+09	BP:glycosaminoglycan metabolic process;BP:nitrogen compound metabolic process;BP:peptidoglycan catabolic process;BP:organic substance catabolic process;BP:organic substance metabolic process;BP:glycosaminoglycan catabolic process;BP:peptidoglycan metabolic process;BP:biological_process;BP:metabolic process;BP:catabolic process;BP:macromolecule catabolic process;BP:organonitrogen compound metaboli…	GO:0030203;GO:0006807;GO:0009253;GO:1901575;GO:0071704;GO:0006027;GO:0000270;GO:0008150;GO:0008152;GO:0009056;GO:0009057;GO:1901564;GO:1901565;GO:1901136;GO:1901135;GO:0043170;GO:0006022;GO:0006026GO:0008745;GO:0003674;GO:0016787;GO:0003824;GO:0016811;GO:0016810	K01447	E3.5.1.28A, cwlA, xlyA, xlyB	------	------	COG5632	M:Cell wall/membrane/envelope biogenesis	PF00395.17;PF01510.22	SLH;Amidase_2	S-layer homology domain;N-acetylmuramoyl-L-alanine amidase	CYT	17	42	64	High
AW20_RS22650	AW20_RS22650	2.696	1.431	0.1273	up	no	5409000	2006000	2.60255e+06	0	1.41032e+06	7.10151e+06	6.06279e+06	3.06281e+06	CC:cellular_component;CC:membrane part;CC:integral component of membrane;CC:intrinsic component of membrane	GO:0005575;GO:0044425;GO:0016021;GO:0031224	------	------	------	------	COG2340	S:Function unknown	PF14504.3;PF00188.23	CAP_assoc_N;CAP	CAP-associated N-terminal;Cysteine-rich secretory protein family	CYT	1	2	39.4	Medium
AW20_RS16610	AW20_RS16610	2.726	1.447	0.01355	up	yes	129000000	47320000	5.42028e+07	4.46955e+07	4.30569e+07	1.00887e+08	1.20773e+08	1.65416e+08	BP:purine ribonucleoside monophosphate metabolic process;BP:small molecule metabolic process;BP:ribonucleoside monophosphate metabolic process;BP:organic cyclic compound metabolic process;BP:single-organism catabolic process;BP:single-organism metabolic process;BP:ribonucleoside triphosphate metabolic process;BP:oxidoreduction coenzyme metabolic process;BP:purine ribonucleoside triphosphate metab…	GO:0009167;GO:0044281;GO:0009161;GO:1901360;GO:0044712;GO:0044710;GO:0009199;GO:0006733;GO:0009205;GO:0046034;GO:0046031;GO:0032787;GO:0043436;GO:0046128;GO:0009179;GO:0046483;GO:1901564;GO:0016052;GO:0006163;GO:0006165;GO:0019637;GO:0009141;GO:0009144;GO:0006807;GO:0046496;GO:1901575;GO:0051186;GO:0009150;GO:0008150;GO:0008152;GO:0044723;GO:0044724;GO:0044763;GO:0006753;GO:0006757;GO:0006732;GO:…	K00927	PGK, pgk	map00010;map00710	Glycolysis / Gluconeogenesis;Carbon fixation in photosynthetic organisms	COG0126	G:Carbohydrate transport and metabolism	PF00162.16	PGK	Phosphoglycerate kinase	CYT	9	40	42.3	High
AW20_RS06065	AW20_RS06065	2.736	1.452	0.007192	up	yes	236600000	86490000	1.12536e+08	6.81319e+07	78802332	2.82146e+08	2.37357e+08	1.90367e+08	------	------	------	------	------	------	------	------	------	------	------	CYT	8	33	32.2	High
AW20_RS15605	AW20_RS15605	2.74	1.454	0.1916	up	no	547000000	199600000	5.22058e+07	3.01911e+08	2.4459e+08	1.38811e+08	6.81002e+08	8.21118e+08	BP:ribonucleoside diphosphate metabolic process;BP:ribonucleotide metabolic process;BP:coenzyme metabolic process;BP:cellular metabolic process;BP:nucleotide metabolic process;BP:carboxylic acid metabolic process;BP:nicotinamide nucleotide metabolic process;BP:purine ribonucleoside monophosphate metabolic process;BP:cellular nitrogen compound metabolic process;BP:nitrogen compound metabolic proce…	GO:0009185;GO:0009259;GO:0006732;GO:0044237;GO:0009117;GO:0019752;GO:0046496;GO:0009167;GO:0034641;GO:0006807;GO:0009161;GO:0006725;GO:0072521;GO:0006091;GO:0006090;GO:0009126;GO:0006096;GO:0044699;GO:0044723;GO:0044712;GO:0044710;GO:0046128;GO:0019362;GO:0009135;GO:0042278;GO:0009141;GO:0046939;GO:0030388;GO:0071704;GO:0009199;GO:0016052;GO:1901360;GO:0016310;GO:0044281;GO:0009150;GO:0009205;GO:…	K01624	FBA, fbaA	map00680;map00010;map00030;map00051;map00710	Methane metabolism;Glycolysis / Gluconeogenesis;Pentose phosphate pathway;Fructose and mannose metabolism;Carbon fixation in photosynthetic organisms	COG0191	G:Carbohydrate transport and metabolism	PF01116.17	F_bP_aldolase	Fructose-bisphosphate aldolase class-II	CYT	6	44	30.7	High
AW20_RS14745	AW20_RS14745	2.742	1.455	0.003357	up	yes	73920000	26960000	3.07595e+07	2.33494e+07	2.67752e+07	6.67134e+07	8.83398e+07	6.66996e+07	BP:primary metabolic process;BP:protein metabolic process;BP:macromolecule metabolic process;BP:organic substance metabolic process;BP:biological_process;BP:metabolic process;BP:proteolysisMF:molecular_function;MF:exopeptidase activity;MF:hydrolase activity;MF:carboxypeptidase activity;MF:serine hydrolase activity;MF:serine-type carboxypeptidase activity;MF:peptidase activity, acting on L-amino a…	GO:0044238;GO:0019538;GO:0043170;GO:0071704;GO:0008150;GO:0008152;GO:0006508GO:0003674;GO:0008238;GO:0016787;GO:0004180;GO:0017171;GO:0004185;GO:0070011;GO:0070008;GO:0009002;GO:0008233;GO:0003824;GO:0008236	K07258	dacC, dacA, dacD	map00550	Peptidoglycan biosynthesis	COG1686	M:Cell wall/membrane/envelope biogenesis	PF00768.17;PF07943.10;PF13354.3	Peptidase_S11;PBP5_C;Beta-lactamase2	D-alanyl-D-alanine carboxypeptidase;Penicillin-binding protein 5, C-terminal domain;Beta-lactamase enzyme family	CYT	3	8	48.2	High
AW20_RS00250	AW20_RS00250	2.747	1.458	0.000681	up	yes	5231000000	1904000000	1.41863e+09	2.53602e+09	1.7574e+09	5.37172e+09	5.31319e+09	5.00703e+09	BP:nucleotide biosynthetic process;BP:small molecule metabolic process;BP:organic cyclic compound biosynthetic process;BP:organic cyclic compound metabolic process;BP:single-organism metabolic process;BP:single-organism biosynthetic process;BP:cyclic purine nucleotide metabolic process;BP:interspecies interaction between organisms;BP:modification of morphology or physiology of other organism invo…	GO:0009165;GO:0044281;GO:1901362;GO:1901360;GO:0044710;GO:0044711;GO:0052652;GO:0044419;GO:0051817;GO:0065007;GO:0006171;GO:0051701;GO:0051704;GO:1901564;GO:1901566;GO:0052002;GO:0052007;GO:0006163;GO:0019538;GO:0006164;GO:0019637;GO:0019438;GO:0044034;GO:0044033;GO:1901576;GO:0046483;GO:0065008;GO:0018130;GO:0009152;GO:0009150;GO:0009260;GO:0008150;GO:0008152;GO:0034654;GO:0090407;GO:0044271;GO:…	K11029	cyaA	map00230;map05133	Purine metabolism;Pertussis	------	------	PF07737.8;PF03497.13	ATLF;Anthrax_toxA	Anthrax toxin lethal factor, N- and C-terminal domain;Anthrax toxin LF subunit	EXC	31	45	92.4	High
AW20_RS02420	AW20_RS02420	2.748	1.458	0.000295	up	yes	600100000	218400000	2.39297e+08	2.27977e+08	1.87987e+08	5.45316e+08	6.40228e+08	6.14713e+08	BP:antibiotic catabolic process;BP:cellular catabolic process;BP:cellular nitrogen compound metabolic process;BP:nitrogen compound metabolic process;BP:response to antibiotic;BP:cellular lactam metabolic process;BP:organic cyclic compound metabolic process;BP:organic cyclic compound catabolic process;BP:single-organism catabolic process;BP:single-organism metabolic process;BP:antibiotic metabolic…	GO:0017001;GO:0044248;GO:0034641;GO:0006807;GO:0046677;GO:0072338;GO:1901360;GO:1901361;GO:0044712;GO:0044710;GO:0016999;GO:0009636;GO:0071704;GO:0044699;GO:0044270;GO:0009308;GO:0009987;GO:1901575;GO:0046700;GO:0044106;GO:0008150;GO:0008152;GO:0042221;GO:0030653;GO:0009056;GO:0030655;GO:0046483;GO:0043605;GO:1901564;GO:0072340;GO:1901565;GO:0043603;GO:0050896;GO:0044237;GO:0044763;GO:0017144;GO:…	K17836	penP	map00311;map01501	Penicillin and cephalosporin biosynthesis;beta-Lactam resistance	COG2367	V:Defense mechanisms	PF13354.3;PF00144.21	Beta-lactamase2;Beta-lactamase	Beta-lactamase enzyme family;Beta-lactamase	EXC	12	55	34	High
AW20_RS05540	AW20_RS05540	2.753	1.461	0.003318	up	yes	91920000	33390000	2.50351e+07	4.56396e+07	29481840	8.05922e+07	9.06242e+07	1.04531e+08	BP:carboxylic acid metabolic process;BP:cellular biosynthetic process;BP:nitrogen compound metabolic process;BP:small molecule metabolic process;BP:small molecule biosynthetic process;BP:single-organism process;BP:organic substance biosynthetic process;BP:single-organism metabolic process;BP:single-organism biosynthetic process;BP:isoleucine metabolic process;BP:cellular amino acid metabolic proc…	GO:0019752;GO:0044249;GO:0006807;GO:0044281;GO:0044283;GO:0044699;GO:1901576;GO:0044710;GO:0044711;GO:0006549;GO:0006520;GO:0071704;GO:0009099;GO:0009097;GO:1901605;GO:1901607;GO:0008652;GO:0009987;GO:0009058;GO:0008150;GO:0008152;GO:0043436;GO:0044238;GO:0006573;GO:1901564;GO:1901566;GO:0006082;GO:0046394;GO:0016053;GO:0044237;GO:0044763;GO:0009081;GO:0009082GO:0005488;GO:0043169;GO:0003674;GO:0…	K01687	ilvD	map00770;map00290	Pantothenate and CoA biosynthesis;Valine, leucine and isoleucine biosynthesis	COG0129	E:Amino acid transport and metabolism	PF00920.18	ILVD_EDD	Dehydratase family	CYT	1	2	59.9	Medium
AW20_RS11115	AW20_RS11115	2.777	1.474	0.1463	up	no	9061000000	3263000000	8.58227e+08	4.82846e+09	4102477126	3.15445e+09	1.27242e+10	1.1305e+10	BP:glycosaminoglycan metabolic process;BP:carbohydrate derivative metabolic process;BP:peptidoglycan metabolic process;BP:macromolecule metabolic process;BP:peptidoglycan turnover;BP:organic substance metabolic process;BP:nitrogen compound metabolic process;BP:biological_process;BP:metabolic process;BP:aminoglycan metabolic process;BP:organonitrogen compound metabolic processCC:cellular_component…	GO:0030203;GO:1901135;GO:0000270;GO:0043170;GO:0009254;GO:0071704;GO:0006807;GO:0008150;GO:0008152;GO:0006022;GO:1901564GO:0005575;GO:0016020;GO:0019867GO:0003674;GO:0016787;GO:0003824;GO:0004553;GO:0016798	------	------	------	------	COG3883;COG3584	S:Function unknown;	PF06725.8	3D	3D domain	CYT	15	39	46.3	High
AW20_RS09625	AW20_RS09625	2.78	1.475	0.1468	up	no	1921000000	691100000	7.37743e+08	7.59227e+08	5.7635e+08	9.73148e+08	3.24427e+09	1.54508e+09	------	------	------	------	------	------	COG5279	D:Cell cycle control, cell division, chromosome partitioning	PF00395.17;PF01841.16;PF04473.9	SLH;Transglut_core;DUF553	S-layer homology domain;Transglutaminase-like superfamily;Transglutaminase-like domain	CYT	14	33	64.3	High
AW20_RS21480	AW20_RS21480	2.787	1.479	0.3892	up	no	41390000	14850000	1.15265e+07	1.81726e+07	0	7.54022e+07	4.92348e+06	4.3856e+07	BP:purine ribonucleoside monophosphate metabolic process;BP:small molecule metabolic process;BP:small molecule catabolic process;BP:ribonucleoside monophosphate metabolic process;BP:organic cyclic compound metabolic process;BP:single-organism catabolic process;BP:single-organism metabolic process;BP:ribonucleoside triphosphate metabolic process;BP:oxidoreduction coenzyme metabolic process;BP:cell…	GO:0009167;GO:0044281;GO:0044282;GO:0009161;GO:1901360;GO:0044712;GO:0044710;GO:0009199;GO:0006733;GO:0019725;GO:0009205;GO:0046034;GO:0046031;GO:0032787;GO:0043436;GO:0046128;GO:0009179;GO:0055114;GO:0046483;GO:1901564;GO:1901565;GO:0016054;GO:0016052;GO:0006163;GO:0006165;GO:0019637;GO:0009141;GO:0009144;GO:0009063;GO:0006807;GO:0050789;GO:1901575;GO:0051186;GO:0065007;GO:0065008;GO:0009150;GO:…	K00382	DLD, lpd, pdhD	map00630;map00280;map00620;map00010;map00260;map00020;map00640	Glyoxylate and dicarboxylate metabolism;Valine, leucine and isoleucine degradation;Pyruvate metabolism;Glycolysis / Gluconeogenesis;Glycine, serine and threonine metabolism;Citrate cycl;Propanoate metabolism	COG1249	C:Energy production and conversion	PF07992.11;PF02852.19;PF00070.24;PF01134.19;PF13738.3;PF12831.4;PF00890.21;PF01494.16;PF13450.3;PF01262.18	Pyr_redox_2;Pyr_redox_dim;Pyr_redox;GIDA;Pyr_redox_3;FAD_oxidored;FAD_binding_2;FAD_binding_3;NAD_binding_8;AlaDh_PNT_C	Pyridine nucleotide-disulphide oxidoreductase;Pyridine nucleotide-disulphide oxidoreductase, dimerisation domain;Pyridine nucleotide-disulphide oxidoreductase;Glucose inhibited division protein A;Pyridine nucleotide-disulphide oxidoreductase;FAD dependent oxidoreductase;FAD binding domain;FAD binding domain;NA;Alanine dehydrogenase/PNT, C-terminal domain	CYT	3	11	50.7	High
AW20_RS28360	AW20_RS28360	2.792	1.481	0.006852	up	yes	1027000000	367800000	4.50258e+08	3.81899e+08	2.7121e+08	9.06414e+08	1.2616e+09	9.12134e+08	------	------	------	------	------	------	------	------	------	------	------	CYT	6	42	17.3	High
AW20_RS03730	AW20_RS03730	2.794	1.482	0.000117	up	yes	27460000000	9827000000	1.09502e+10	9.76438e+09	8.76697e+09	2.72103e+10	2.587e+10	2.92981e+10	BP:biological_process;BP:cellular process;BP:single-organism cellular process;BP:single-organism process;BP:cell division	GO:0008150;GO:0009987;GO:0044763;GO:0044699;GO:0051301	------	------	------	------	------	------	PF14005.3	YpjP	YpjP-like protein	CYT	8	58	22.2	High
AW20_RS24745	AW20_RS24745	2.804	1.487	0.02942	up	yes	16080000	5735000	8.54842e+06	5.76322e+06	2.89237e+06	2.06205e+07	1.14273e+07	1.61825e+07	BP:carboxylic acid metabolic process;BP:cellular catabolic process;BP:cellular nitrogen compound metabolic process;BP:nitrogen compound metabolic process;BP:small molecule metabolic process;BP:small molecule catabolic process;BP:glutamine family amino acid metabolic process;BP:single-organism process;BP:organic cyclic compound catabolic process;BP:single-organism metabolic process;BP:histidine ca…	GO:0019752;GO:0044248;GO:0034641;GO:0006807;GO:0044281;GO:0044282;GO:0009064;GO:0044699;GO:1901361;GO:0044710;GO:0006548;GO:0006520;GO:0052803;GO:0071704;GO:1901360;GO:0052805;GO:1901605;GO:1901606;GO:0044712;GO:0044238;GO:0019439;GO:0009063;GO:0009987;GO:0006725;GO:1901575;GO:0046700;GO:0015942;GO:0044763;GO:0008152;GO:0043436;GO:0032787;GO:0009056;GO:0046483;GO:0043648;GO:0043606;GO:1901564;GO:…	K01712	hutU, UROC1	map00340	Histidine metabolism	COG2987	E:Amino acid transport and metabolism	PF01175.15	Urocanase	Urocanase	CYT	2	6	60.7	High
AW20_RS16300	AW20_RS16300	2.835	1.503	0.157	up	no	20420000	7203000	3.99785e+06	8.09946e+06	9511100	5.64277e+06	2.66496e+07	2.89781e+07	BP:regulation of primary metabolic process;BP:regulation of metabolic process;BP:regulation of cellular biosynthetic process;BP:regulation of cellular metabolic process;BP:regulation of biological process;BP:regulation of cellular macromolecule biosynthetic process;BP:regulation of nucleobase-containing compound metabolic process;BP:biological regulation;BP:regulation of gene expression;BP:regula…	GO:0080090;GO:0019222;GO:0031326;GO:0031323;GO:0050789;GO:2000112;GO:0019219;GO:0065007;GO:0010468;GO:0060255;GO:0009889;GO:1903506;GO:0050794;GO:0008150;GO:0051171;GO:2001141;GO:0051252;GO:0006355;GO:0010556GO:0031224;GO:0016021;GO:0005575;GO:0044425	------	------	------	------	COG1316	K:Transcription	PF03816.11	LytR_cpsA_psr	Cell envelope-related transcriptional attenuator domain	CYT	4	9	42.5	High
AW20_RS05450	AW20_RS05450	2.836	1.504	0.009446	up	yes	301700000	106400000	1.03138e+08	1.32107e+08	8.389e+07	3.3684e+08	3.44961e+08	2.23202e+08	------	------	------	------	------	------	------	------	------	------	------	CYT	5	37	14	High
AW20_RS21855	AW20_RS21855	2.844	1.508	0.2527	up	no	14980000	5268000	3.15378e+06	6.45027e+06	6.19888e+06	8.47296e+06	2.93494e+07	7.11739e+06	BP:organophosphate catabolic process;BP:ribose phosphate biosynthetic process;BP:nucleotide catabolic process;BP:cellular biosynthetic process;BP:cellular nitrogen compound metabolic process;BP:nitrogen compound metabolic process;BP:organic cyclic compound metabolic process;BP:organic cyclic compound catabolic process;BP:single-organism metabolic process;BP:organophosphate biosynthetic process;BP…	GO:0046434;GO:0046390;GO:0009166;GO:0044249;GO:0034641;GO:0006807;GO:1901360;GO:1901361;GO:0044710;GO:0090407;GO:0071704;GO:0044699;GO:0044248;GO:1901575;GO:0019637;GO:0044712;GO:0044270;GO:0019439;GO:0006015;GO:0019693;GO:0006139;GO:0009987;GO:0006725;GO:0046700;GO:0009058;GO:0009262;GO:0008150;GO:0009264;GO:0008152;GO:0034655;GO:0009056;GO:0055086;GO:0046483;GO:0043094;GO:0044238;GO:1901137;GO:…	K01839	deoB	map00030;map00230	Pentose phosphate pathway;Purine metabolism	COG1015	G:Carbohydrate transport and metabolism	PF01676.15	Metalloenzyme	Metalloenzyme superfamily	CYT	2	9	44.1	High
AW20_RS05850	AW20_RS05850	2.859	1.516	0.07481	up	no	15030000	5258000	6.38934e+06	6.13401e+06	3.25134e+06	1.34426e+07	2.2528e+07	9.10961e+06	CC:cellular_component;CC:membrane part;CC:integral component of membrane;CC:intrinsic component of membrane	GO:0005575;GO:0044425;GO:0016021;GO:0031224	------	------	------	------	------	------	------	------	------	CYT	1	5	35.8	High
AW20_RS13725	AW20_RS13725	2.865	1.519	0.005942	up	yes	917100000	320100000	4.11738e+08	2.93385e+08	2.55139e+08	7.6848e+08	1.11115e+09	8.71799e+08	BP:peptide transport;BP:single-organism process;BP:amide transport;BP:transmembrane transport;BP:nitrogen compound transport;BP:organic substance transport;BP:oligopeptide transport;BP:cellular process;BP:transport;BP:single-organism transport;BP:biological_process;BP:single-organism cellular process;BP:establishment of localization;BP:localization;BP:single-organism localizationCC:ATPase depende…	GO:0015833;GO:0044699;GO:0042886;GO:0055085;GO:0071705;GO:0071702;GO:0006857;GO:0009987;GO:0006810;GO:0044765;GO:0008150;GO:0044763;GO:0051234;GO:0051179;GO:1902578GO:0098533;GO:0005575;GO:0044459;GO:1902495;GO:1902494;GO:1990351;GO:1904949;GO:0043234;GO:0043190;GO:0032991;GO:0044464;GO:0098797;GO:0098796;GO:0044425GO:0003674;GO:0016887;GO:0015197;GO:0016820;GO:0042623;GO:0015399;GO:0022804;GO:00…	K02035	ABC.PE.S	map02024	Quorum sensing	COG4166	E:Amino acid transport and metabolism	PF00496.19	SBP_bac_5	Bacterial extracellular solute-binding proteins, family 5 Middle	CYT	13	36	61.6	High
AW20_RS10805	AW20_RS10805	2.881	1.527	0.03301	up	yes	1241000000	430800000	2.28163e+08	5.53775e+08	510543693	7.89101e+08	1.55811e+09	1.37653e+09	BP:primary metabolic process;BP:protein metabolic process;BP:macromolecule metabolic process;BP:organic substance metabolic process;BP:biological_process;BP:metabolic process;BP:proteolysisMF:molecular_function;MF:hydrolase activity;MF:catalytic activity;MF:peptidase activity, acting on L-amino acid peptides;MF:peptidase activity;MF:metallopeptidase activity	GO:0044238;GO:0019538;GO:0043170;GO:0071704;GO:0008150;GO:0008152;GO:0006508GO:0003674;GO:0016787;GO:0003824;GO:0070011;GO:0008233;GO:0008237	------	------	------	------	COG0739;COG3103	M:Cell wall/membrane/envelope biogenesis;T:Signal transduction mechanisms	PF08239.8;PF01551.19;PF06347.10	SH3_3;Peptidase_M23;SH3_4	Bacterial SH3 domain;Peptidase family M23;Bacterial SH3 domain	CYT	9	31	42.5	High
AW20_RS12765	AW20_RS12765	2.898	1.535	0.04089	up	yes	172000000	59360000	5.95251e+07	6.49748e+07	5.35857e+07	2.43783e+08	1.56076e+08	1.16128e+08	BP:cell surface receptor signaling pathway;BP:signal transduction;BP:regulation of biological process;BP:glutamate receptor signaling pathway;BP:biological regulation;BP:ionotropic glutamate receptor signaling pathway;BP:transport;BP:regulation of cellular process;BP:biological_process;BP:establishment of localization;BP:localizationCC:membrane;CC:cellular_componentMF:signaling receptor activity;…	GO:0007166;GO:0007165;GO:0050789;GO:0007215;GO:0065007;GO:0035235;GO:0006810;GO:0050794;GO:0008150;GO:0051234;GO:0051179GO:0016020;GO:0005575GO:0038023;GO:0060089;GO:0008066;GO:0003674;GO:0004871;GO:0004970;GO:0015075;GO:0015276;GO:0022857;GO:0022824;GO:0022803;GO:0005216;GO:0030594;GO:0005215;GO:0005230;GO:0022891;GO:0022892;GO:0004888;GO:0015267;GO:0022836;GO:0022835;GO:0022834;GO:0022838;GO:00…	K02030	ABC.PA.S	------	------	COG0834	E:Amino acid transport and metabolism	PF00497.17;PF10613.6;PF09084.8	SBP_bac_3;Lig_chan-Glu_bd;NMT1	Bacterial extracellular solute-binding proteins, family 3;Ligated ion channel L-glutamate- and glycine-binding site;NMT1/THI5 like	CYT	5	26	29.4	High
AW20_RS00180	AW20_RS00180	2.9	1.536	0.003376	up	yes	12230000000	4217000000	4.57199e+09	4.46854e+09	3.61186e+09	1.08464e+10	14718532744	1.11141e+10	BP:regulation of phosphate metabolic process;BP:regulation of primary metabolic process;BP:regulation of metabolic process;BP:regulation of cellular macromolecule biosynthetic process;BP:negative regulation of response to stimulus;BP:regulation of response to stimulus;BP:cellular component organization or biogenesis;BP:negative regulation of macromolecule metabolic process;BP:negative regulation …	GO:0019220;GO:0080090;GO:0019222;GO:2000112;GO:0048585;GO:0048583;GO:0071840;GO:0010605;GO:0009968;GO:0009966;GO:1901550;GO:0030856;GO:0048518;GO:0048519;GO:0060255;GO:0042326;GO:0030162;GO:2001141;GO:0051704;GO:0042325;GO:0065008;GO:0019538;GO:0043068;GO:1903140;GO:0009894;GO:0022607;GO:0009892;GO:0009890;GO:0010629;GO:0044033;GO:0045601;GO:0042981;GO:0050789;GO:0016043;GO:0065003;GO:0065007;GO:…	K11030	pagA	map04621	NOD-like receptor signaling pathway	------	------	PF03495.11;PF07691.9	Binary_toxB;PA14	Clostridial binary toxin B/anthrax toxin PA;PA14 domain	EXC	35	53	85.8	High
AW20_RS06255	AW20_RS06255	2.919	1.545	0.03068	up	yes	1417000000	485500000	7.51272e+08	3.72391e+08	3.32965e+08	1.78561e+09	1.52788e+09	9.36771e+08	------	------	------	------	------	------	------	------	------	------	------	CYT	9	47	23.8	High
AW20_RS26370	AW20_RS26370	2.922	1.547	0.008464	up	yes	5470000000	1872000000	2.07175e+09	1.73749e+09	1.80713e+09	6.66936e+09	4.12546e+09	5.61443e+09	------	------	------	------	------	------	------	------	PF14478.3;PF13243.3	DUF4430;SQHop_cyclase_C	Domain of unknown function;Squalene-hopene cyclase C-terminal domain	CYT	23	58	65.4	High
AW20_RS00155	AW20_RS00155	2.935	1.553	0.003616	up	yes	15930000000	5428000000	4.94467e+09	6.07939e+09	5.25948e+09	1.27548e+10	1.84852e+10	1.6559e+10	BP:regulation of phosphate metabolic process;BP:regulation of primary metabolic process;BP:regulation of metabolic process;BP:negative regulation of response to stimulus;BP:regulation of response to stimulus;BP:negative regulation of macromolecule metabolic process;BP:negative regulation of signal transduction;BP:regulation of signal transduction;BP:regulation of endothelial cell development;BP:r…	GO:0019220;GO:0080090;GO:0019222;GO:0048585;GO:0048583;GO:0010605;GO:0009968;GO:0009966;GO:1901550;GO:0030856;GO:0048518;GO:0048519;GO:0060255;GO:0042326;GO:0030162;GO:2001141;GO:0051704;GO:0042325;GO:0065008;GO:0019538;GO:0043068;GO:1903140;GO:0009894;GO:0009892;GO:0009890;GO:0010629;GO:0044033;GO:0045601;GO:0042981;GO:0050789;GO:0006357;GO:0065007;GO:0044699;GO:0044532;GO:0044533;GO:0044531;GO:…	K08645	lef	map04621	NOD-like receptor signaling pathway	------	------	PF09156.7;PF07737.8	Anthrax-tox_M;ATLF	Anthrax toxin lethal factor, middle domain;Anthrax toxin lethal factor, N- and C-terminal domain	EXC	50	63	93.7	High
AW20_RS06095	AW20_RS06095	2.957	1.564	0.5266	up	no	55300000	18700000	0	7.50235e+06	29891680	0	8.46773e+06	1.02125e+08	------	------	------	------	------	------	------	------	PF14346.3	DUF4398	Domain of unknown function	CYT	2	9	19.8	High
AW20_RS23550	AW20_RS23550	2.979	1.575	0.1003	up	no	76690000	25740000	1.83445e+07	4.14164e+07	1.74696e+07	9.80098e+07	3.1494e+07	1.0056e+08	BP:macromolecular complex disassembly;BP:protein complex subunit organization;BP:macromolecular complex subunit organization;BP:single-organism process;BP:cellular process;BP:cellular component organization;BP:cellular component disassembly;BP:biological_process;BP:single-organism cellular process;BP:translational termination;BP:cellular protein complex disassembly;BP:protein complex disassembly;…	GO:0032984;GO:0071822;GO:0043933;GO:0044699;GO:0009987;GO:0016043;GO:0022411;GO:0008150;GO:0044763;GO:0006415;GO:0043624;GO:0043241;GO:0071840GO:0005737;GO:0044464;GO:0005575;GO:0044424	K02838	frr, MRRF, RRF	------	------	COG0233	J:Translation, ribosomal structure and biogenesis	PF01765.16	RRF	Ribosome recycling factor	CYT	3	18	20.7	High
AW20_RS16325	AW20_RS16325	2.995	1.583	0.01597	up	yes	29700000000	9918000000	6.91004e+09	12232393660	1.0612e+10	2.26952e+10	3.85591e+10	2.78448e+10	BP:primary metabolic process;BP:protein metabolic process;BP:macromolecule metabolic process;BP:organic substance metabolic process;BP:biological_process;BP:metabolic process;BP:proteolysisMF:molecular_function;MF:endopeptidase activity;MF:hydrolase activity;MF:catalytic activity;MF:peptidase activity, acting on L-amino acid peptides;MF:peptidase activity	GO:0044238;GO:0019538;GO:0043170;GO:0071704;GO:0008150;GO:0008152;GO:0006508GO:0003674;GO:0004175;GO:0016787;GO:0003824;GO:0070011;GO:0008233	K21471	cwlO	------	------	COG3883;COG0791	S:Function unknown;M:Cell wall/membrane/envelope biogenesis	PF00877.16	NLPC_P60	NlpC/P60 family	CYT	19	50	47.7	High
AW20_RS15500	AW20_RS15500	2.998	1.584	0.003701	up	yes	15630000000	5213000000	6.31343e+09	4.86368e+09	4.46044e+09	1.72022e+10	1.73045e+10	1.23958e+10	BP:biological_process;BP:cell adhesion;BP:biological adhesionCC:cell wall;CC:integral component of membrane;CC:cell part;CC:external encapsulating structure;CC:cellular_component;CC:extracellular region;CC:membrane part;CC:intrinsic component of membraneMF:macromolecular complex binding;MF:collagen binding;MF:protein complex binding;MF:binding;MF:protein binding;MF:molecular_function	GO:0008150;GO:0007155;GO:0022610GO:0005618;GO:0016021;GO:0044464;GO:0030312;GO:0005575;GO:0005576;GO:0044425;GO:0031224GO:0044877;GO:0005518;GO:0032403;GO:0005488;GO:0005515;GO:0003674	------	------	------	------	COG4932	M:Cell wall/membrane/envelope biogenesis	PF05737.9	Collagen_bind	Collagen binding domain	CYT	26	48	68.3	High
AW20_RS20920	AW20_RS20920	3.011	1.59	0.007466	up	yes	1724000000	572500000	5.0614e+08	7.71538e+08	4.39872e+08	1.82244e+09	2.0223e+09	1.32732e+09	BP:glycosaminoglycan metabolic process;BP:cellular macromolecule biosynthetic process;BP:cell wall macromolecule metabolic process;BP:nitrogen compound metabolic process;BP:peptidoglycan biosynthetic process;BP:cell wall macromolecule biosynthetic process;BP:organic substance biosynthetic process;BP:single-organism metabolic process;BP:single-organism biosynthetic process;BP:cellular macromolecul…	GO:0030203;GO:0034645;GO:0044036;GO:0006807;GO:0009252;GO:0044038;GO:1901576;GO:0044710;GO:0044711;GO:0044260;GO:0008150;GO:0071704;GO:0044699;GO:0009987;GO:0000270;GO:0009058;GO:0009059;GO:0044763;GO:0008152;GO:0006023;GO:1901564;GO:1901566;GO:0044249;GO:1901135;GO:0070589;GO:0044237;GO:0043170;GO:1901137;GO:0006022;GO:0006024GO:0031224;GO:0016021;GO:0005575;GO:0044425GO:0008144;GO:0003674;GO:00…	K21465	pbpA	map00550	Peptidoglycan biosynthesis	COG0768	M:Cell wall/membrane/envelope biogenesis	PF00905.19;PF03717.12	Transpeptidase;PBP_dimer	Penicillin binding protein transpeptidase domain;Penicillin-binding Protein dimerisation domain	CYT	23	41	79.4	High
AW20_RS21680	AW20_RS21680	3.021	1.595	0.000737	up	yes	21380000000	7077000000	8.15252e+09	7.50185e+09	5.57755e+09	2.39274e+10	2.0742e+10	1.94719e+10	BP:organophosphate catabolic process;BP:nucleotide metabolic process;BP:nucleotide catabolic process;BP:cellular nitrogen compound metabolic process;BP:nitrogen compound metabolic process;BP:small molecule metabolic process;BP:organic cyclic compound metabolic process;BP:organic cyclic compound catabolic process;BP:single-organism catabolic process;BP:nucleobase-containing compound metabolic proc…	GO:0046434;GO:0009117;GO:0009166;GO:0034641;GO:0006807;GO:0044281;GO:1901360;GO:1901361;GO:0044712;GO:0006139;GO:0044710;GO:0071704;GO:0044699;GO:0044248;GO:0009987;GO:0006725;GO:1901575;GO:0046700;GO:0019439;GO:0044763;GO:0008152;GO:0034655;GO:0009056;GO:0055086;GO:0046483;GO:0044238;GO:0044270;GO:0044237;GO:0006796;GO:1901292;GO:0006793;GO:0019637;GO:0008150;GO:0006753GO:0016021;GO:0044425;GO:0…	K01119	cpdB	map00240;map00230	Pyrimidine metabolism;Purine metabolism	COG0737	F:Nucleotide transport and metabolism	PF02872.15;PF00149.25	5_nucleotid_C;Metallophos	5'-nucleotidase, C-terminal domain;Calcineurin-like phosphoesterase	CYT	35	62	85.4	High
AW20_RS05065	AW20_RS05065	3.024	1.596	0.01603	up	yes	58490000000	19340000000	1.47233e+10	2.12462e+10	2.20532e+10	5.35342e+10	4.51006e+10	7.68343e+10	------	------	------	------	------	------	COG0791;COG3103	M:Cell wall/membrane/envelope biogenesis;T:Signal transduction mechanisms	PF08239.8;PF06347.10;PF00877.16	SH3_3;SH3_4;NLPC_P60	Bacterial SH3 domain;Bacterial SH3 domain;NlpC/P60 family	EXC	16	60	43.9	High
AW20_RS01660	AW20_RS01660	3.029	1.599	0.005165	up	yes	3611000000	1192000000	1.18521e+09	1.49082e+09	8.99953e+08	3.98737e+09	2.80896e+09	4.03678e+09	BP:primary metabolic process;BP:protein metabolic process;BP:macromolecule metabolic process;BP:organic substance metabolic process;BP:biological_process;BP:metabolic process;BP:proteolysisMF:molecular_function;MF:exopeptidase activity;MF:hydrolase activity;MF:carboxypeptidase activity;MF:catalytic activity;MF:peptidase activity, acting on L-amino acid peptides;MF:peptidase activity	GO:0044238;GO:0019538;GO:0043170;GO:0071704;GO:0008150;GO:0008152;GO:0006508GO:0003674;GO:0008238;GO:0016787;GO:0004180;GO:0003824;GO:0070011;GO:0008233	K01286	E3.4.16.4	------	------	COG1680	V:Defense mechanisms	PF00144.21	Beta-lactamase	Beta-lactamase	CYT	17	59	42.2	High
AW20_RS07185	AW20_RS07185	3.058	1.613	0.02435	up	yes	68050000	22250000	1.40434e+07	3.55918e+07	17123697	5.11776e+07	6.39483e+07	8.90185e+07	MF:cation binding;MF:transition metal ion binding;MF:ion binding;MF:molecular_function;MF:binding;MF:iron ion binding;MF:metal ion binding;MF:electron carrier activity	GO:0043169;GO:0046914;GO:0043167;GO:0003674;GO:0005488;GO:0005506;GO:0046872;GO:0009055	K05337	fer	------	------	COG1141	C:Energy production and conversion	PF13370.3;PF13459.3	Fer4_13;Fer4_15	4Fe-4S single cluster domain of Ferredoxin I;4Fe-4S single cluster domain	CYT	1	15	8.8	High
AW20_RS03810	AW20_RS03810	3.066	1.616	0.02649	up	yes	1104000000	360100000	3.41571e+08	3.89733e+08	3.4888e+08	1.48002e+09	1.10151e+09	7.30793e+08	------	------	------	------	------	------	------	------	PF03413.16	PepSY	Peptidase propeptide and YPEB domain	CYT	7	33	36.1	High
AW20_RS04630	AW20_RS04630	3.067	1.617	0.01162	up	yes	924500000	301400000	3.30194e+08	3.48635e+08	2.25508e+08	1.16678e+09	9.10584e+08	6.96103e+08	BP:peptide transport;BP:single-organism process;BP:amide transport;BP:transmembrane transport;BP:nitrogen compound transport;BP:organic substance transport;BP:oligopeptide transport;BP:cellular process;BP:transport;BP:single-organism transport;BP:biological_process;BP:single-organism cellular process;BP:establishment of localization;BP:localization;BP:single-organism localizationCC:ATPase depende…	GO:0015833;GO:0044699;GO:0042886;GO:0055085;GO:0071705;GO:0071702;GO:0006857;GO:0009987;GO:0006810;GO:0044765;GO:0008150;GO:0044763;GO:0051234;GO:0051179;GO:1902578GO:0098533;GO:0005575;GO:0044459;GO:1902495;GO:1902494;GO:1990351;GO:1904949;GO:0043234;GO:0043190;GO:0032991;GO:0044464;GO:0098797;GO:0098796;GO:0044425GO:0003674;GO:0016887;GO:0015197;GO:0016820;GO:0042623;GO:0015399;GO:0022804;GO:00…	K15580	oppA, mppA	map02024;map02010;map01501	Quorum sensing;ABC transporters;beta-Lactam resistance	COG4166	E:Amino acid transport and metabolism	PF00496.19	SBP_bac_5	Bacterial extracellular solute-binding proteins, family 5 Middle	CYT	13	27	62.9	High
AW20_RS23355	AW20_RS23355	3.075	1.621	0.002062	up	yes	168300000	54730000	5.76198e+07	6.14614e+07	45094685	1.44865e+08	1.96711e+08	1.63257e+08	BP:developmental process;BP:cellular response to peptidoglycan;BP:phosphorylation;BP:signal transduction;BP:cellular response to chemical stimulus;BP:response to peptidoglycan;BP:regulation of biological process;BP:response to endogenous stimulus;BP:cellular protein metabolic process;BP:cellular response to stimulus;BP:cellular macromolecule metabolic process;BP:response to nitrogen compound;BP:o…	GO:0032502;GO:0071224;GO:0016310;GO:0007165;GO:0070887;GO:0032494;GO:0050789;GO:0009719;GO:0044267;GO:0051716;GO:0044260;GO:1901698;GO:0071704;GO:0071310;GO:0065007;GO:0071219;GO:0071216;GO:0071495;GO:0006468;GO:0009847;GO:1901701;GO:0009987;GO:0006464;GO:0050794;GO:0050896;GO:0043412;GO:0036211;GO:0008150;GO:0008152;GO:0042221;GO:0010033;GO:1901700;GO:0044238;GO:0009607;GO:0043207;GO:0009605;GO:…	K12132	prkC, stkP	------	------	COG2815;COG0515	T:Signal transduction mechanisms;	PF00069.22;PF07714.14;PF03793.16;PF01636.20	Pkinase;Pkinase_Tyr;PASTA;APH	Protein kinase domain;Protein tyrosine kinase;PASTA domain;Phosphotransferase enzyme family	CYT	4	9	74.1	High
AW20_RS25250	AW20_RS25250	3.084	1.625	0.00087	up	yes	1560000000	505800000	4.30187e+08	6.69777e+08	4.17407e+08	1.7084e+09	1.55761e+09	1.41433e+09	BP:primary metabolic process;BP:protein metabolic process;BP:macromolecule metabolic process;BP:organic substance metabolic process;BP:biological_process;BP:metabolic process;BP:proteolysisMF:molecular_function;MF:exopeptidase activity;MF:hydrolase activity;MF:carboxypeptidase activity;MF:catalytic activity;MF:peptidase activity, acting on L-amino acid peptides;MF:peptidase activity	GO:0044238;GO:0019538;GO:0043170;GO:0071704;GO:0008150;GO:0008152;GO:0006508GO:0003674;GO:0008238;GO:0016787;GO:0004180;GO:0003824;GO:0070011;GO:0008233	------	------	------	------	------	------	PF13354.3	Beta-lactamase2	Beta-lactamase enzyme family	CYT	15	56	42.2	High
AW20_RS27580	AW20_RS27580	3.087	1.626	0.000915	up	yes	6817000000	2208000000	2.49182e+09	2.10225e+09	2.02863e+09	6.66426e+09	7.75417e+09	6.03192e+09	BP:protein localization;BP:secretion by cell;BP:single-organism process;BP:organic substance metabolic process;BP:organic substance transport;BP:proteolysis;BP:macromolecule localization;BP:cellular process;BP:protein secretion;BP:transport;BP:establishment of protein localization;BP:single-organism transport;BP:biological_process;BP:metabolic process;BP:establishment of localization;BP:localizat…	GO:0008104;GO:0032940;GO:0044699;GO:0071704;GO:0071702;GO:0006508;GO:0033036;GO:0009987;GO:0009306;GO:0006810;GO:0045184;GO:0044765;GO:0008150;GO:0008152;GO:0051234;GO:0051179;GO:1902578;GO:0044238;GO:0046903;GO:0019538;GO:0043170;GO:0015031;GO:0044763GO:0016021;GO:0031224;GO:0044425;GO:0005575GO:0003674;GO:0008233;GO:0008236;GO:0016787;GO:0017171;GO:0003824;GO:0070011	K03100	lepB, TPP	map02024;map03060	Quorum sensing;Protein export	COG0681	U:Intracellular trafficking, secretion, and vesicular transport	PF00717.20;PF10502.6	Peptidase_S24;Peptidase_S26	Peptidase S24-like;Signal peptidase, peptidase S26	CYT	10	50	20.6	High
AW20_RS11015	AW20_RS11015	3.086	1.626	0.001318	up	yes	1294000000	419300000	4.23159e+08	4.74954e+08	3.5986e+08	1.33398e+09	1.45102e+09	1.09736e+09	CC:cellular_component;CC:membrane part;CC:integral component of membrane;CC:intrinsic component of membrane	GO:0005575;GO:0044425;GO:0016021;GO:0031224	------	------	------	------	COG4990	S:Function unknown	PF13529.3	Peptidase_C39_2	Peptidase_C39 like family	CYT	9	44	26.9	High
AW20_RS08675	AW20_RS08675	3.094	1.629	0.001371	up	yes	20070000000	6486000000	7.36891e+09	6.30443e+09	5.78473e+09	2.26845e+10	2.05066e+10	1.70215e+10	BP:peptide transport;BP:single-organism process;BP:amide transport;BP:transmembrane transport;BP:nitrogen compound transport;BP:organic substance transport;BP:oligopeptide transport;BP:cellular process;BP:transport;BP:single-organism transport;BP:biological_process;BP:single-organism cellular process;BP:establishment of localization;BP:localization;BP:single-organism localizationCC:ATPase depende…	GO:0015833;GO:0044699;GO:0042886;GO:0055085;GO:0071705;GO:0071702;GO:0006857;GO:0009987;GO:0006810;GO:0044765;GO:0008150;GO:0044763;GO:0051234;GO:0051179;GO:1902578GO:0098533;GO:0005575;GO:0044459;GO:1902495;GO:1902494;GO:1990351;GO:1904949;GO:0043234;GO:0043190;GO:0032991;GO:0044464;GO:0098797;GO:0098796;GO:0044425GO:0003674;GO:0016887;GO:0015197;GO:0016820;GO:0042623;GO:0015399;GO:0022804;GO:00…	K15580	oppA, mppA	map02024;map02010;map01501	Quorum sensing;ABC transporters;beta-Lactam resistance	COG4166	E:Amino acid transport and metabolism	PF00496.19	SBP_bac_5	Bacterial extracellular solute-binding proteins, family 5 Middle	CYT	29	47	61.5	High
AW20_RS19705	AW20_RS19705	3.096	1.63	0.003823	up	yes	19880000000	6421000000	6.82698e+09	6.90423e+09	5.53141e+09	17223671986	2.42167e+10	1.81868e+10	BP:primary metabolic process;BP:protein metabolic process;BP:macromolecule metabolic process;BP:organic substance metabolic process;BP:biological_process;BP:metabolic process;BP:proteolysisMF:molecular_function;MF:exopeptidase activity;MF:hydrolase activity;MF:carboxypeptidase activity;MF:catalytic activity;MF:peptidase activity, acting on L-amino acid peptides;MF:peptidase activity	GO:0044238;GO:0019538;GO:0043170;GO:0071704;GO:0008150;GO:0008152;GO:0006508GO:0003674;GO:0008238;GO:0016787;GO:0004180;GO:0003824;GO:0070011;GO:0008233	K07260	vanY	map00550;map02020;map01502	Peptidoglycan biosynthesis;Two-component system;Vancomycin resistance	COG1876	M:Cell wall/membrane/envelope biogenesis	PF02557.14	VanY	D-alanyl-D-alanine carboxypeptidase	CYT	16	67	29.3	High
AW20_RS07515	AW20_RS07515	3.098	1.631	0.003081	up	yes	4691000000	1514000000	1.56292e+09	1.56962e+09	1.41051e+09	5.4976e+09	3.79204e+09	4784200806	BP:metabolic process;BP:biological_processCC:integral component of membrane;CC:cellular_component;CC:membrane part;CC:intrinsic component of membraneMF:cation binding;MF:hydrolase activity;MF:hydrolase activity, acting on ester bonds;MF:ion binding;MF:catalytic activity;MF:transferase activity;MF:molecular_function;MF:binding;MF:sulfuric ester hydrolase activity;MF:metal ion binding	GO:0008152;GO:0008150GO:0016021;GO:0005575;GO:0044425;GO:0031224GO:0043169;GO:0016787;GO:0016788;GO:0043167;GO:0003824;GO:0016740;GO:0003674;GO:0005488;GO:0008484;GO:0046872	------	------	------	------	COG1368	M:Cell wall/membrane/envelope biogenesis	PF00884.20	Sulfatase	Sulfatase	CYT	22	46	72.2	High
AW20_RS17605	AW20_RS17605	3.101	1.633	0.01285	up	yes	3144000000	1014000000	1.26098e+09	9.45521e+08	8.35882e+08	3.72838e+09	3.51464e+09	2190048471	------	------	------	------	------	------	------	------	PF01345.15	DUF11	Domain of unknown function DUF11	CYT	15	9	225	High
AW20_RS21985	AW20_RS21985	3.102	1.633	0.002613	up	yes	378800000	122100000	1.03164e+08	1.59279e+08	1.03786e+08	4.43023e+08	3.63882e+08	3.29403e+08	------	------	------	------	------	------	COG4086	S:Function unknown	PF06207.8	DUF1002	Protein of unknown function	CYT	6	28	31.5	High
AW20_RS24990	AW20_RS24990	3.104	1.634	0.007141	up	yes	9711000000	3129000000	1.26366e+09	3.82345e+09	4.29954e+09	8.76662e+09	1.14974e+10	8.87007e+09	BP:primary metabolic process;BP:protein metabolic process;BP:macromolecule metabolic process;BP:organic substance metabolic process;BP:biological_process;BP:metabolic process;BP:proteolysisCC:integral component of membrane;CC:cellular_component;CC:membrane part;CC:intrinsic component of membraneMF:molecular_function;MF:endopeptidase activity;MF:serine-type endopeptidase activity;MF:hydrolase acti…	GO:0044238;GO:0019538;GO:0043170;GO:0071704;GO:0008150;GO:0008152;GO:0006508GO:0016021;GO:0005575;GO:0044425;GO:0031224GO:0003674;GO:0004175;GO:0004252;GO:0016787;GO:0017171;GO:0003824;GO:0070011;GO:0008233;GO:0008236	------	------	------	------	COG0265	O:Posttranslational modification, protein turnover, chaperones	PF13365.3;PF13180.3;PF00089.23	Trypsin_2;PDZ_2;Trypsin	Trypsin-like peptidase domain;PDZ domain;Trypsin	CYT	20	58	43.9	High
AW20_RS02315	AW20_RS02315	3.108	1.636	0.2683	up	no	47000000	15120000	5.86538e+06	2.98723e+07	9.63157e+06	2.03468e+07	9.42064e+07	2.64438e+07	BP:organic substance metabolic process;BP:proteolysis;BP:biological_process;BP:metabolic process;BP:primary metabolic process;BP:protein metabolic process;BP:macromolecule metabolic processCC:intrinsic component of membrane;CC:integral component of membrane;CC:cellular_component;CC:membrane partMF:exopeptidase activity;MF:molecular_function;MF:binding;MF:serine-type D-Ala-D-Ala carboxypeptidase a…	GO:0071704;GO:0006508;GO:0008150;GO:0008152;GO:0044238;GO:0019538;GO:0043170GO:0031224;GO:0016021;GO:0005575;GO:0044425GO:0008238;GO:0003674;GO:0005488;GO:0009002;GO:0008233;GO:0008236;GO:0043169;GO:0004180;GO:0004185;GO:0043167;GO:0046872;GO:0016787;GO:0017171;GO:0003824;GO:0070008;GO:0070011	K07260	vanY	map00550;map02020;map01502	Peptidoglycan biosynthesis;Two-component system;Vancomycin resistance	COG1876	M:Cell wall/membrane/envelope biogenesis	PF02557.14	VanY	D-alanyl-D-alanine carboxypeptidase	CYT	3	19	27.7	High
AW20_RS23900	AW20_RS23900	3.118	1.641	0.03167	up	yes	705000000	226100000	2.05401e+08	2.66986e+08	206020804	4.37806e+08	9.42165e+08	7.35059e+08	BP:organophosphate catabolic process;BP:cellular catabolic process;BP:cellular lipid catabolic process;BP:single-organism process;BP:phospholipid catabolic process;BP:organic substance catabolic process;BP:lipid catabolic process;BP:organic substance metabolic process;BP:single-organism catabolic process;BP:phospholipid metabolic process;BP:lipid metabolic process;BP:cellular process;BP:single-or…	GO:0046434;GO:0044248;GO:0044242;GO:0044699;GO:0009395;GO:1901575;GO:0016042;GO:0071704;GO:0044712;GO:0006644;GO:0006629;GO:0009987;GO:0044710;GO:0008150;GO:0008152;GO:0044255;GO:0009056;GO:0044238;GO:0044237;GO:0006796;GO:0006793;GO:0019637;GO:0044763GO:0016787;GO:0042578;GO:0003674;GO:0008081;GO:0016829;GO:0016849;GO:0004436;GO:0016788;GO:0003824;GO:0047396;GO:0009975	K01771	plc	map00562	Inositol phosphate metabolism	------	------	PF00388.16	PI-PLC-X	Phosphatidylinositol-specific phospholipase C, X domain	EXC	8	29	38.1	High
AW20_RS21850	AW20_RS21850	3.132	1.647	0.01467	up	yes	211000000	67370000	8.55797e+07	5.2638e+07	6.3892e+07	2.62969e+08	1.48293e+08	2.21623e+08	------	------	------	------	------	------	------	------	PF13115.3	YtkA	YtkA-like	CYT	4	23	27.5	High
AW20_RS17485	AW20_RS17485	3.133	1.648	0.04771	up	yes	215500000	68780000	1.63467e+08	2.32017e+07	1.96698e+07	1.81806e+08	2.55196e+08	2.09348e+08	BP:cellular component assembly;BP:cellular biosynthetic process;BP:cellular component organization or biogenesis;BP:cofactor metabolic process;BP:cofactor biosynthetic process;BP:cellular component organization;BP:cellular process;BP:iron-sulfur cluster assembly;BP:biosynthetic process;BP:biological_process;BP:metabolic process;BP:metallo-sulfur cluster assembly;BP:cellular metabolic processMF:mo…	GO:0022607;GO:0044249;GO:0071840;GO:0051186;GO:0051188;GO:0016043;GO:0009987;GO:0016226;GO:0009058;GO:0008150;GO:0008152;GO:0031163;GO:0044237GO:0003674;GO:0005488;GO:0043169;GO:0051540;GO:0046914;GO:0043167;GO:0005506;GO:0046872;GO:0051536	------	------	------	------	------	------	PF01106.14	NifU	NifU-like domain	CYT	1	21	8.6	High
AW20_RS06310	AW20_RS06310	3.139	1.65	0.1315	up	no	24940000	7944000	7.75442e+06	9.01312e+06	7065808	4.23905e+07	1.98472e+07	1.25965e+07	------	------	K02389	flgD	map02040	Flagellar assembly	COG1843	N:Cell motility	PF03963.11	FlgD	Flagellar hook capping protein - N-terminal region	EXC	1	11	20.8	Low
AW20_RS12965	AW20_RS12965	3.146	1.654	0.000537	up	yes	5097000000	1620000000	1.97873e+09	1.67785e+09	1.20207e+09	5.57897e+09	4.69274e+09	5.0179e+09	BP:organic substance metabolic process;BP:carbohydrate metabolic process;BP:primary metabolic process;BP:metabolic process;BP:biological_processMF:hydrolase activity;MF:hydrolase activity, acting on carbon-nitroge;MF:catalytic activity;MF:molecular_function	GO:0071704;GO:0005975;GO:0044238;GO:0008152;GO:0008150GO:0016787;GO:0016810;GO:0003824;GO:0003674	------	------	------	------	COG0726	G:Carbohydrate transport and metabolism	PF01522.18	Polysacc_deac_1	Polysaccharide deacetylase	CYT	24	60	42.1	High
AW20_RS11100	AW20_RS11100	3.181	1.669	0.05612	up	no	799900000	251500000	2.96229e+08	2.59622e+08	1.98641e+08	1.18933e+09	7.09485e+08	5.00852e+08	BP:primary metabolic process;BP:protein metabolic process;BP:macromolecule metabolic process;BP:organic substance metabolic process;BP:biological_process;BP:metabolic process;BP:proteolysisCC:integral component of membrane;CC:cellular_component;CC:membrane part;CC:intrinsic component of membraneMF:molecular_function;MF:hydrolase activity;MF:catalytic activity;MF:peptidase activity	GO:0044238;GO:0019538;GO:0043170;GO:0071704;GO:0008150;GO:0008152;GO:0006508GO:0016021;GO:0005575;GO:0044425;GO:0031224GO:0003674;GO:0016787;GO:0003824;GO:0008233	K07284	srtA	------	------	COG3764	M:Cell wall/membrane/envelope biogenesis	PF04203.10	Sortase	Sortase family	CYT	7	31	23.1	High
AW20_RS04105	AW20_RS04105	3.192	1.674	0.04204	up	yes	579100000	181400000	1.41596e+08	2.64628e+08	137830578	5.22144e+08	8.24331e+08	3.90904e+08	CC:cellular_component;CC:membrane part;CC:integral component of membrane;CC:intrinsic component of membrane	GO:0005575;GO:0044425;GO:0016021;GO:0031224	------	------	------	------	------	------	PF05901.8;PF13425.3	Excalibur;O-antigen_lig	Excalibur calcium-binding domain;O-antigen ligase like membrane protein	EXC	2	12	38	High
AW20_RS22615	AW20_RS22615	3.198	1.677	2e-06	up	yes	5210000000	1629000000	1.61889e+09	1.72827e+09	1.54132e+09	5.22698e+09	5.09891e+09	5.30475e+09	BP:ion transmembrane transport;BP:hydrogen ion transmembrane transport;BP:generation of precursor metabolites and energy;BP:single-organism process;BP:single-organism metabolic process;BP:proton transport;BP:oxidation-reduction process;BP:transmembrane transport;BP:electron transport chain;BP:inorganic cation transmembrane transport;BP:transport;BP:cation transport;BP:monovalent inorganic cation …	GO:0034220;GO:1902600;GO:0006091;GO:0044699;GO:0044710;GO:0015992;GO:0055114;GO:0055085;GO:0022900;GO:0098662;GO:0006810;GO:0006812;GO:0015672;GO:0006818;GO:0006811;GO:0044765;GO:0008150;GO:0008152;GO:0051234;GO:0051179;GO:1902578;GO:0098660;GO:0044237;GO:0044763;GO:0009987;GO:0098655GO:0005886;GO:0031224;GO:0005575;GO:0016021;GO:0016020;GO:0044425;GO:0070469;GO:0044464GO:0046872;GO:0003674;GO:00…	K02275	coxB	map00190	Oxidative phosphorylation	COG2857;COG1622	C:Energy production and conversion;	PF00116.17;PF00034.18;PF02790.12;PF13442.3	COX2;Cytochrom_C;COX2_TM;Cytochrome_CBB3	Cytochrome C oxidase subunit II, periplasmic domain;Cytochrome c;Cytochrome C oxidase subunit II, transmembrane domain;Cytochrome C oxidase, cbb3-type, subunit III	CYT	14	42	39.1	High
AW20_RS27055	AW20_RS27055	3.225	1.689	0.000363	up	yes	1820000000	564400000	5.92151e+08	6.16618e+08	4.84574e+08	1.92764e+09	1.9224e+09	1.61109e+09	BP:glycosaminoglycan metabolic process;BP:cellular macromolecule biosynthetic process;BP:cell wall macromolecule metabolic process;BP:nitrogen compound metabolic process;BP:peptidoglycan biosynthetic process;BP:single-organism process;BP:cell wall macromolecule biosynthetic process;BP:organic substance biosynthetic process;BP:single-organism metabolic process;BP:single-organism biosynthetic proce…	GO:0030203;GO:0034645;GO:0044036;GO:0006807;GO:0009252;GO:0044699;GO:0044038;GO:1901576;GO:0044710;GO:0044711;GO:0044260;GO:0071704;GO:0009987;GO:0000270;GO:0009058;GO:0009059;GO:0044763;GO:0008152;GO:0006023;GO:1901564;GO:1901566;GO:0044249;GO:1901135;GO:0070589;GO:0044237;GO:0043170;GO:1901137;GO:0006022;GO:0008150;GO:0006024GO:0008144;GO:0003674;GO:0005488;GO:1901363;GO:1901681;GO:0043167;GO:0…	------	------	------	------	COG1680	V:Defense mechanisms	PF00144.21	Beta-lactamase	Beta-lactamase	CYT	21	38	75.8	High
AW20_RS23085	AW20_RS23085	3.233	1.693	0.1901	up	no	119200000	36870000	5.37827e+06	3.77542e+07	6.74923e+07	1.91391e+08	2.55879e+07	1.40551e+08	BP:glycosaminoglycan metabolic process;BP:cellular macromolecule biosynthetic process;BP:cell wall macromolecule metabolic process;BP:nitrogen compound metabolic process;BP:peptidoglycan biosynthetic process;BP:single-organism process;BP:cell wall macromolecule biosynthetic process;BP:organic substance biosynthetic process;BP:single-organism metabolic process;BP:single-organism biosynthetic proce…	GO:0030203;GO:0034645;GO:0044036;GO:0006807;GO:0009252;GO:0044699;GO:0044038;GO:1901576;GO:0044710;GO:0044711;GO:0044260;GO:0071704;GO:0009987;GO:0000270;GO:0009058;GO:0009059;GO:0044763;GO:0008152;GO:0006023;GO:1901564;GO:1901566;GO:0044249;GO:1901135;GO:0070589;GO:0044237;GO:0043170;GO:1901137;GO:0006022;GO:0008150;GO:0006024GO:0008144;GO:0003674;GO:0005488;GO:1901363;GO:1901681;GO:0043167;GO:0…	K08724	pbpB	map00550	Peptidoglycan biosynthesis	COG0768	M:Cell wall/membrane/envelope biogenesis	PF00905.19;PF03717.12;PF03793.16	Transpeptidase;PBP_dimer;PASTA	Penicillin binding protein transpeptidase domain;Penicillin-binding Protein dimerisation domain;PASTA domain	CYT	2	4	78.5	High
AW20_RS10515	AW20_RS10515	3.244	1.698	0.001038	up	yes	2224000000	685600000	5.59635e+08	8.27907e+08	6.69229e+08	2.11577e+09	2.54391e+09	2.01216e+09	BP:regulation of primary metabolic process;BP:regulation of metabolic process;BP:regulation of cellular biosynthetic process;BP:regulation of cellular metabolic process;BP:regulation of biological process;BP:regulation of cellular macromolecule biosynthetic process;BP:regulation of nucleobase-containing compound metabolic process;BP:biological regulation;BP:regulation of gene expression;BP:regula…	GO:0080090;GO:0019222;GO:0031326;GO:0031323;GO:0050789;GO:2000112;GO:0019219;GO:0065007;GO:0010468;GO:0060255;GO:0009889;GO:1903506;GO:0050794;GO:0008150;GO:0051171;GO:2001141;GO:0051252;GO:0006355;GO:0010556GO:0031224;GO:0016021;GO:0005575;GO:0044425	------	------	------	------	COG1316	K:Transcription	PF03816.11	LytR_cpsA_psr	Cell envelope-related transcriptional attenuator domain	CYT	12	38	44.1	High
AW20_RS20560	AW20_RS20560	3.253	1.702	0.02359	up	yes	128000000	39350000	4.58606e+07	2.7581e+07	44599016	1.64893e+08	1.36574e+08	8.24422e+07	BP:phosphorylation;BP:cellular nitrogen compound metabolic process;BP:nitrogen compound metabolic process;BP:small molecule metabolic process;BP:purine-containing compound metabolic process;BP:ribonucleotide metabolic process;BP:organic cyclic compound metabolic process;BP:nucleobase-containing compound metabolic process;BP:single-organism metabolic process;BP:guanosine-containing compound metabo…	GO:0016310;GO:0034641;GO:0006807;GO:0044281;GO:0072521;GO:0009259;GO:1901360;GO:0006139;GO:0044710;GO:1901068;GO:0042278;GO:0033875;GO:0071704;GO:0044699;GO:0015969;GO:0034032;GO:0019693;GO:0009987;GO:0006725;GO:0009150;GO:0009117;GO:0009116;GO:0008152;GO:0034035;GO:0009119;GO:0046128;GO:0055086;GO:0046483;GO:0044238;GO:1901564;GO:1901135;GO:0044763;GO:0044237;GO:0033865;GO:0006163;GO:1901657;GO:…	K07816	E2.7.6.5X	map00230	Purine metabolism	COG2357	S:Function unknown	PF04607.14	RelA_SpoT	Region found in RelA / SpoT proteins	CYT	1	3	25.6	Medium
AW20_RS08605	AW20_RS08605	3.259	1.704	0.03656	up	yes	7710000	2366000	0	3.69237e+06	1.03936e+06	7.10112e+06	6.63142e+06	9.39667e+06	BP:primary metabolic process;BP:protein metabolic process;BP:macromolecule metabolic process;BP:organic substance metabolic process;BP:biological_process;BP:metabolic process;BP:proteolysisMF:molecular_function;MF:endopeptidase activity;MF:metalloendopeptidase activity;MF:hydrolase activity;MF:catalytic activity;MF:peptidase activity, acting on L-amino acid peptides;MF:peptidase activity;MF:metal…	GO:0044238;GO:0019538;GO:0043170;GO:0071704;GO:0008150;GO:0008152;GO:0006508GO:0003674;GO:0004175;GO:0004222;GO:0016787;GO:0003824;GO:0070011;GO:0008233;GO:0008237	K08602	pepF, pepB	------	------	COG1164	E:Amino acid transport and metabolism	PF01432.17;PF08439.7	Peptidase_M3;Peptidase_M3_N	Peptidase family M3;Oligopeptidase F	CYT	1	3	70.3	Low
AW20_RS20400	AW20_RS20400	3.269	1.709	0.00022	up	yes	702600000	214900000	1.52235e+08	2.51074e+08	2.41516e+08	6.61266e+08	7.1061e+08	7.35884e+08	CC:cellular_component;CC:membrane part;CC:integral component of membrane;CC:intrinsic component of membrane	GO:0005575;GO:0044425;GO:0016021;GO:0031224	------	------	------	------	------	------	PF07423.8	DUF1510	Protein of unknown function	CYT	3	22	24	High
AW20_RS25740	AW20_RS25740	3.271	1.71	0.03401	up	yes	2800000000	855900000	9.90971e+08	8.43604e+08	7.33158e+08	3.98374e+09	1.95556e+09	2.46039e+09	BP:antibiotic catabolic process;BP:cellular catabolic process;BP:response to toxic substance;BP:cellular process;BP:biological_process;BP:metabolic process;BP:response to chemical;BP:catabolic process;BP:antibiotic metabolic process;BP:response to stimulus;BP:cellular metabolic process;BP:response to antibiotic;BP:drug metabolic processMF:beta-lactamase activity;MF:molecular_function;MF:zinc ion …	GO:0017001;GO:0044248;GO:0009636;GO:0009987;GO:0008150;GO:0008152;GO:0042221;GO:0009056;GO:0016999;GO:0050896;GO:0044237;GO:0046677;GO:0017144GO:0008800;GO:0003674;GO:0008270;GO:0043169;GO:0046914;GO:0043167;GO:0046872;GO:0016787;GO:0003824;GO:0016812;GO:0016810;GO:0005488	K17837	bla2, blm, ccrA, blaB	map01501	beta-Lactam resistance	------	------	PF00753.24	Lactamase_B	Metallo-beta-lactamase superfamily	CYT	12	48	28.2	High
AW20_RS20505	AW20_RS20505	3.273	1.711	0.001765	up	yes	605500000	185000000	1.33006e+08	2.15836e+08	2.06036e+08	5.17371e+08	6.91718e+08	6.075e+08	BP:organic substance metabolic process;BP:protein metabolic process;BP:macromolecule metabolic process;BP:biological_process;BP:metabolic process;BP:proteolysis;BP:primary metabolic processMF:serine-type endopeptidase activity;MF:endopeptidase activity;MF:hydrolase activity;MF:serine hydrolase activity;MF:catalytic activity;MF:peptidase activity, acting on L-amino acid peptides;MF:molecular_funct…	GO:0071704;GO:0019538;GO:0043170;GO:0008150;GO:0008152;GO:0006508;GO:0044238GO:0004252;GO:0004175;GO:0016787;GO:0017171;GO:0003824;GO:0070011;GO:0003674;GO:0008233;GO:0008236	K14647	vpr	map02024	Quorum sensing	COG1404	O:Posttranslational modification, protein turnover, chaperones	PF00082.19;PF02225.19;PF05922.13;PF13860.3	Peptidase_S8;PA;Inhibitor_I9;FlgD_ig	Subtilase family;PA domain;Peptidase inhibitor I9;FlgD Ig-like domain	EXC	9	14	98.7	High
AW20_RS16615	AW20_RS16615	3.292	1.719	0.02546	up	yes	152900000	46440000	8.26885e+06	8.01137e+07	5.09411e+07	1.11998e+08	1.89252e+08	1.57315e+08	BP:purine ribonucleoside monophosphate metabolic process;BP:small molecule metabolic process;BP:ribonucleoside monophosphate metabolic process;BP:organic cyclic compound metabolic process;BP:single-organism catabolic process;BP:single-organism metabolic process;BP:single-organism biosynthetic process;BP:ribonucleoside triphosphate metabolic process;BP:oxidoreduction coenzyme metabolic process;BP:…	GO:0009167;GO:0044281;GO:0009161;GO:1901360;GO:0044712;GO:0044710;GO:0044711;GO:0009199;GO:0006733;GO:0009205;GO:0046034;GO:0046031;GO:0032787;GO:0043436;GO:0046128;GO:0009179;GO:0046483;GO:1901564;GO:0016052;GO:0016051;GO:0006163;GO:0006165;GO:0019637;GO:0009141;GO:0044283;GO:0009144;GO:0006807;GO:0046496;GO:1901576;GO:1901575;GO:0051186;GO:0019318;GO:0019319;GO:0009150;GO:0008150;GO:0008152;GO:…	K01803	TPI, tpiA	map00010;map00051;map00710;map00562	Glycolysis / Gluconeogenesis;Fructose and mannose metabolism;Carbon fixation in photosynthetic organisms;Inositol phosphate metabolism	COG0149	G:Carbohydrate transport and metabolism	PF00121.15	TIM	Triosephosphate isomerase	CYT	5	29	26.4	High
AW20_RS26480	AW20_RS26480	3.307	1.726	0.01386	up	yes	1961000000	592900000	7.60795e+08	6.06057e+08	4.11866e+08	2.45725e+09	2.03659e+09	1.3884e+09	BP:cellular catabolic process;BP:small molecule metabolic process;BP:small molecule catabolic process;BP:single-organism process;BP:single-organism catabolic process;BP:organic substance catabolic process;BP:organic substance metabolic process;BP:cellular process;BP:single-organism metabolic process;BP:single-organism cellular process;BP:metabolic process;BP:catabolic process;BP:organic acid meta…	GO:0044248;GO:0044281;GO:0044282;GO:0044699;GO:0044712;GO:1901575;GO:0071704;GO:0009987;GO:0044710;GO:0044763;GO:0008152;GO:0009056;GO:0006082;GO:0016054;GO:0044237;GO:0008150GO:0003674;GO:0019875;GO:0016787;GO:0003824;GO:0016811;GO:0016810	------	------	------	------	COG1680	V:Defense mechanisms	PF00144.21	Beta-lactamase	Beta-lactamase	CYT	12	41	47.4	High
AW20_RS14220	AW20_RS14220	3.317	1.73	0.002974	up	yes	923700000	278500000	3.12689e+08	2.87066e+08	2.35784e+08	7.39409e+08	1.07072e+09	9.61001e+08	BP:cellular biosynthetic process;BP:cellular macromolecule biosynthetic process;BP:organic substance biosynthetic process;BP:cellular macromolecule metabolic process;BP:organic substance metabolic process;BP:cellular process;BP:biosynthetic process;BP:macromolecule biosynthetic process;BP:biological_process;BP:metabolic process;BP:cellular metabolic process;BP:macromolecule metabolic process;BP:t…	GO:0044249;GO:0034645;GO:1901576;GO:0044260;GO:0071704;GO:0009987;GO:0009058;GO:0009059;GO:0008150;GO:0008152;GO:0044237;GO:0043170;GO:0006414GO:0005737;GO:0044464;GO:0005575;GO:0044424GO:0043168;GO:0003676;GO:0035639;GO:0003674;GO:0005488;GO:0019001;GO:1901363;GO:0001883;GO:0001882;GO:0032561;GO:0000166;GO:1901265;GO:0032549;GO:0017076;GO:0005525;GO:0016787;GO:0008135;GO:0003924;GO:0017111;GO:00…	K02355	fusA, GFM, EFG	------	------	COG0480	J:Translation, ribosomal structure and biogenesis	PF00009.24;PF03764.15;PF14492.3;PF00679.21;PF03144.22;PF16658.2	GTP_EFTU;EFG_IV;EFG_II;EFG_C;GTP_EFTU_D2;RF3_C	Elongation factor Tu GTP binding domain;Elongation factor G, domain IV;Elongation Factor G, domain II;Elongation factor G C-terminus;Elongation factor Tu domain 2;Class II release factor RF3, C-terminal domain	CYT	19	40	76.3	High
AW20_RS25465	AW20_RS25465	3.357	1.747	0.002355	up	yes	6584000000	1961000000	2.37708e+09	1.984e+09	1.52314e+09	7.25878e+09	7.16053e+09	5.3327e+09	BP:single-organism metabolic process;BP:lipid metabolic process;BP:primary metabolic process;BP:organic substance metabolic process;BP:metabolic process;BP:biological_process;BP:single-organism processMF:cation binding;MF:catalytic activity;MF:hydrolase activity;MF:glycerophosphodiester phosphodiesterase activity;MF:phosphoric diester hydrolase activity;MF:hydrolase activity, acting on ester bond…	GO:0044710;GO:0006629;GO:0044238;GO:0071704;GO:0008152;GO:0008150;GO:0044699GO:0043169;GO:0003824;GO:0016787;GO:0008889;GO:0008081;GO:0016788;GO:0043167;GO:0042578;GO:0003674;GO:0005488;GO:0046872	K01126	E3.1.4.46, glpQ, ugpQ	map00564	Glycerophospholipid metabolism	COG0584	C:Energy production and conversion	PF03009.14	GDPD	Glycerophosphoryl diester phosphodiesterase family	CYT	16	59	36	High
AW20_RS28350	AW20_RS28350	3.36	1.748	0.06125	up	no	366900000	109200000	6.85796e+07	1.02611e+08	1.56306e+08	4.80871e+08	1.74964e+08	4.44852e+08	------	------	------	------	------	------	------	------	------	------	------	EXC	2	13	21.8	High
AW20_RS13075	AW20_RS13075	3.361	1.749	0.008535	up	yes	619100000	184200000	1.3945e+08	2.55061e+08	158104481	6.27691e+08	4.71493e+08	7.58088e+08	BP:proline catabolic process to glutamate;BP:small molecule biosynthetic process;BP:carboxylic acid metabolic process;BP:cellular amino acid catabolic process;BP:cellular biosynthetic process;BP:nitrogen compound metabolic process;BP:small molecule metabolic process;BP:glutamine family amino acid catabolic process;BP:glutamine family amino acid metabolic process;BP:single-organism process;BP:sing…	GO:0010133;GO:0044283;GO:0019752;GO:0009063;GO:0044249;GO:0006807;GO:0044281;GO:0009065;GO:0009064;GO:0044699;GO:0044712;GO:1901576;GO:0044710;GO:0044711;GO:0006562;GO:0006560;GO:0043650;GO:0006520;GO:0055114;GO:0008150;GO:0071704;GO:1901360;GO:0008652;GO:1901605;GO:1901607;GO:1901606;GO:0044238;GO:1901361;GO:0009987;GO:1901575;GO:0046700;GO:0009058;GO:0044763;GO:0008152;GO:0043436;GO:0044282;GO:…	K00294	E1.2.1.88	map00250;map00330	Alanine, aspartate and glutamate metabolism;Arginine and proline metabolism	COG1012	C:Energy production and conversion	PF00171.19	Aldedh	Aldehyde dehydrogenase family	CYT	15	36	56.3	High
AW20_RS16005	AW20_RS16005	3.372	1.754	0.06509	up	no	206000000	61100000	5.60626e+07	8.85488e+07	3.86825e+07	2.66303e+08	2.56607e+08	9.50991e+07	CC:cellular_component;CC:membrane part;CC:integral component of membrane;CC:intrinsic component of membrane	GO:0005575;GO:0044425;GO:0016021;GO:0031224	K02005	ABC.CD.TX	------	------	COG0845	M:Cell wall/membrane/envelope biogenesis	PF16576.2;PF13437.3;PF13533.3	HlyD_D23;HlyD_3;Biotin_lipoyl_2	Barrel-sandwich domain of CusB or HlyD membrane-fusion;HlyD family secretion protein;Biotin-lipoyl like	CYT	3	12	43.8	High
AW20_RS19635	AW20_RS19635	3.392	1.762	0.03244	up	yes	229200000	67580000	9.02731e+07	5.73935e+07	5.5084e+07	3.24117e+08	2.02319e+08	1.61026e+08	BP:iron ion transport;BP:single-organism process;BP:transition metal ion transport;BP:cellular process;BP:cation transport;BP:ion transport;BP:transport;BP:single-organism transport;BP:biological_process;BP:establishment of localization;BP:localization;BP:single-organism localization;BP:transmembrane transport;BP:single-organism cellular process;BP:metal ion transportMF:molecular_function;MF:bind…	GO:0006826;GO:0044699;GO:0000041;GO:0009987;GO:0006812;GO:0006811;GO:0006810;GO:0044765;GO:0008150;GO:0051234;GO:0051179;GO:1902578;GO:0055085;GO:0044763;GO:0030001GO:0003674;GO:0005488;GO:0016887;GO:0043169;GO:0042626;GO:0016820;GO:0046914;GO:0042623;GO:0043167;GO:0015399;GO:0005215;GO:0005506;GO:0046872;GO:0022804;GO:0016787;GO:0017111;GO:0003824;GO:0016818;GO:0043492;GO:0016817;GO:0016462;GO:0…	K02016	ABC.FEV.S	map02010	ABC transporters	COG0614	P:Inorganic ion transport and metabolism	PF01497.15	Peripla_BP_2	Periplasmic binding protein	CYT	6	32	36.1	High
AW20_RS17045	AW20_RS17045	3.467	1.794	0.0261	up	yes	4427000000	1277000000	1.24787e+09	1.09227e+09	1.4923e+09	3.75544e+09	3.30499e+09	6.21983e+09	MF:catalytic activity;MF:transferase activity;MF:molecular_function	GO:0003824;GO:0016740;GO:0003674	------	------	------	------	COG1376	S:Function unknown	PF03734.11	YkuD	L,D-transpeptidase catalytic domain	CYT	5	44	17	High
AW20_RS15380	AW20_RS15380	3.47	1.795	0.00794	up	yes	293000000	84450000	8.26609e+07	8.45906e+07	8.61071e+07	3.663e+08	2.19476e+08	2.93115e+08	BP:iron ion transport;BP:single-organism process;BP:transition metal ion transport;BP:cellular process;BP:cation transport;BP:ion transport;BP:transport;BP:single-organism transport;BP:biological_process;BP:establishment of localization;BP:localization;BP:single-organism localization;BP:transmembrane transport;BP:single-organism cellular process;BP:metal ion transportMF:molecular_function;MF:bind…	GO:0006826;GO:0044699;GO:0000041;GO:0009987;GO:0006812;GO:0006811;GO:0006810;GO:0044765;GO:0008150;GO:0051234;GO:0051179;GO:1902578;GO:0055085;GO:0044763;GO:0030001GO:0003674;GO:0005488;GO:0016887;GO:0043169;GO:0042626;GO:0016820;GO:0046914;GO:0042623;GO:0043167;GO:0015399;GO:0005215;GO:0005506;GO:0046872;GO:0022804;GO:0016787;GO:0017111;GO:0003824;GO:0016818;GO:0043492;GO:0016817;GO:0016462;GO:0…	K02016	ABC.FEV.S	map02010	ABC transporters	------	------	PF01497.15	Peripla_BP_2	Periplasmic binding protein	CYT	10	35	35.4	High
AW20_RS09095	AW20_RS09095	3.539	1.823	8.5e-05	up	yes	39600000000	11190000000	10063694915	1.29193e+10	1.05929e+10	4.17488e+10	4.03905e+10	3.66662e+10	BP:primary metabolic process;BP:metabolic process;BP:protein metabolic process;BP:macromolecule metabolic process;BP:organic substance metabolic process;BP:biological_process;BP:self proteolysis;BP:proteolysisCC:integral component of membrane;CC:cellular_component;CC:membrane part;CC:intrinsic component of membraneMF:molecular_function;MF:structural constituent of cell wall;MF:structural molecule…	GO:0044238;GO:0008152;GO:0019538;GO:0043170;GO:0071704;GO:0008150;GO:0097264;GO:0006508GO:0016021;GO:0005575;GO:0044425;GO:0031224GO:0003674;GO:0005199;GO:0005198	------	------	------	------	COG3209	M:Cell wall/membrane/envelope biogenesis	PF05593.11;PF11758.5	RHS_repeat;Bacteriocin_IIi	RHS Repeat;Aureocin-like type II bacteriocin	CYT	83	48	248.9	High
AW20_RS10445	AW20_RS10445	3.553	1.829	0.003532	up	yes	1760000000	495300000	2.66088e+08	6.22254e+08	5.97567e+08	1.50277e+09	1.69446e+09	2.08169e+09	BP:cellular process;BP:localization;BP:single-organism transport;BP:single-organism cellular process;BP:single-organism localization;BP:transport;BP:biological_process;BP:establishment of localization;BP:transmembrane transport;BP:single-organism processCC:membrane;CC:cellular_component	GO:0009987;GO:0051179;GO:0044765;GO:0044763;GO:1902578;GO:0006810;GO:0008150;GO:0051234;GO:0055085;GO:0044699GO:0016020;GO:0005575	K02005	ABC.CD.TX	------	------	COG0845	M:Cell wall/membrane/envelope biogenesis	PF16576.2;PF13437.3	HlyD_D23;HlyD_3	Barrel-sandwich domain of CusB or HlyD membrane-fusion;HlyD family secretion protein	CYT	12	35	39.8	High
AW20_RS24170	AW20_RS24170	3.589	1.844	0.0296	up	yes	31300000	8722000	1.00275e+07	8.77766e+06	7360710	2.18647e+07	2.76057e+07	4.44431e+07	BP:glutamine metabolic process;BP:small molecule biosynthetic process;BP:carboxylic acid metabolic process;BP:nitrogen compound metabolic process;BP:nitrogen cycle metabolic process;BP:glutamine family amino acid metabolic process;BP:organic substance biosynthetic process;BP:single-organism metabolic process;BP:single-organism biosynthetic process;BP:cellular amino acid metabolic process;BP:nitro…	GO:0006541;GO:0044283;GO:0019752;GO:0006807;GO:0071941;GO:0009064;GO:1901576;GO:0044710;GO:0044711;GO:0006520;GO:0009399;GO:0071704;GO:1901605;GO:0008652;GO:0009987;GO:0046394;GO:0009058;GO:0008150;GO:0008152;GO:0009084;GO:0043436;GO:0044763;GO:0044238;GO:0044699;GO:1901564;GO:1901566;GO:0006082;GO:0016053;GO:0044237;GO:1901607;GO:0006542;GO:0044249;GO:0044281GO:0005737;GO:0044464;GO:0005575;GO:0…	K01915	glnA, GLUL	map00630;map00220;map00250;map00910;map02020	Glyoxylate and dicarboxylate metabolism;Arginine biosynthesis;Alanine, aspartate and glutamate metabolism;Nitrogen metabolism;Two-component system	COG0174	E:Amino acid transport and metabolism	PF00120.21;PF03951.16	Gln-synt_C;Gln-synt_N	Glutamine synthetase, catalytic domain;Glutamine synthetase, beta-Grasp domain	CYT	3	8	50.1	High
AW20_RS05090	AW20_RS05090	3.625	1.858	4.7e-05	up	yes	1312000000	361900000	2.87714e+08	4.2532e+08	3.72588e+08	1.37174e+09	1.29462e+09	1.2692e+09	------	------	------	------	------	------	------	------	------	------	------	CYT	6	46	16.4	High
AW20_RS09345	AW20_RS09345	3.638	1.863	0.001056	up	yes	467500000	128500000	9.90006e+07	1.49903e+08	1.36745e+08	5.39742e+08	4.44253e+08	4.18397e+08	BP:protein folding;BP:cellular protein metabolic process;BP:protein peptidyl-prolyl isomerization;BP:cellular macromolecule metabolic process;BP:peptidyl-amino acid modification;BP:organic substance metabolic process;BP:cellular process;BP:cellular protein modification process;BP:macromolecule modification;BP:protein modification process;BP:biological_process;BP:metabolic process;BP:primary metab…	GO:0006457;GO:0044267;GO:0000413;GO:0044260;GO:0018193;GO:0071704;GO:0009987;GO:0006464;GO:0043412;GO:0036211;GO:0008150;GO:0008152;GO:0044238;GO:0018208;GO:0019538;GO:0044237;GO:0043170GO:0016020;GO:0005886;GO:0044464;GO:0005575GO:0003674;GO:0016859;GO:0003755;GO:0003824;GO:0016853	K07533	prsA	------	------	COG0760	O:Posttranslational modification, protein turnover, chaperones	PF13616.3;PF00639.18;PF13145.3	Rotamase_3;Rotamase;Rotamase_2	PPIC-type PPIASE domain;PPIC-type PPIASE domain;PPIC-type PPIASE domain	CYT	3	12	32.4	High
AW20_RS24915	AW20_RS24915	3.692	1.884	0.1557	up	no	205700000	55720000	8.22825e+07	4.34239e+07	4.1443e+07	1.41376e+08	3.73972e+08	1.01871e+08	BP:biological_process;BP:metabolic processMF:4 iron, 4 sulfur cluster binding;MF:carbon-oxygen lyase activity;MF:hydro-lyase activity;MF:catalytic activity;MF:molecular_function;MF:binding;MF:iron-sulfur cluster binding;MF:aconitate hydratase activity;MF:lyase activity;MF:metal cluster binding	GO:0008150;GO:0008152GO:0051539;GO:0016835;GO:0016836;GO:0003824;GO:0003674;GO:0005488;GO:0051536;GO:0003994;GO:0016829;GO:0051540	K01681	ACO, acnA	map00020;map00630;map00720	Citrate cycl;Glyoxylate and dicarboxylate metabolism;Carbon fixation pathways in prokaryotes	COG1048	C:Energy production and conversion	PF00330.17;PF00694.16	Aconitase;Aconitase_C	Aconitase family;Aconitase C-terminal domain	CYT	10	14	99	High
AW20_RS05705	AW20_RS05705	3.71	1.891	0.005032	up	yes	7792000000	2100000000	2.33162e+09	2.24364e+09	1.7235e+09	8.71653e+09	8.86681e+09	5.79195e+09	BP:glycosaminoglycan metabolic process;BP:nitrogen compound metabolic process;BP:peptidoglycan catabolic process;BP:organic substance catabolic process;BP:organic substance metabolic process;BP:glycosaminoglycan catabolic process;BP:peptidoglycan metabolic process;BP:biological_process;BP:metabolic process;BP:catabolic process;BP:macromolecule catabolic process;BP:organonitrogen compound metaboli…	GO:0030203;GO:0006807;GO:0009253;GO:1901575;GO:0071704;GO:0006027;GO:0000270;GO:0008150;GO:0008152;GO:0009056;GO:0009057;GO:1901564;GO:1901565;GO:1901136;GO:1901135;GO:0043170;GO:0006022;GO:0006026GO:0008745;GO:0003674;GO:0016787;GO:0003824;GO:0016811;GO:0016810	K01448	E3.5.1.28B, amiA, amiB, amiC	map01503	Cationic antimicrobial peptid	COG0860	M:Cell wall/membrane/envelope biogenesis	PF01520.15;PF00395.17	Amidase_3;SLH	N-acetylmuramoyl-L-alanine amidase;S-layer homology domain	CYT	15	49	45.3	High
AW20_RS07055	AW20_RS07055	3.725	1.897	0.02977	up	yes	2262000000	607300000	4.53665e+08	7.83185e+08	5.85111e+08	1.49198e+09	3.17553e+09	2.11828e+09	------	------	------	------	------	------	------	------	------	------	------	CYT	15	51	25.9	High
AW20_RS05385	AW20_RS05385	3.727	1.898	0.01193	up	yes	463300000	124300000	1.63617e+08	1.33013e+08	7.61632e+07	4.10038e+08	6.07874e+08	3.71878e+08	BP:biological_process;BP:pathogenesis;BP:multi-organism processCC:cellular_component;CC:membrane	GO:0008150;GO:0009405;GO:0051704GO:0005575;GO:0016020	K11033	nheA	map02024	Quorum sensing	------	------	PF05791.8	Bacillus_HBL	Bacillus haemolytic enterotoxin	CYT	11	42	43.6	High
AW20_RS19265	AW20_RS19265	3.752	1.908	0.124	up	no	41830000	11150000	1.34083e+07	9.65759e+06	1.03865e+07	2.25303e+07	0	6.1135e+07	BP:purine ribonucleoside monophosphate metabolic process;BP:small molecule metabolic process;BP:ribonucleoside monophosphate metabolic process;BP:organic cyclic compound metabolic process;BP:single-organism catabolic process;BP:single-organism metabolic process;BP:ribonucleoside triphosphate metabolic process;BP:oxidoreduction coenzyme metabolic process;BP:purine ribonucleoside triphosphate metab…	GO:0009167;GO:0044281;GO:0009161;GO:1901360;GO:0044712;GO:0044710;GO:0009199;GO:0006733;GO:0009205;GO:0046034;GO:0046031;GO:0032787;GO:0043436;GO:0046128;GO:0009179;GO:0046483;GO:1901564;GO:0016052;GO:0006163;GO:0006165;GO:0019637;GO:0009141;GO:0009144;GO:0006807;GO:0046496;GO:1901575;GO:0051186;GO:0006139;GO:0009150;GO:0008150;GO:0008152;GO:0044723;GO:0044724;GO:0044763;GO:0006753;GO:0006757;GO:…	K00873	PK, pyk	map00010;map00230;map00620	Glycolysis / Gluconeogenesis;Purine metabolism;Pyruvate metabolism	COG0469;COG3848	G:Carbohydrate transport and metabolism;	PF00224.18;PF02887.13;PF00391.20	PK;PK_C;PEP-utilizers	Pyruvate kinase, barrel domain;Pyruvate kinase, alpha/beta domain;PEP-utilising enzyme, mobile domain	CYT	5	9	62.2	High
AW20_RS04970	AW20_RS04970	3.763	1.912	0.000245	up	yes	3801000000	1010000000	6.48589e+08	1.28266e+09	1.09952e+09	4.01231e+09	3.58279e+09	3.80821e+09	BP:regulation of primary metabolic process;BP:regulation of metabolic process;BP:regulation of cellular biosynthetic process;BP:regulation of cellular metabolic process;BP:regulation of biological process;BP:regulation of cellular macromolecule biosynthetic process;BP:regulation of nucleobase-containing compound metabolic process;BP:biological regulation;BP:regulation of gene expression;BP:regula…	GO:0080090;GO:0019222;GO:0031326;GO:0031323;GO:0050789;GO:2000112;GO:0019219;GO:0065007;GO:0010468;GO:0060255;GO:0009889;GO:1903506;GO:0050794;GO:0008150;GO:0051171;GO:2001141;GO:0051252;GO:0006355;GO:0010556GO:0031224;GO:0016021;GO:0005575;GO:0044425	------	------	------	------	COG1316	K:Transcription	PF03816.11	LytR_cpsA_psr	Cell envelope-related transcriptional attenuator domain	CYT	12	43	37.4	High
AW20_RS14085	AW20_RS14085	3.765	1.913	0.2249	up	no	121900000	32380000	1.34015e+07	3.72181e+07	46510291	2.24198e+08	1.11931e+07	1.30208e+08	BP:primary metabolic process;BP:cellular biosynthetic process;BP:cellular macromolecule biosynthetic process;BP:cellular protein metabolic process;BP:cellular nitrogen compound biosynthetic process;BP:cellular macromolecule metabolic process;BP:peptide biosynthetic process;BP:organic substance metabolic process;BP:organonitrogen compound biosynthetic process;BP:organic substance biosynthetic proc…	GO:0044238;GO:0044249;GO:0034645;GO:0044267;GO:0044271;GO:0044260;GO:0043043;GO:0071704;GO:1901566;GO:1901576;GO:0009987;GO:0009058;GO:0009059;GO:0008150;GO:0008152;GO:1901564;GO:0043604;GO:0019538;GO:0034641;GO:0044237;GO:0043170;GO:0006807;GO:0043603;GO:0006518;GO:0006412GO:1990904;GO:0043229;GO:0043228;GO:0043226;GO:0030529;GO:0032991;GO:0005840;GO:0043232;GO:0044464;GO:0005575;GO:0044444;GO:0…	K02919	RP-L36, MRPL36, rpmJ	map03010	Ribosome	COG0257	J:Translation, ribosomal structure and biogenesis	PF00444.15	Ribosomal_L36	Ribosomal protein L36	CYT	1	24	4.3	High
AW20_RS27640	AW20_RS27640	3.781	1.919	0.03459	up	yes	463500000	122600000	1.01122e+08	1.26689e+08	1.39927e+08	5.7923e+08	2.48274e+08	5.62875e+08	CC:integral component of membrane;CC:cellular_component;CC:membrane part;CC:intrinsic component of membraneMF:sulfur compound binding;MF:anion binding;MF:organic acid binding;MF:amide binding;MF:penicillin binding;MF:carboxylic acid binding;MF:small molecule binding;MF:drug binding;MF:molecular_function;MF:binding;MF:organic cyclic compound binding;MF:monocarboxylic acid binding;MF:ion binding;MF…	GO:0016021;GO:0005575;GO:0044425;GO:0031224GO:1901681;GO:0043168;GO:0043177;GO:0033218;GO:0008658;GO:0031406;GO:0036094;GO:0008144;GO:0003674;GO:0005488;GO:0097159;GO:0033293;GO:0043167;GO:1901363	K21465	pbpA	map00550	Peptidoglycan biosynthesis	COG0768	M:Cell wall/membrane/envelope biogenesis	PF00905.19;PF03717.12	Transpeptidase;PBP_dimer	Penicillin binding protein transpeptidase domain;Penicillin-binding Protein dimerisation domain	CYT	11	20	81.4	High
AW20_RS27310	AW20_RS27310	3.793	1.923	0.004595	up	yes	6122000000	1614000000	1.45835e+09	2.12378e+09	1.26046e+09	7.46392e+09	6.00094e+09	4.90149e+09	BP:organophosphate catabolic process;BP:nucleotide metabolic process;BP:nucleotide catabolic process;BP:nucleic acid phosphodiester bond hydrolysis;BP:cellular nitrogen compound metabolic process;BP:nitrogen compound metabolic process;BP:small molecule metabolic process;BP:organic cyclic compound metabolic process;BP:organic cyclic compound catabolic process;BP:single-organism catabolic process;B…	GO:0046434;GO:0009117;GO:0009166;GO:0090305;GO:0034641;GO:0006807;GO:0044281;GO:1901360;GO:1901361;GO:0044712;GO:0006139;GO:0044710;GO:0071704;GO:0044699;GO:0044248;GO:0090304;GO:0009987;GO:0006725;GO:1901575;GO:0046700;GO:0019439;GO:0044763;GO:0008152;GO:0034655;GO:0009056;GO:0055086;GO:0046483;GO:0044238;GO:0044270;GO:0044237;GO:0043170;GO:0006796;GO:1901292;GO:0006793;GO:0019637;GO:0008150;GO:…	K11751	ushA	map00240;map00230;map00760	Pyrimidine metabolism;Purine metabolism;Nicotinate and nicotinamide metabolism	COG0737	F:Nucleotide transport and metabolism	PF02872.15;PF00149.25	5_nucleotid_C;Metallophos	5'-nucleotidase, C-terminal domain;Calcineurin-like phosphoesterase	CYT	20	63	57.9	High
AW20_RS20550	AW20_RS20550	3.797	1.925	0.3145	up	no	16100000	4240000	2.28747e+06	0	6.19312e+06	0	2.47902e+07	7.40937e+06	BP:dephosphorylation;BP:cellular process;BP:cellular metabolic process;BP:phosphate-containing compound metabolic process;BP:biological_process;BP:metabolic process;BP:phosphorus metabolic processMF:hydrolase activity;MF:phosphatase activity;MF:alkaline phosphatase activity;MF:phosphoric ester hydrolase activity;MF:catalytic activity;MF:hydrolase activity, acting on ester bonds;MF:molecular_funct…	GO:0016311;GO:0009987;GO:0044237;GO:0006796;GO:0008150;GO:0008152;GO:0006793GO:0016787;GO:0016791;GO:0004035;GO:0042578;GO:0003824;GO:0016788;GO:0003674	K01077	E3.1.3.1, phoA, phoB	map00730;map00627;map02020;map00790	Thiamine metabolism;Aminobenzoate degradation;Two-component system;Folate biosynthesis	COG1785	P:Inorganic ion transport and metabolism	PF00245.17;PF01676.15	Alk_phosphatase;Metalloenzyme	Alkaline phosphatase;Metalloenzyme superfamily	CYT	1	3	50.4	Low
AW20_RS11025	AW20_RS11025	3.808	1.929	0.1541	up	no	5979000000	1570000000	2.51692e+08	2.28414e+09	2.175e+09	1.13999e+09	8.14288e+09	8.65324e+09	BP:hydrogen ion transmembrane transport;BP:generation of precursor metabolites and energy;BP:ATP synthesis coupled electron transport;BP:single-organism process;BP:single-organism metabolic process;BP:proton transport;BP:oxidation-reduction process;BP:transmembrane transport;BP:electron transport chain;BP:inorganic cation transmembrane transport;BP:transport;BP:cation transport;BP:monovalent inor…	GO:1902600;GO:0006091;GO:0042773;GO:0044699;GO:0044710;GO:0015992;GO:0055114;GO:0055085;GO:0022900;GO:0098662;GO:0006810;GO:0006812;GO:0015672;GO:0006818;GO:0006811;GO:0044765;GO:0008150;GO:0008152;GO:0022904;GO:0051234;GO:0051179;GO:1902578;GO:0034220;GO:0098660;GO:0044237;GO:0044763;GO:0009987;GO:0098655GO:0005886;GO:0070469;GO:0031224;GO:0005575;GO:0016021;GO:0016020;GO:0044425;GO:0044464GO:00…	K02826	qoxA	map00190	Oxidative phosphorylation	COG1622	C:Energy production and conversion	PF02790.12	COX2_TM	Cytochrome C oxidase subunit II, transmembrane domain	CYT	10	50	33.3	High
AW20_RS19670	AW20_RS19670	3.823	1.935	0.03721	up	yes	73400000	19200000	3.29532e+07	1.56966e+07	8.93817e+06	1.02212e+08	7.15528e+07	4.64314e+07	BP:cellular response to oxidative stress;BP:protein folding;BP:ether metabolic process;BP:homeostatic process;BP:small molecule metabolic process;BP:cellular response to chemical stimulus;BP:sulfate assimilation;BP:regulation of biological process;BP:single-organism process;BP:single-organism metabolic process;BP:organic substance metabolic process;BP:biological regulation;BP:glycerol ether metab…	GO:0034599;GO:0006457;GO:0018904;GO:0042592;GO:0044281;GO:0070887;GO:0000103;GO:0050789;GO:0044699;GO:0044710;GO:0071704;GO:0065007;GO:0006662;GO:0065008;GO:0019725;GO:0009987;GO:0051716;GO:0050794;GO:0006950;GO:0008150;GO:0008152;GO:0042221;GO:0045454;GO:0006979;GO:0055114;GO:0050896;GO:0044237;GO:0006790;GO:0033554;GO:0044763GO:0005737;GO:0044464;GO:0005575;GO:0044424GO:0003674;GO:0016491;GO:00…	K03671	trxA	map04621	NOD-like receptor signaling pathway	------	------	PF00085.17;PF13905.3;PF13098.3;PF14595.3;PF00578.18;PF13899.3	Thioredoxin;Thioredoxin_8;Thioredoxin_2;Thioredoxin_9;AhpC-TSA;Thioredoxin_7	Thioredoxin;Thioredoxin-like;Thioredoxin-like domain;Thioredoxin;AhpC/TSA family;Thioredoxin-like	CYT	3	35	11.5	High
AW20_RS25070	AW20_RS25070	3.839	1.941	0.000511	up	yes	2300000000	599100000	4.57322e+08	7.7691e+08	5.62989e+08	2.10528e+09	2.56364e+09	2.23074e+09	BP:peptide transport;BP:single-organism process;BP:amide transport;BP:transmembrane transport;BP:nitrogen compound transport;BP:organic substance transport;BP:oligopeptide transport;BP:cellular process;BP:transport;BP:single-organism transport;BP:biological_process;BP:single-organism cellular process;BP:establishment of localization;BP:localization;BP:single-organism localizationCC:ATPase depende…	GO:0015833;GO:0044699;GO:0042886;GO:0055085;GO:0071705;GO:0071702;GO:0006857;GO:0009987;GO:0006810;GO:0044765;GO:0008150;GO:0044763;GO:0051234;GO:0051179;GO:1902578GO:0098533;GO:0005575;GO:0044459;GO:1902495;GO:1902494;GO:1990351;GO:1904949;GO:0043234;GO:0043190;GO:0032991;GO:0044464;GO:0098797;GO:0098796;GO:0044425GO:0003674;GO:0016887;GO:0015197;GO:0016820;GO:0042623;GO:0015399;GO:0022804;GO:00…	K15580	oppA, mppA	map02024;map02010;map01501	Quorum sensing;ABC transporters;beta-Lactam resistance	COG4166	E:Amino acid transport and metabolism	PF00496.19	SBP_bac_5	Bacterial extracellular solute-binding proteins, family 5 Middle	CYT	13	32	63.2	High
AW20_RS08220	AW20_RS08220	3.843	1.942	0.006298	up	yes	3908000000	1017000000	6.67702e+08	1.46287e+09	9.19307e+08	4.89614e+09	3.52531e+09	3.30244e+09	BP:developmental process;BP:reproduction;BP:asexual reproduction;BP:sporulation;BP:single-organism developmental process;BP:asexual sporulation;BP:biological_process;BP:single-organism process	GO:0032502;GO:0000003;GO:0019954;GO:0043934;GO:0044767;GO:0030436;GO:0008150;GO:0044699	K06336	tasA, cotN	------	------	------	------	PF12389.5	Peptidase_M73	Camelysin metallo-endopeptidase	CYT	11	38	21.5	High
AW20_RS25055	AW20_RS25055	3.848	1.944	0.2254	up	no	46940000	12200000	7.25193e+06	1.48592e+07	14478425	9.44681e+07	3.04456e+07	1.58932e+07	CC:cellular_component;CC:membrane part;CC:integral component of membrane;CC:intrinsic component of membrane	GO:0005575;GO:0044425;GO:0016021;GO:0031224	------	------	------	------	------	------	------	------	------	CYT	2	6	39.2	High
AW20_RS14090	AW20_RS14090	3.85	1.945	0.06414	up	no	39810000	10340000	1.51555e+07	8.90334e+06	6958282	0	5.29131e+07	2.67068e+07	BP:cellular process;BP:biological_process;BP:metabolic process;BP:cellular metabolic process;BP:translational initiationCC:cytoplasm;CC:cell part;CC:cellular_component;CC:intracellular partMF:molecular_function;MF:binding;MF:nucleic acid binding;MF:heterocyclic compound binding;MF:ribonucleoprotein complex binding;MF:ribosome binding;MF:hydrolase activity;MF:translation factor activity, RNA bindi…	GO:0009987;GO:0008150;GO:0008152;GO:0044237;GO:0006413GO:0005737;GO:0044464;GO:0005575;GO:0044424GO:0003674;GO:0005488;GO:0003676;GO:1901363;GO:0043021;GO:0043022;GO:0016787;GO:0008135;GO:0003824;GO:0097159;GO:0019843;GO:0003723;GO:0044877;GO:0003743	K02518	infA	------	------	COG0361	J:Translation, ribosomal structure and biogenesis	PF01176.16	eIF-1a	Translation initiation factor 1A / IF-1	CYT	2	49	8.2	High
AW20_RS27890	AW20_RS27890	3.86	1.949	0.001032	up	yes	1469000000	380600000	5.03506e+08	3.67126e+08	2.71054e+08	1.68482e+09	1.34924e+09	1.37279e+09	BP:primary metabolic process;BP:protein metabolic process;BP:macromolecule metabolic process;BP:organic substance metabolic process;BP:biological_process;BP:metabolic process;BP:proteolysisMF:molecular_function;MF:exopeptidase activity;MF:hydrolase activity;MF:carboxypeptidase activity;MF:serine hydrolase activity;MF:serine-type carboxypeptidase activity;MF:peptidase activity, acting on L-amino a…	GO:0044238;GO:0019538;GO:0043170;GO:0071704;GO:0008150;GO:0008152;GO:0006508GO:0003674;GO:0008238;GO:0016787;GO:0004180;GO:0017171;GO:0004185;GO:0070011;GO:0070008;GO:0009002;GO:0008233;GO:0003824;GO:0008236	K01286	E3.4.16.4	------	------	COG1680	V:Defense mechanisms	PF00144.21	Beta-lactamase	Beta-lactamase	CYT	16	55	42.1	High
AW20_RS14255	AW20_RS14255	3.875	1.954	0.000847	up	yes	174800000	45110000	2.8213e+07	5.91941e+07	4.79263e+07	1.6714e+08	1.60417e+08	1.96984e+08	BP:primary metabolic process;BP:cellular biosynthetic process;BP:cellular nitrogen compound metabolic process;BP:nitrogen compound metabolic process;BP:cellular macromolecule biosynthetic process;BP:cellular protein metabolic process;BP:cellular macromolecule metabolic process;BP:peptide biosynthetic process;BP:organic substance metabolic process;BP:organic substance biosynthetic process;BP:cellu…	GO:0044238;GO:0044249;GO:0034641;GO:0006807;GO:0034645;GO:0044267;GO:0044260;GO:0043043;GO:0071704;GO:1901576;GO:0009987;GO:0009058;GO:0009059;GO:0008150;GO:0008152;GO:0044271;GO:0043604;GO:1901564;GO:0043603;GO:1901566;GO:0019538;GO:0044237;GO:0043170;GO:0006518;GO:0006412GO:0015934;GO:0022625;GO:0044464;GO:0030529;GO:0005575;GO:0032991;GO:0044391;GO:1990904;GO:0044446;GO:0044444;GO:0044445;GO:0…	K02935	RP-L7, MRPL12, rplL	map03010	Ribosome	COG0222	J:Translation, ribosomal structure and biogenesis	PF00542.16;PF16320.2	Ribosomal_L12;Ribosomal_L12_N	Ribosomal protein L7/L12 C-terminal domain;Ribosomal protein L7/L12 dimerisation domain	CYT	3	28	12.5	High
AW20_RS07220	AW20_RS07220	3.879	1.956	0.02906	up	yes	17980000	4635000	0	3.82868e+06	5.44116e+06	2.01604e+07	0	1.57977e+07	BP:cellular component assembly;BP:macromolecular complex subunit organization;BP:cytochrome complex assembly;BP:cellular macromolecular complex assembly;BP:cellular component organization or biogenesis;BP:protein complex subunit organization;BP:cellular component organization;BP:macromolecular complex assembly;BP:cellular process;BP:protein complex assembly;BP:biological_process;BP:cellular prote…	GO:0022607;GO:0043933;GO:0017004;GO:0034622;GO:0071840;GO:0071822;GO:0016043;GO:0065003;GO:0009987;GO:0006461;GO:0008150;GO:0043623GO:0016021;GO:0031224;GO:0005575;GO:0044425GO:0003674;GO:0005488;GO:1901363;GO:0020037;GO:0046906;GO:0097159	------	------	------	------	COG0755	O:Posttranslational modification, protein turnover, chaperones	PF01578.17	Cytochrom_C_asm	Cytochrome C assembly protein	EXC	1	2	43.2	Medium
AW20_RS13310	AW20_RS13310	3.903	1.965	9.5e-05	up	yes	2004000000	513400000	4.33105e+08	6.5127e+08	4.55968e+08	2.13347e+09	1.94513e+09	1.9345e+09	BP:protein folding;BP:cellular process;BP:protein refolding;BP:biological_processCC:cytoplasm;CC:cell part;CC:cellular_component;CC:intracellular partMF:purine ribonucleoside triphosphate binding;MF:molecular_function;MF:binding;MF:ion binding;MF:heterocyclic compound binding;MF:purine nucleoside binding;MF:nucleoside binding;MF:unfolded protein binding;MF:nucleotide binding;MF:nucleoside phospha…	GO:0006457;GO:0009987;GO:0042026;GO:0008150GO:0005737;GO:0044464;GO:0005575;GO:0044424GO:0035639;GO:0003674;GO:0005488;GO:0043167;GO:1901363;GO:0001883;GO:0001882;GO:0051082;GO:0000166;GO:1901265;GO:0032549;GO:0017076;GO:0005524;GO:0043168;GO:0036094;GO:0032555;GO:0030554;GO:0097367;GO:0097159;GO:0032559;GO:0005515;GO:0032550;GO:0032553	K04077	groEL, HSPD1	map03018;map05134;map05152	RNA degradation;Legionellosis;Tuberculosis	COG0459	O:Posttranslational modification, protein turnover, chaperones	PF00118.21	Cpn60_TCP1	TCP-1/cpn60 chaperonin family	CYT	17	37	57.4	High
AW20_RS14270	AW20_RS14270	3.906	1.966	0.1166	up	no	51130000	13090000	3.19425e+06	1.76401e+07	18433534	1.46567e+07	6.50854e+07	7.36547e+07	BP:primary metabolic process;BP:cellular macromolecule biosynthetic process;BP:cellular biosynthetic process;BP:cellular protein metabolic process;BP:cellular nitrogen compound biosynthetic process;BP:cellular macromolecule metabolic process;BP:cellular amide metabolic process;BP:peptide biosynthetic process;BP:organic substance metabolic process;BP:organonitrogen compound biosynthetic process;BP…	GO:0044238;GO:0034645;GO:0044249;GO:0044267;GO:0044271;GO:0044260;GO:0043603;GO:0043043;GO:0071704;GO:1901566;GO:0043170;GO:1901576;GO:0009987;GO:0009058;GO:0009059;GO:0008150;GO:0008152;GO:1901564;GO:0043604;GO:0019538;GO:0034641;GO:0044237;GO:0006807;GO:0006518;GO:0006412GO:0044464;GO:0043226;GO:0043229;GO:0043228;GO:0030529;GO:0032991;GO:0005840;GO:0043232;GO:1990904;GO:0005575;GO:0044444;GO:0…	K02867	RP-L11, MRPL11, rplK	map03010	Ribosome	COG0080	J:Translation, ribosomal structure and biogenesis	PF03946.11;PF00298.16	Ribosomal_L11_N;Ribosomal_L11	Ribosomal protein L11, N-terminal domain;Ribosomal protein L11, RNA binding domain	CYT	2	11	14.9	High
AW20_RS22245	AW20_RS22245	3.915	1.969	0.2286	up	no	103400000	26410000	7.77815e+06	4.03046e+07	3.11561e+07	2.10186e+08	5.14125e+07	4.87447e+07	BP:primary metabolic process;BP:single-organism metabolic process;BP:carbohydrate metabolic process;BP:oligosaccharide metabolic process;BP:organic substance metabolic process;BP:biological_process;BP:metabolic process;BP:single-organism carbohydrate metabolic process;BP:single-organism processMF:oligo-1,6-glucosidase activity;MF:glucosidase activity;MF:hydrolase activity;MF:hydrolase activity, a…	GO:0044238;GO:0044710;GO:0005975;GO:0009311;GO:0071704;GO:0008150;GO:0008152;GO:0044723;GO:0044699GO:0004574;GO:0015926;GO:0016787;GO:0016798;GO:0003824;GO:0090599;GO:0004553;GO:0003674	K01182	IMA, malL	map00500;map00052	Starch and sucrose metabolism;Galactose metabolism	COG0366	G:Carbohydrate transport and metabolism	PF00128.21;PF16657.2	Alpha-amylase;Malt_amylase_C	Alpha amylase, catalytic domain;Maltogenic Amylase, C-terminal domain	CYT	1	3	65.9	High
AW20_RS06445	AW20_RS06445	3.946	1.98	0.2938	up	no	19270000	4884000	1.12791e+06	6.07458e+06	7.45056e+06	4.43623e+06	0	3.41119e+07	BP:locomotion;BP:chemotaxis;BP:taxis;BP:transport;BP:biological_process;BP:establishment of localization;BP:localizationMF:hydrolase activity;MF:hydrolase activity, acting on acid anhydrides, in phosphorus-containing anhydrides;MF:catalytic activity;MF:nucleoside-triphosphatase activity;MF:hydrolase activity, acting on acid anhydrides;MF:motor activity;MF:pyrophosphatase activity;MF:molecular_fun…	GO:0040011;GO:0006935;GO:0042330;GO:0006810;GO:0008150;GO:0051234;GO:0051179GO:0016787;GO:0016818;GO:0003824;GO:0017111;GO:0016817;GO:0003774;GO:0016462;GO:0003674	K02557	motB	map02030;map02040	Bacterial chemotaxis;Flagellar assembly	COG1360	N:Cell motility	PF00691.17;PF13677.3	OmpA;MotB_plug	OmpA family;Membrane MotB of proton-channel complex MotA/MotB	CYT	2	18	25.7	High
AW20_RS12115	AW20_RS12115	3.955	1.984	0.004498	up	yes	656100000	165900000	1.92841e+08	1.5785e+08	1.47092e+08	6.08653e+08	8.19248e+08	5.40388e+08	BP:glycosaminoglycan metabolic process;BP:cellular macromolecule biosynthetic process;BP:carbohydrate derivative biosynthetic process;BP:nitrogen compound metabolic process;BP:peptidoglycan biosynthetic process;BP:cell wall macromolecule biosynthetic process;BP:organic substance biosynthetic process;BP:single-organism metabolic process;BP:single-organism biosynthetic process;BP:cellular macromole…	GO:0030203;GO:0034645;GO:1901137;GO:0006807;GO:0009252;GO:0044038;GO:1901576;GO:0044710;GO:0044711;GO:0044260;GO:0008150;GO:0071704;GO:0044699;GO:0009987;GO:0000270;GO:0009058;GO:0009059;GO:0044763;GO:0008152;GO:0006023;GO:1901564;GO:1901566;GO:0044036;GO:0070589;GO:0044237;GO:0043170;GO:0006022;GO:0044249;GO:1901135;GO:0006024GO:0031224;GO:0016021;GO:0005575;GO:0044425GO:0008800;GO:0016787;GO:00…	------	------	------	------	COG1680	V:Defense mechanisms	PF00144.21	Beta-lactamase	Beta-lactamase	CYT	7	19	46.6	High
AW20_RS14750	AW20_RS14750	3.981	1.993	0.04704	up	yes	499600000	125500000	4.14967e+07	1.86018e+08	1.48954e+08	2.52149e+08	6.48388e+08	5.98379e+08	BP:purine ribonucleoside monophosphate metabolic process;BP:nucleotide biosynthetic process;BP:small molecule metabolic process;BP:ribonucleoside monophosphate metabolic process;BP:organic cyclic compound biosynthetic process;BP:purine nucleoside biosynthetic process;BP:purine ribonucleoside monophosphate biosynthetic process;BP:single-organism metabolic process;BP:single-organism biosynthetic pr…	GO:0009167;GO:0009165;GO:0044281;GO:0009161;GO:1901362;GO:0042451;GO:0009168;GO:0044710;GO:0044711;GO:0042455;GO:0006177;GO:0046037;GO:1901564;GO:0046129;GO:0046128;GO:0055114;GO:0046483;GO:1901566;GO:0006163;GO:0006164;GO:0019637;GO:0019438;GO:1901070;GO:0009163;GO:0006807;GO:1901576;GO:0009127;GO:1901068;GO:1901360;GO:0018130;GO:0006139;GO:0009156;GO:0009152;GO:0009150;GO:0008150;GO:0008152;GO:…	K00088	IMPDH, guaB	map00230	Purine metabolism	COG0517;COG0516	R:General function prediction only;F:Nucleotide transport and metabolism	PF00478.22;PF00571.25;PF03060.12;PF01070.15	IMPDH;CBS;NMO;FMN_dh	IMP dehydrogenase / GMP reductase domain;CBS domain;Nitronate monooxygenase;FMN-dependent dehydrogenase	CYT	14	39	52.3	High
AW20_RS20830	AW20_RS20830	4.061	2.022	0.008126	up	yes	3382000000	832800000	9.53961e+08	8.21862e+08	7.22712e+08	3.75524e+09	4.03178e+09	2.35967e+09	CC:integral component of membrane;CC:cellular_component;CC:membrane part;CC:intrinsic component of membraneMF:cation binding;MF:heme binding;MF:transition metal ion binding;MF:tetrapyrrole binding;MF:organic cyclic compound binding;MF:ion binding;MF:molecular_function;MF:binding;MF:iron ion binding;MF:metal ion binding;MF:heterocyclic compound binding;MF:electron carrier activity	GO:0016021;GO:0005575;GO:0044425;GO:0031224GO:0043169;GO:0020037;GO:0046914;GO:0046906;GO:0097159;GO:0043167;GO:0003674;GO:0005488;GO:0005506;GO:0046872;GO:1901363;GO:0009055	K13300	cccA	------	------	------	------	PF13442.3	Cytochrome_CBB3	Cytochrome C oxidase, cbb3-type, subunit III	CYT	6	48	12.5	High
AW20_RS23710	AW20_RS23710	4.063	2.023	0.1283	up	no	779600000	191900000	2.01439e+08	2.33143e+08	1.4126e+08	6.58796e+08	1.35946e+09	3.20485e+08	CC:cellular_component;CC:membrane;CC:cell part;CC:plasma membrane	GO:0005575;GO:0016020;GO:0044464;GO:0005886	K07335	bmpA, bmpB, tmpC	------	------	COG1744	R:General function prediction only	PF02608.11	Bmp	Basic membrane protein	CYT	10	34	38.4	High
AW20_RS17760	AW20_RS17760	4.065	2.023	0.06332	up	no	260900000	64180000	6.67458e+07	5.63173e+07	6.94729e+07	4.12775e+08	1.62094e+08	2.07948e+08	BP:purine ribonucleoside monophosphate metabolic process;BP:small molecule metabolic process;BP:ribonucleoside monophosphate metabolic process;BP:single-organism catabolic process;BP:single-organism metabolic process;BP:single-organism biosynthetic process;BP:ribonucleoside triphosphate metabolic process;BP:oxidoreduction coenzyme metabolic process;BP:purine ribonucleoside triphosphate metabolic …	GO:0009167;GO:0044281;GO:0009161;GO:0044712;GO:0044710;GO:0044711;GO:0009199;GO:0006733;GO:0009205;GO:0046034;GO:0046031;GO:0032787;GO:0043436;GO:0046128;GO:0009179;GO:0046483;GO:1901564;GO:0016052;GO:0016051;GO:0006163;GO:0006165;GO:0019637;GO:0009141;GO:0044283;GO:0009144;GO:0006807;GO:0046496;GO:1901576;GO:1901575;GO:0051186;GO:1901360;GO:0019318;GO:0019319;GO:0009150;GO:0008150;GO:0008152;GO:…	K01810	GPI, pgi	map00010;map00500;map00030;map00520	Glycolysis / Gluconeogenesis;Starch and sucrose metabolism;Pentose phosphate pathway;Amino sugar and nucleotide sugar metabolism	COG0166	G:Carbohydrate transport and metabolism	PF00342.16	PGI	Phosphoglucose isomerase	CYT	6	24	50.3	High
AW20_RS06845	AW20_RS06845	4.071	2.025	0.007502	up	yes	111100000	27290000	3.61647e+07	2.55464e+07	20172156	1.1025e+08	1.39434e+08	8.36791e+07	CC:integral component of membrane;CC:cellular_component;CC:membrane part;CC:intrinsic component of membraneMF:sulfur compound binding;MF:anion binding;MF:organic acid binding;MF:amide binding;MF:penicillin binding;MF:carboxylic acid binding;MF:small molecule binding;MF:drug binding;MF:molecular_function;MF:binding;MF:organic cyclic compound binding;MF:monocarboxylic acid binding;MF:ion binding;MF…	GO:0016021;GO:0005575;GO:0044425;GO:0031224GO:1901681;GO:0043168;GO:0043177;GO:0033218;GO:0008658;GO:0031406;GO:0036094;GO:0008144;GO:0003674;GO:0005488;GO:0097159;GO:0033293;GO:0043167;GO:1901363	K05366	mrcA	map00550;map01501	Peptidoglycan biosynthesis;beta-Lactam resistance	COG0744	M:Cell wall/membrane/envelope biogenesis	PF00912.19;PF00905.19;PF00041.18	Transgly;Transpeptidase;fn3	Transglycosylase;Penicillin binding protein transpeptidase domain;Fibronectin type III domain	CYT	3	7	99.5	High
AW20_RS08230	AW20_RS08230	4.09	2.032	0.06217	up	no	584400000	142900000	1.39078e+08	1.57287e+08	1.32308e+08	4.64199e+08	9.23254e+08	3.65661e+08	BP:organic substance metabolic process;BP:biological_process;BP:metabolic process;BP:proteolysis;BP:primary metabolic process;BP:protein metabolic process;BP:macromolecule metabolic processCC:intrinsic component of membrane;CC:integral component of membrane;CC:cellular_component;CC:membrane partMF:exopeptidase activity;MF:molecular_function;MF:serine-type D-Ala-D-Ala carboxypeptidase activity;MF:…	GO:0071704;GO:0008150;GO:0008152;GO:0006508;GO:0044238;GO:0019538;GO:0043170GO:0031224;GO:0016021;GO:0005575;GO:0044425GO:0008238;GO:0003674;GO:0009002;GO:0008233;GO:0008236;GO:0004180;GO:0004185;GO:0070008;GO:0016787;GO:0017171;GO:0003824;GO:0070011	K01286	E3.4.16.4	------	------	COG1686	M:Cell wall/membrane/envelope biogenesis	PF00768.17;PF13354.3	Peptidase_S11;Beta-lactamase2	D-alanyl-D-alanine carboxypeptidase;Beta-lactamase enzyme family	CYT	10	34	47.9	High
AW20_RS08195	AW20_RS08195	4.096	2.034	0.002685	up	yes	8688000000	2121000000	1.59803e+09	2.8397e+09	1.92508e+09	7.58156e+09	1.051e+10	7.97136e+09	BP:response to toxic substance;BP:organic substance metabolic process;BP:proteolysis;BP:biological_process;BP:metabolic process;BP:response to chemical;BP:primary metabolic process;BP:protein metabolic process;BP:response to stimulus;BP:macromolecule metabolic processMF:endopeptidase activity;MF:molecular_function;MF:zinc ion binding;MF:peptidase activity;MF:metallopeptidase activity;MF:cation bi…	GO:0009636;GO:0071704;GO:0006508;GO:0008150;GO:0008152;GO:0042221;GO:0044238;GO:0019538;GO:0050896;GO:0043170GO:0004175;GO:0003674;GO:0008270;GO:0008233;GO:0008237;GO:0043169;GO:0046914;GO:0043167;GO:0046872;GO:0016787;GO:0004222;GO:0003824;GO:0070011;GO:0005488	K09607	ina	------	------	COG4412	S:Function unknown	PF05547.8	Peptidase_M6	Immune inhibitor A peptidase M6	EXC	27	42	86.8	High
AW20_RS12975	AW20_RS12975	4.101	2.036	0.3001	up	no	33540000	8179000	0	1.21856e+07	4.17195e+06	3.56468e+07	5.93498e+07	5.6117e+06	BP:primary metabolic process;BP:protein metabolic process;BP:macromolecule metabolic process;BP:organic substance metabolic process;BP:biological_process;BP:metabolic process;BP:proteolysisCC:integral component of membrane;CC:cellular_component;CC:membrane part;CC:intrinsic component of membraneMF:aminopeptidase activity;MF:molecular_function;MF:hydrolase activity;MF:exopeptidase activity;MF:cata…	GO:0044238;GO:0019538;GO:0043170;GO:0071704;GO:0008150;GO:0008152;GO:0006508GO:0016021;GO:0005575;GO:0044425;GO:0031224GO:0004177;GO:0003674;GO:0016787;GO:0008238;GO:0003824;GO:0070011;GO:0008237;GO:0008233	K19689	ampS, pepS, ampT	------	------	COG2309	E:Amino acid transport and metabolism	PF02073.12	Peptidase_M29	Thermophilic metalloprotease	CYT	3	9	45.2	High
AW20_RS26890	AW20_RS26890	4.104	2.037	0.05469	up	no	6599000000	1608000000	2.40584e+08	1.59044e+09	2.99432e+09	4328256158	5.59706e+09	9.87077e+09	------	------	------	------	------	------	------	------	PF07889.9;PF08317.8;PF16888.2	DUF1664;Spc7;DUF5082	Protein of unknown function;Spc7 kinetochore protein;Domain of unknown function	CYT	6	17	42.1	High
AW20_RS08215	AW20_RS08215	4.113	2.04	0.001927	up	yes	4075000000	990700000	9.69505e+08	1.05367e+09	9.48849e+08	3.85032e+09	4.8965e+09	3.47828e+09	------	------	------	------	------	------	------	------	PF13256.3	DUF4047	Domain of unknown function	CYT	9	38	29.8	High
AW20_RS22385	AW20_RS22385	4.116	2.041	0.01702	up	yes	247300000	60080000	7.45195e+07	4.63388e+07	59386793	3.19945e+08	2.62182e+08	1.59689e+08	------	------	------	------	------	------	------	------	PF13158.3	DUF3993	Protein of unknown function	CYT	6	37	19.1	High
AW20_RS11525	AW20_RS11525	4.133	2.047	0.005083	up	yes	66330000	16050000	7.12994e+06	1.98767e+07	2.11404e+07	5.53435e+07	8.1501e+07	6.21403e+07	------	------	------	------	------	------	------	------	------	------	------	CYT	3	32	19.3	High
AW20_RS21485	AW20_RS21485	4.138	2.049	0.01754	up	yes	76180000	18410000	2.651e+07	9.92311e+06	1.87902e+07	1.0007e+08	7.6928e+07	5.1533e+07	BP:carboxylic acid metabolic process;BP:cellular amino acid catabolic process;BP:nitrogen compound metabolic process;BP:small molecule metabolic process;BP:small molecule catabolic process;BP:single-organism process;BP:single-organism catabolic process;BP:single-organism metabolic process;BP:cellular amino acid metabolic process;BP:organic substance metabolic process;BP:cellular catabolic process…	GO:0019752;GO:0009063;GO:0006807;GO:0044281;GO:0044282;GO:0044699;GO:0044712;GO:0044710;GO:0006520;GO:0071704;GO:0044248;GO:0009987;GO:1901575;GO:0008150;GO:0008152;GO:0043436;GO:1901564;GO:0009056;GO:0055114;GO:1901565;GO:0044238;GO:0009083;GO:0006082;GO:0046395;GO:0016054;GO:0044237;GO:0044763;GO:0009081GO:0005575;GO:0043234;GO:0032991;GO:0044464;GO:0044446;GO:0044444;GO:0017086;GO:0044429;GO:0…	K00166	BCKDHA, bkdA1	map00640;map00280	Propanoate metabolism;Valine, leucine and isoleucine degradation	COG1071	C:Energy production and conversion	PF00676.17	E1_dh	Dehydrogenase E1 component	CYT	5	18	36.7	High
AW20_RS04770	AW20_RS04770	4.188	2.066	0.00234	up	yes	94610000	22590000	2.26371e+07	2.87754e+07	1.63496e+07	1.01253e+08	7.52556e+07	1.07335e+08	BP:metabolic process;BP:ion homeostasis;BP:homeostatic process;BP:iron ion homeostasis;BP:transition metal ion homeostasis;BP:inorganic ion homeostasis;BP:single-organism process;BP:cellular transition metal ion homeostasis;BP:biological regulation;BP:regulation of biological quality;BP:cellular homeostasis;BP:cellular iron ion homeostasis;BP:cellular metal ion homeostasis;BP:cellular process;BP:…	GO:0008152;GO:0050801;GO:0042592;GO:0055072;GO:0055076;GO:0098771;GO:0044699;GO:0046916;GO:0065007;GO:0065008;GO:0019725;GO:0006879;GO:0006875;GO:0009987;GO:0044710;GO:0006873;GO:0006950;GO:0008150;GO:0030003;GO:0055065;GO:0055080;GO:0055082;GO:0055114;GO:0050896;GO:0048878;GO:0044763GO:0005737;GO:0044464;GO:0005575;GO:0044424GO:0003677;GO:0003674;GO:0005488;GO:0003676;GO:1901363;GO:0016491;GO:00…	K04047	dps	------	------	COG0783	P:Inorganic ion transport and metabolism	PF00210.21	Ferritin	Ferritin-like domain	CYT	4	37	16.6	High
AW20_RS17600	AW20_RS17600	4.194	2.068	0.1192	up	no	141500000	33740000	5.143e+07	1.1405e+07	3.83916e+07	5.01748e+07	2.34509e+08	1.39813e+08	MF:organic cyclic compound binding;MF:molecular_function;MF:binding;MF:nucleic acid binding;MF:DNA binding;MF:heterocyclic compound binding	GO:0097159;GO:0003674;GO:0005488;GO:0003676;GO:0003677;GO:1901363	------	------	------	------	COG3708	K:Transcription	PF14526.3;PF06445.12	Cass2;GyrI-like	Integron-associated effector binding protein;GyrI-like small molecule binding domain	CYT	3	20	18.2	High
AW20_RS10040	AW20_RS10040	4.204	2.072	0.000307	up	yes	5511000000	1311000000	1.17679e+09	1.272e+09	1.48513e+09	5.89941e+09	4.81699e+09	5.8156e+09	BP:cellular process;BP:cellular component organization;BP:external encapsulating structure organization;BP:biological_process;BP:cellular component organization or biogenesisCC:cell wall;CC:cell part;CC:external encapsulating structure;CC:cellular_component;CC:extracellular region;CC:S-layerMF:molecular_function;MF:structural molecule activity	GO:0009987;GO:0016043;GO:0045229;GO:0008150;GO:0071840GO:0005618;GO:0044464;GO:0030312;GO:0005575;GO:0005576;GO:0030115GO:0003674;GO:0005198	------	------	------	------	------	------	PF00395.17	SLH	S-layer homology domain	CYT	31	47	91.3	High
AW20_RS26375	AW20_RS26375	4.264	2.092	0.01201	up	yes	2880000000	675400000	2.59244e+08	7.19821e+08	1.04711e+09	2.80761e+09	2.13847e+09	3.69328e+09	------	------	------	------	------	------	------	------	PF14478.3	DUF4430	Domain of unknown function	CYT	9	36	31.4	High
AW20_RS21690	AW20_RS21690	4.269	2.094	0.01414	up	yes	2239000000	524500000	7.04423e+08	4.87352e+08	381762186	1.78023e+09	3.0381e+09	1.8987e+09	------	------	------	------	------	------	------	------	------	------	------	CYT	3	23	14.1	High
AW20_RS07105	AW20_RS07105	4.311	2.108	0.2426	up	no	19390000	4498000	1.68139e+06	6.3948e+06	5.41775e+06	1.31716e+07	4.63135e+06	4.03803e+07	BP:primary metabolic process;BP:cellular biosynthetic process;BP:cellular nitrogen compound metabolic process;BP:nitrogen compound metabolic process;BP:cellular macromolecule biosynthetic process;BP:cellular protein metabolic process;BP:cellular macromolecule metabolic process;BP:peptide biosynthetic process;BP:organic substance metabolic process;BP:organic substance biosynthetic process;BP:cellu…	GO:0044238;GO:0044249;GO:0034641;GO:0006807;GO:0034645;GO:0044267;GO:0044260;GO:0043043;GO:0071704;GO:1901576;GO:0009987;GO:0009058;GO:0009059;GO:0008150;GO:0008152;GO:0044271;GO:0043604;GO:1901564;GO:0043603;GO:1901566;GO:0019538;GO:0044237;GO:0043170;GO:0006518;GO:0006412GO:0044464;GO:0043232;GO:0030529;GO:0043226;GO:0032991;GO:0005840;GO:1990904;GO:0043229;GO:0005575;GO:0044444;GO:0043228;GO:0…	K02945	RP-S1, rpsA	map03010	Ribosome	COG0539	J:Translation, ribosomal structure and biogenesis	PF00575.20	S1	S1 RNA binding domain	CYT	5	15	42.1	High
AW20_RS18255	AW20_RS18255	4.375	2.129	0.03816	up	yes	602900000	137800000	1.28761e+08	1.64845e+08	1.19902e+08	8.65783e+08	6.03626e+08	3.39162e+08	------	------	------	------	------	------	COG5295;COG5295	W:Extracellular structures;U:Intracellular trafficking, secretion, and vesicular transport	PF00395.17;PF05901.8	SLH;Excalibur	S-layer homology domain;Excalibur calcium-binding domain	CYT	5	18	29.8	High
AW20_RS00330	AW20_RS00330	4.438	2.15	0.0865	up	no	2200000000	495700000	3.86672e+08	6.38415e+08	4.62124e+08	1.0475e+09	3.60723e+09	1.94562e+09	------	------	------	------	------	------	------	------	PF00395.17	SLH	S-layer homology domain	CYT	17	28	76.2	High
AW20_RS15755	AW20_RS15755	4.444	2.152	0.1814	up	no	18700000	4208000	0	5.44936e+06	2967608	2.57819e+07	0	1.1617e+07	BP:ribonucleoside monophosphate biosynthetic process;BP:purine ribonucleoside monophosphate metabolic process;BP:nucleotide biosynthetic process;BP:small molecule metabolic process;BP:ribonucleoside monophosphate metabolic process;BP:organic cyclic compound biosynthetic process;BP:purine nucleoside biosynthetic process;BP:purine ribonucleoside monophosphate biosynthetic process;BP:single-organism…	GO:0009156;GO:0009167;GO:0009165;GO:0044281;GO:0009161;GO:1901362;GO:0042451;GO:0009168;GO:0044710;GO:0044711;GO:0009199;GO:0009206;GO:0009205;GO:0009201;GO:0046034;GO:0046129;GO:0046128;GO:0042455;GO:0046483;GO:1901564;GO:1901566;GO:0006163;GO:0006164;GO:0019637;GO:0009163;GO:0009141;GO:0009142;GO:0009144;GO:0009145;GO:0006807;GO:0090662;GO:0015992;GO:0015991;GO:0009127;GO:0098662;GO:0098660;GO:…	K02112	ATPF1B, atpD	map00195;map00190	Photosynthesis;Oxidative phosphorylation	COG0055	C:Energy production and conversion	PF00006.22;PF02874.20	ATP-synt_ab;ATP-synt_ab_N	ATP synthase alpha/beta family, nucleotide-binding domain;ATP synthase alpha/beta family, beta-barrel domain	CYT	1	3	51.2	Medium
AW20_RS28305	AW20_RS28305	4.549	2.186	0.008455	up	yes	2792000000	613700000	4.242e+08	8.82064e+08	5.34691e+08	2.92412e+09	3.46154e+09	1.99167e+09	BP:organic substance metabolic process;BP:carbohydrate metabolic process;BP:primary metabolic process;BP:metabolic process;BP:biological_processMF:hydrolase activity;MF:hydrolase activity, acting on carbon-nitroge;MF:catalytic activity;MF:molecular_function	GO:0071704;GO:0005975;GO:0044238;GO:0008152;GO:0008150GO:0016787;GO:0016810;GO:0003824;GO:0003674	------	------	------	------	COG0726	G:Carbohydrate transport and metabolism	PF01522.18	Polysacc_deac_1	Polysaccharide deacetylase	EXC	16	61	30.7	High
AW20_RS21495	AW20_RS21495	4.553	2.187	0.0919	up	no	13050000	2866000	1.93397e+06	2.66177e+06	4002611	2.21916e+07	8.72337e+06	8.23295e+06	BP:carboxylic acid metabolic process;BP:cellular amino acid catabolic process;BP:nitrogen compound metabolic process;BP:small molecule metabolic process;BP:small molecule catabolic process;BP:single-organism process;BP:single-organism catabolic process;BP:single-organism metabolic process;BP:organic substance metabolic process;BP:cellular amino acid metabolic process;BP:cellular process;BP:organi…	GO:0019752;GO:0009063;GO:0006807;GO:0044281;GO:0044282;GO:0044699;GO:0044712;GO:0044710;GO:0071704;GO:0006520;GO:0009987;GO:1901575;GO:0044763;GO:0008152;GO:0043436;GO:1901564;GO:0009056;GO:0044248;GO:1901565;GO:0044238;GO:0009083;GO:0006082;GO:0046395;GO:0016054;GO:0044237;GO:0008150;GO:0009081GO:0005575;GO:0043234;GO:0032991;GO:0044464;GO:0044446;GO:0044444;GO:0017086;GO:0044429;GO:0044424;GO:0…	K09699	DBT, bkdB	map00640;map00280	Propanoate metabolism;Valine, leucine and isoleucine degradation	COG0508	C:Energy production and conversion	PF00198.20;PF00364.19;PF02817.14	2-oxoacid_dh;Biotin_lipoyl;E3_binding	2-oxoacid dehydrogenases acyltransferase;Biotin-requiring enzyme;e3 binding domain	CYT	1	3	47.4	High
AW20_RS12070	AW20_RS12070	4.597	2.201	6.7e-05	up	yes	561800000	122200000	9.56324e+07	1.39777e+08	1.31313e+08	5.24314e+08	5.61457e+08	5.99595e+08	BP:primary metabolic process;BP:carbohydrate metabolic process;BP:organic substance metabolic process;BP:metabolic process;BP:biological_processCC:cytoplasm;CC:cell part;CC:cellular_component;CC:intracellular partMF:lyase activity;MF:formate C-acetyltransferase activity;MF:transferase activity, transferring acyl groups;MF:catalytic activity;MF:acetyltransferase activity;MF:transferase activity;MF…	GO:0044238;GO:0005975;GO:0071704;GO:0008152;GO:0008150GO:0005737;GO:0044464;GO:0005575;GO:0044424GO:0016829;GO:0008861;GO:0016746;GO:0003824;GO:0016407;GO:0016740;GO:0003674;GO:0016747;GO:0016453;GO:0016408	K00656	E2.3.1.54, pflD	map00640;map00620;map00650	Propanoate metabolism;Pyruvate metabolism;Butanoate metabolism	COG1882	C:Energy production and conversion	PF02901.12;PF01228.18	PFL-like;Gly_radical	Pyruvate formate lyase-like;Glycine radical	CYT	18	38	84.5	High
AW20_RS13315	AW20_RS13315	4.651	2.218	0.0352	up	yes	102700000	22080000	2.89262e+07	2.16311e+07	1.568e+07	8.90375e+07	1.52063e+08	6.70355e+07	BP:protein folding;BP:'de novo' protein folding;BP:response to unfolded protein;BP:'de novo' posttranslational protein folding;BP:chaperone mediated protein folding requiring cofactor;BP:response to organic substance;BP:response to topologically incorrect protein;BP:cellular process;BP:response to stress;BP:biological_process;BP:response to chemical;BP:chaperone-mediated protein folding;BP:respon…	GO:0006457;GO:0006458;GO:0006986;GO:0051084;GO:0051085;GO:0010033;GO:0035966;GO:0009987;GO:0006950;GO:0008150;GO:0042221;GO:0061077;GO:0050896GO:1990220;GO:0043234;GO:0032991;GO:0044464;GO:0005575;GO:0044444;GO:0044445;GO:0016465;GO:0044424GO:0035639;GO:0003674;GO:0005488;GO:0043167;GO:1901363;GO:0001883;GO:0001882;GO:0043168;GO:0043169;GO:0051087;GO:0051082;GO:1901265;GO:0032549;GO:0017076;GO:00…	K04078	groES, HSPE1	------	------	------	------	PF00166.18	Cpn10	Chaperonin 10 Kd subunit	CYT	3	35	10.1	High
AW20_RS19115	AW20_RS19115	4.657	2.219	0.251	up	no	10940000	2349000	3.58637e+06	2.36401e+06	1.09562e+06	0	1.89724e+07	2.91293e+06	BP:response to stress;BP:biological_process;BP:response to stimulus	GO:0006950;GO:0008150;GO:0050896	------	------	------	------	COG0589	T:Signal transduction mechanisms	PF00582.23	Usp	Universal stress protein family	CYT	1	7	16.7	Medium
AW20_RS20020	AW20_RS20020	4.679	2.226	0.00707	up	yes	122600000	26200000	1.04835e+07	3.05685e+07	3.75384e+07	0	1.08964e+08	1.36274e+08	BP:regulation of cell morphogenesis;BP:regulation of anatomical structure morphogenesis;BP:regulation of developmental process;BP:regulation of cellular component organization;BP:regulation of cell shape;BP:biological regulation;BP:biological_process;BP:regulation of cellular process;BP:regulation of biological quality;BP:regulation of biological processCC:integral component of membrane;CC:cellul…	GO:0022604;GO:0022603;GO:0050793;GO:0051128;GO:0008360;GO:0065007;GO:0008150;GO:0050794;GO:0065008;GO:0050789GO:0016021;GO:0005575;GO:0044425;GO:0031224	K03570	mreC	------	------	COG1792	M:Cell wall/membrane/envelope biogenesis	PF04085.11	MreC	rod shape-determining protein MreC	CYT	6	29	31.4	High
AW20_RS17105	AW20_RS17105	4.729	2.242	0.01124	up	yes	39380000	8328000	4.48708e+06	8.37212e+06	1.21238e+07	2.64436e+07	4.34105e+07	4.82819e+07	------	------	------	------	------	------	------	------	PF14223.3	Retrotran_gag_2	gag-polypeptide of LTR copia-type	CYT	1	5	30.3	High
AW20_RS23825	AW20_RS23825	4.791	2.26	0.01747	up	yes	34820000	7268000	0	4.22614e+06	10309514	3.69134e+07	3.27331e+07	0	BP:developmental process;BP:reproduction;BP:asexual reproduction;BP:sporulation;BP:single-organism developmental process;BP:asexual sporulation;BP:biological_process;BP:single-organism processCC:cellular_component;CC:viral capsid;CC:virion part	GO:0032502;GO:0000003;GO:0019954;GO:0043934;GO:0044767;GO:0030436;GO:0008150;GO:0044699GO:0005575;GO:0019028;GO:0044423	K06328	cotE	------	------	------	------	PF10628.6	CotE	Outer spore coat protein E	CYT	1	15	20.4	Medium
AW20_RS17905	AW20_RS17905	4.804	2.264	0.219	up	no	411500000	85650000	1.79726e+07	9.92698e+07	1.39693e+08	8.28489e+08	3.29408e+08	7.67417e+07	BP:ribonucleoside diphosphate metabolic process;BP:coenzyme metabolic process;BP:phosphorylation;BP:ribonucleoside monophosphate metabolic process;BP:nucleotide metabolic process;BP:carboxylic acid metabolic process;BP:purine ribonucleoside monophosphate metabolic process;BP:cellular nitrogen compound metabolic process;BP:nitrogen compound metabolic process;BP:nicotinamide nucleotide metabolic pr…	GO:0009185;GO:0006732;GO:0016310;GO:0009161;GO:0009117;GO:0019752;GO:0009167;GO:0034641;GO:0006807;GO:0046496;GO:0072521;GO:0006725;GO:0006091;GO:0006090;GO:0009126;GO:0006096;GO:0044699;GO:0006139;GO:0044710;GO:0046128;GO:0019362;GO:0044723;GO:0009135;GO:0072524;GO:0042278;GO:0006733;GO:0046939;GO:0009259;GO:0071704;GO:0009199;GO:0016052;GO:1901360;GO:0009141;GO:0019637;GO:0046483;GO:0044281;GO:…	K00016	LDH, ldh	map00010;map00640;map00620;map00270	Glycolysis / Gluconeogenesis;Propanoate metabolism;Pyruvate metabolism;Cysteine and methionine metabolism	COG0039	C:Energy production and conversion	PF00056.20;PF02866.15	Ldh_1_N;Ldh_1_C	lactate/malate dehydrogenase, NAD binding domain;lactate/malate dehydrogenase, alpha/beta C-terminal domain	CYT	4	17	34.6	High
AW20_RS23540	AW20_RS23540	4.837	2.274	0.03943	up	yes	1009000000	208600000	7.83632e+07	3.00241e+08	247197491	4.97128e+08	1.30677e+09	1.22316e+09	BP:cellular biosynthetic process;BP:cellular macromolecule biosynthetic process;BP:organic substance biosynthetic process;BP:cellular macromolecule metabolic process;BP:organic substance metabolic process;BP:cellular process;BP:biosynthetic process;BP:macromolecule biosynthetic process;BP:biological_process;BP:metabolic process;BP:cellular metabolic process;BP:macromolecule metabolic process;BP:t…	GO:0044249;GO:0034645;GO:1901576;GO:0044260;GO:0071704;GO:0009987;GO:0009058;GO:0009059;GO:0008150;GO:0008152;GO:0044237;GO:0043170;GO:0006414GO:0005737;GO:0044464;GO:0005575;GO:0044424GO:0003676;GO:0003674;GO:0005488;GO:1901363;GO:0008135;GO:0097159;GO:0003723;GO:0003746	K02357	tsf, TSFM	------	------	COG0264	J:Translation, ribosomal structure and biogenesis	PF00889.16	EF_TS	Elongation factor TS	CYT	12	42	32.4	High
AW20_RS08285	AW20_RS08285	4.835	2.274	0.2318	up	no	46010000	9516000	1.10055e+07	1.1658e+07	5.88482e+06	7.86122e+07	1.34069e+07	0	------	------	------	------	------	------	------	------	------	------	------	CYT	1	9	13.7	Medium
AW20_RS10625	AW20_RS10625	4.844	2.276	0.007691	up	yes	344400000	71100000	5.45829e+07	6.35839e+07	9.51233e+07	4.30048e+08	2.45511e+08	3.57589e+08	------	------	------	------	------	------	------	------	PF13798.3	PCYCGC	Protein of unknown function with PCYCGC motif	CYT	5	46	18.7	High
AW20_RS18835	AW20_RS18835	4.869	2.284	0.04655	up	yes	77800000	15980000	2.13136e+07	1.53583e+07	1.12683e+07	1.1255e+08	8.24038e+07	3.84355e+07	BP:organic substance metabolic process;BP:primary metabolic process;BP:protein metabolic process;BP:macromolecule metabolic process;BP:biological_process;BP:metabolic process;BP:proteolysisMF:aminopeptidase activity;MF:hydrolase activity;MF:exopeptidase activity;MF:catalytic activity;MF:peptidase activity, acting on L-amino acid peptides;MF:molecular_function;MF:peptidase activity;MF:metallopepti…	GO:0071704;GO:0044238;GO:0019538;GO:0043170;GO:0008150;GO:0008152;GO:0006508GO:0004177;GO:0016787;GO:0008238;GO:0003824;GO:0070011;GO:0003674;GO:0008233;GO:0008237	K19689	ampS, pepS, ampT	------	------	COG2309	E:Amino acid transport and metabolism	PF02073.12	Peptidase_M29	Thermophilic metalloprotease	CYT	2	9	41.8	High
AW20_RS05700	AW20_RS05700	4.938	2.304	5e-06	up	yes	191900000	38860000	4.57313e+07	4.04488e+07	3.03922e+07	1.93571e+08	1.89371e+08	1.92654e+08	MF:hydrolase activity;MF:amidase activity;MF:hydrolase activity, acting on carbon-nitroge;MF:hydrolase activity, acting on carbon-nitroge;MF:catalytic activity;MF:molecular_function	GO:0016787;GO:0004040;GO:0016810;GO:0016811;GO:0003824;GO:0003674	------	------	------	------	COG4193	G:Carbohydrate transport and metabolism	PF00395.17;PF01832.17	SLH;Glucosaminidase	S-layer homology domain;Mannosyl-glycoprotein endo-beta-N-acetylglucosaminidase	CYT	8	20	51.4	High
AW20_RS21860	AW20_RS21860	4.965	2.312	0.03674	up	yes	14740000	2969000	3.09171e+06	0	2846843	1.24243e+07	0	1.70597e+07	BP:cellular nitrogen compound metabolic process;BP:nitrogen compound metabolic process;BP:small molecule metabolic process;BP:organic cyclic compound metabolic process;BP:nucleobase-containing compound metabolic process;BP:single-organism metabolic process;BP:organic substance metabolic process;BP:single-organism process;BP:cellular process;BP:cellular aromatic compound metabolic process;BP:biolo…	GO:0034641;GO:0006807;GO:0044281;GO:1901360;GO:0006139;GO:0044710;GO:0071704;GO:0044699;GO:0009987;GO:0006725;GO:0008150;GO:0009116;GO:0008152;GO:0055086;GO:0046483;GO:0044238;GO:1901564;GO:1901135;GO:0044237;GO:1901657;GO:0044763GO:0003674;GO:0004731;GO:0016740;GO:0016763;GO:0003824;GO:0016757	K03783	punA, PNP	map00240;map00230;map00760	Pyrimidine metabolism;Purine metabolism;Nicotinate and nicotinamide metabolism	COG0005	F:Nucleotide transport and metabolism	PF01048.17	PNP_UDP_1	Phosphorylase superfamily	CYT	3	17	29.5	High
AW20_RS22470	AW20_RS22470	4.983	2.317	0.2229	up	no	31250000	6271000	0	6.60648e+06	5935045	6.83312e+06	4.90106e+07	3.79024e+07	BP:purine ribonucleoside monophosphate metabolic process;BP:small molecule metabolic process;BP:ribonucleoside monophosphate metabolic process;BP:organic cyclic compound metabolic process;BP:single-organism catabolic process;BP:single-organism metabolic process;BP:single-organism biosynthetic process;BP:ribonucleoside triphosphate metabolic process;BP:oxidoreduction coenzyme metabolic process;BP:…	GO:0009167;GO:0044281;GO:0009161;GO:1901360;GO:0044712;GO:0044710;GO:0044711;GO:0009199;GO:0006733;GO:0009205;GO:0046034;GO:0046031;GO:0032787;GO:0043436;GO:0046128;GO:0009179;GO:0055114;GO:0046483;GO:1901564;GO:0016052;GO:0006163;GO:0071616;GO:0006165;GO:0019637;GO:0009141;GO:0009144;GO:0006807;GO:0046496;GO:1901575;GO:0051186;GO:0051188;GO:0035383;GO:0035384;GO:0009150;GO:0008150;GO:0008152;GO:…	K00161	PDHA, pdhA	map00020;map00010;map00620	Citrate cycl;Glycolysis / Gluconeogenesis;Pyruvate metabolism	COG1071	C:Energy production and conversion	PF00676.17;PF13292.3	E1_dh;DXP_synthase_N	Dehydrogenase E1 component;1-deoxy-D-xylulose-5-phosphate synthase	CYT	2	6	41.4	High
AW20_RS15325	AW20_RS15325	4.994	2.32	0.001556	up	yes	1967000000	393900000	4.33821e+08	4.57548e+08	290403259	1.58679e+09	2.2554e+09	2.05967e+09	BP:primary metabolic process;BP:protein metabolic process;BP:macromolecule metabolic process;BP:organic substance metabolic process;BP:biological_process;BP:metabolic process;BP:proteolysisMF:molecular_function;MF:exopeptidase activity;MF:hydrolase activity;MF:carboxypeptidase activity;MF:serine hydrolase activity;MF:serine-type carboxypeptidase activity;MF:peptidase activity, acting on L-amino a…	GO:0044238;GO:0019538;GO:0043170;GO:0071704;GO:0008150;GO:0008152;GO:0006508GO:0003674;GO:0008238;GO:0016787;GO:0004180;GO:0017171;GO:0004185;GO:0070011;GO:0070008;GO:0009002;GO:0008233;GO:0003824;GO:0008236	K01286	E3.4.16.4	------	------	COG1686	M:Cell wall/membrane/envelope biogenesis	PF00768.17;PF07943.10;PF13354.3;PF00144.21	Peptidase_S11;PBP5_C;Beta-lactamase2;Beta-lactamase	D-alanyl-D-alanine carboxypeptidase;Penicillin-binding protein 5, C-terminal domain;Beta-lactamase enzyme family;Beta-lactamase	CYT	14	37	47	High
AW20_RS00815	AW20_RS00815	5.072	2.343	0.00032	up	yes	18320000	3612000	3.54803e+06	5.39422e+06	1.89324e+06	1.97819e+07	1.71597e+07	1.80072e+07	------	------	------	------	------	------	------	------	------	------	------	CYT	1	15	15.9	Medium
AW20_RS06985	AW20_RS06985	5.107	2.352	0.005494	up	yes	69810000000	13670000000	6.81454e+09	1.56572e+10	1.85431e+10	5.30685e+10	69796365590	8.65696e+10	BP:single-organism process;BP:single-organism metabolic process;BP:biological_process;BP:metabolic process;BP:oxidation-reduction processCC:integral component of membrane;CC:intrinsic component of membrane;CC:cellular_component;CC:membrane partMF:oxidoreductase activity, acting on diphenols and related substances as donors, with copper protein as acceptor;MF:molecular_function;MF:binding;MF:oxido…	GO:0044699;GO:0044710;GO:0008150;GO:0008152;GO:0055114GO:0016021;GO:0031224;GO:0005575;GO:0044425GO:0052880;GO:0003674;GO:0005488;GO:0016491;GO:0043169;GO:0051540;GO:0009496;GO:0043167;GO:0046872;GO:0003824;GO:0009055;GO:0051536;GO:0051537;GO:0016679	K03886	MQCRA, qcrA, bfcA, petC	map00190	Oxidative phosphorylation	COG0723	C:Energy production and conversion	PF00355.23	Rieske	Rieske [2Fe-2S] domain	EXC	12	61	18.9	High
AW20_RS21490	AW20_RS21490	5.104	2.352	0.01783	up	yes	338500000	66320000	6.2127e+07	8.28941e+07	53925685	4.60191e+08	3.36361e+08	2.19074e+08	BP:carboxylic acid metabolic process;BP:cellular amino acid catabolic process;BP:nitrogen compound metabolic process;BP:small molecule metabolic process;BP:small molecule catabolic process;BP:single-organism process;BP:single-organism catabolic process;BP:single-organism metabolic process;BP:cellular amino acid metabolic process;BP:organic substance metabolic process;BP:cellular catabolic process…	GO:0019752;GO:0009063;GO:0006807;GO:0044281;GO:0044282;GO:0044699;GO:0044712;GO:0044710;GO:0006520;GO:0071704;GO:0044248;GO:0009987;GO:1901575;GO:0008150;GO:0008152;GO:0043436;GO:1901564;GO:0009056;GO:0055114;GO:1901565;GO:0044238;GO:0009083;GO:0006082;GO:0046395;GO:0016054;GO:0044237;GO:0044763;GO:0009081GO:0005575;GO:0043234;GO:0032991;GO:0044464;GO:0044446;GO:0044444;GO:0017086;GO:0044429;GO:0…	K00167	BCKDHB, bkdA2	map00640;map00280	Propanoate metabolism;Valine, leucine and isoleucine degradation	COG0022	C:Energy production and conversion	PF02779.21;PF02780.17;PF17147.1	Transket_pyr;Transketolase_C;PFOR_II	Transketolase, pyrimidine binding domain;Transketolase, C-terminal domain;Pyruvat	CYT	5	16	35.8	High
AW20_RS21470	AW20_RS21470	5.148	2.364	0.001174	up	yes	1550000000	301100000	2.07084e+08	3.65038e+08	3.31104e+08	1.76603e+09	1.27849e+09	1.60595e+09	BP:carboxylic acid metabolic process;BP:cellular amino acid catabolic process;BP:nitrogen compound metabolic process;BP:small molecule metabolic process;BP:small molecule catabolic process;BP:single-organism process;BP:single-organism catabolic process;BP:single-organism metabolic process;BP:cellular amino acid metabolic process;BP:organic substance metabolic process;BP:cellular catabolic process…	GO:0019752;GO:0009063;GO:0006807;GO:0044281;GO:0044282;GO:0044699;GO:0044712;GO:0044710;GO:0006520;GO:0071704;GO:0044248;GO:0009987;GO:1901575;GO:0008150;GO:0008152;GO:0043436;GO:0009056;GO:0055114;GO:0044238;GO:1901564;GO:1901565;GO:0006082;GO:0046395;GO:0016054;GO:0044237;GO:0044763;GO:0009081;GO:0009083GO:0016638;GO:0003674;GO:0016491;GO:0003824;GO:0050049;GO:0016639	K00263	E1.4.1.9	map00280;map00290	Valine, leucine and isoleucine degradation;Valine, leucine and isoleucine biosynthesis	COG0334	E:Amino acid transport and metabolism	PF02812.15;PF00208.18	ELFV_dehydrog_N;ELFV_dehydrog	Glu/Leu/Phe/Val dehydrogenase, dimerisation domain;Glutamate/Leucine/Phenylalanine/Valine dehydrogenase	CYT	10	32	39.8	High
AW20_RS07710	AW20_RS07710	5.161	2.368	0.002143	up	yes	4570000000	885500000	1.41528e+08	1.239e+09	1.27594e+09	5.06157e+09	4.79683e+09	3.85036e+09	CC:cellular_component;CC:membrane part;CC:integral component of membrane;CC:intrinsic component of membrane	GO:0005575;GO:0044425;GO:0016021;GO:0031224	------	------	------	------	------	------	------	------	------	CYT	9	33	19.9	High
AW20_RS10045	AW20_RS10045	5.171	2.37	0.02622	up	yes	5662000000	1095000000	7.73319e+08	1.14723e+09	1.36404e+09	4.33915e+09	4.355e+09	8.29322e+09	BP:cell wall organization or biogenesis;BP:cell wall biogenesis;BP:cellular process;BP:peptidoglycan-based cell wall biogenesis;BP:cellular component biogenesis;BP:biological_process;BP:cellular component organization or biogenesisCC:cell wall;CC:cell part;CC:external encapsulating structure;CC:cellular_component;CC:S-layer;CC:extracellular regionMF:structural constituent of cell wall;MF:molecula…	GO:0071554;GO:0042546;GO:0009987;GO:0009273;GO:0044085;GO:0008150;GO:0071840GO:0005618;GO:0044464;GO:0030312;GO:0005575;GO:0030115;GO:0005576GO:0005199;GO:0003674;GO:0005198	------	------	------	------	------	------	PF00395.17;PF02368.15	SLH;Big_2	S-layer homology domain;Bacterial Ig-like domain	CYT	19	32	86.6	High
AW20_RS19185	AW20_RS19185	5.232	2.387	0.06449	up	no	48850000	9337000	1.11529e+07	1.27822e+07	4.07568e+06	7.55429e+07	4.87085e+07	2.22949e+07	BP:organic substance metabolic process;BP:primary metabolic process;BP:metabolic process;BP:protein metabolic process;BP:macromolecule metabolic process;BP:biological_process;BP:proteolysisMF:aminopeptidase activity;MF:hydrolase activity;MF:dipeptidase activity;MF:exopeptidase activity;MF:catalytic activity;MF:peptidase activity, acting on L-amino acid peptides;MF:molecular_function;MF:proline di…	GO:0071704;GO:0044238;GO:0008152;GO:0019538;GO:0043170;GO:0008150;GO:0006508GO:0004177;GO:0016787;GO:0016805;GO:0008238;GO:0003824;GO:0070011;GO:0003674;GO:0102009;GO:0008233	K01271	pepQ	------	------	COG0006	E:Amino acid transport and metabolism	PF00557.21;PF01321.15	Peptidase_M24;Creatinase_N	Metallopeptidase family M24;Creatinase/Prolidase N-terminal domain	CYT	2	10	40.6	High
AW20_RS21465	AW20_RS21465	5.24	2.39	0.03167	up	yes	60840000	11610000	1.20891e+07	1.28974e+07	9.85111e+06	8.4157e+07	3.23834e+07	6.59766e+07	BP:fatty acid metabolic process;BP:carboxylic acid metabolic process;BP:small molecule metabolic process;BP:generation of precursor metabolites and energy;BP:single-organism process;BP:single-organism metabolic process;BP:organic substance metabolic process;BP:fermentation;BP:butyrate metabolic process;BP:lipid metabolic process;BP:cellular process;BP:monocarboxylic acid metabolic process;BP:sing…	GO:0006631;GO:0019752;GO:0044281;GO:0006091;GO:0044699;GO:0044710;GO:0071704;GO:0006113;GO:0019605;GO:0006629;GO:0009987;GO:0032787;GO:0044763;GO:0008152;GO:0043436;GO:0044255;GO:0055114;GO:0044238;GO:0015980;GO:0006082;GO:0044237;GO:0008150;GO:0046459GO:0003674;GO:0008959;GO:0016740;GO:0016746;GO:0016747;GO:0003824;GO:0050182;GO:0016407	K00634	ptb	map00650	Butanoate metabolism	COG0280	C:Energy production and conversion	PF01515.16	PTA_PTB	Phosphate acetyl/butaryl transferase	CYT	4	20	31.6	High
AW20_RS23420	AW20_RS23420	5.32	2.411	0.0764	up	no	51200000	9624000	1.4648e+07	7.36951e+06	6852979	6.98449e+07	1.65866e+07	6.71692e+07	BP:fatty acid biosynthetic process;BP:fatty acid metabolic process;BP:carboxylic acid metabolic process;BP:cellular biosynthetic process;BP:small molecule metabolic process;BP:small molecule biosynthetic process;BP:monocarboxylic acid biosynthetic process;BP:single-organism process;BP:organic substance biosynthetic process;BP:single-organism metabolic process;BP:single-organism biosynthetic proce…	GO:0006633;GO:0006631;GO:0019752;GO:0044249;GO:0044281;GO:0044283;GO:0072330;GO:0044699;GO:1901576;GO:0044710;GO:0044711;GO:0071704;GO:0006629;GO:0009987;GO:0032787;GO:0009058;GO:0044763;GO:0008152;GO:0043436;GO:0044255;GO:0008610;GO:0044238;GO:0006082;GO:0046394;GO:0016053;GO:0044237;GO:0008150GO:0005737;GO:0044464;GO:0005575;GO:0044424GO:0003674;GO:0000036;GO:0051192;GO:0048037;GO:0044620;GO:00…	K02078	acpP	map00061	Fatty acid biosynthesis	COG0236	I:Lipid transport and metabolism	PF00550.22	PP-binding	Phosphopantetheine attachment site	CYT	2	39	8.5	High
AW20_RS25735	AW20_RS25735	5.357	2.421	0.05072	up	no	307700000	57440000	5.753e+07	6.42743e+07	5.05268e+07	2.09211e+08	4.8845e+08	2.25413e+08	BP:glycosaminoglycan metabolic process;BP:cellular catabolic process;BP:nitrogen compound metabolic process;BP:peptidoglycan catabolic process;BP:organic substance catabolic process;BP:cellular macromolecule metabolic process;BP:cell wall macromolecule catabolic process;BP:organic substance metabolic process;BP:cellular process;BP:peptidoglycan metabolic process;BP:biological_process;BP:metabolic…	GO:0030203;GO:0044248;GO:0006807;GO:0009253;GO:1901575;GO:0044260;GO:0016998;GO:0071704;GO:0009987;GO:0000270;GO:0008150;GO:0008152;GO:1901564;GO:0009056;GO:0009057;GO:0044238;GO:0005975;GO:1901565;GO:0044036;GO:1901136;GO:1901135;GO:0044237;GO:0043170;GO:0006022;GO:0006026;GO:0006027GO:0031224;GO:0016021;GO:0005575;GO:0044425GO:0016798;GO:0003796;GO:0003674;GO:0005488;GO:0043169;GO:0043167;GO:00…	K07273	acm	------	------	COG3757	M:Cell wall/membrane/envelope biogenesis	PF01183.17	Glyco_hydro_25	Glycosyl hydrolases family 25	EXC	5	24	28.7	High
AW20_RS23040	AW20_RS23040	5.382	2.428	4.8e-05	up	yes	316300000	58770000	5.90217e+07	7.04385e+07	4.68571e+07	3.35937e+08	3.18261e+08	2.94556e+08	------	------	------	------	------	------	------	------	------	------	------	CYT	4	29	22.3	High
AW20_RS22475	AW20_RS22475	5.42	2.438	0.001866	up	yes	47280000	8723000	2.65389e+06	1.41827e+07	9.33376e+06	4.53022e+07	4.14021e+07	5.51263e+07	BP:acyl-CoA metabolic process;BP:coenzyme metabolic process;BP:carboxylic acid metabolic process;BP:cellular biosynthetic process;BP:small molecule metabolic process;BP:pyruvate metabolic process;BP:single-organism process;BP:single-organism metabolic process;BP:single-organism biosynthetic process;BP:cofactor biosynthetic process;BP:organic substance metabolic process;BP:thioester metabolic proc…	GO:0006637;GO:0006732;GO:0019752;GO:0044249;GO:0044281;GO:0006090;GO:0044699;GO:0044710;GO:0044711;GO:0051188;GO:0071704;GO:0035383;GO:0035384;GO:1901576;GO:0009987;GO:0032787;GO:0009058;GO:0051186;GO:0008150;GO:0008152;GO:0043436;GO:0055114;GO:0006084;GO:0006085;GO:0006086;GO:0006082;GO:0044272;GO:0044763;GO:0044237;GO:0006790;GO:0071616;GO:0006793;GO:0009108GO:0044464;GO:1990204;GO:0044445;GO:0…	K00162	PDHB, pdhB	map00020;map00010;map00620	Citrate cycl;Glycolysis / Gluconeogenesis;Pyruvate metabolism	COG0022	C:Energy production and conversion	PF02780.17;PF02779.21	Transketolase_C;Transket_pyr	Transketolase, C-terminal domain;Transketolase, pyrimidine binding domain	CYT	3	15	35.2	High
AW20_RS23190	AW20_RS23190	5.476	2.453	0.2241	up	no	51870000	9472000	1.17059e+07	1.18506e+07	4.85817e+06	1.10688e+08	2.09416e+07	2.39955e+07	BP:regulation of primary metabolic process;BP:regulation of metabolic process;BP:small molecule metabolic process;BP:organic cyclic compound metabolic process;BP:single-organism metabolic process;BP:posttranscriptional regulation of gene expression;BP:regulation of translational elongation;BP:regulation of macromolecule metabolic process;BP:oxoacid metabolic process;BP:heterocycle metabolic proce…	GO:0080090;GO:0019222;GO:0044281;GO:1901360;GO:0044710;GO:0010608;GO:0006448;GO:0060255;GO:0043436;GO:0046483;GO:1901564;GO:0043038;GO:0043039;GO:0006450;GO:0006807;GO:0034660;GO:0050789;GO:0044260;GO:0065007;GO:0065008;GO:0009889;GO:0050794;GO:0008150;GO:0006428;GO:0008152;GO:0016070;GO:0010556;GO:0034641;GO:0044699;GO:0006139;GO:0051246;GO:0009987;GO:0006725;GO:0034248;GO:0032268;GO:0006082;GO:…	K01870	IARS, ileS	map00970	Aminoacyl-tRNA biosynthesis	COG0060	J:Translation, ribosomal structure and biogenesis	PF00133.19;PF08264.10;PF09334.8;PF01406.16;PF06827.11;PF13603.3	tRNA-synt_1;Anticodon_1;tRNA-synt_1g;tRNA-synt_1e;zf-FPG_IleRS;tRNA-synt_1_2	tRNA synthetases class I;Anticodon-binding domain of tRNA;tRNA synthetases class I;tRNA synthetases class I;Zinc finger found in FPG and IleRS;Leucyl-tRNA synthetase, Domain 2	CYT	2	2	104.5	High
AW20_RS09935	AW20_RS09935	5.506	2.461	0.0259	up	yes	381600000	69310000	7.39573e+07	7.22881e+07	6.1671e+07	4.31599e+08	5.06924e+08	2.06384e+08	BP:peptide transport;BP:single-organism process;BP:amide transport;BP:transmembrane transport;BP:nitrogen compound transport;BP:organic substance transport;BP:oligopeptide transport;BP:cellular process;BP:transport;BP:single-organism transport;BP:biological_process;BP:single-organism cellular process;BP:establishment of localization;BP:localization;BP:single-organism localizationCC:ATPase depende…	GO:0015833;GO:0044699;GO:0042886;GO:0055085;GO:0071705;GO:0071702;GO:0006857;GO:0009987;GO:0006810;GO:0044765;GO:0008150;GO:0044763;GO:0051234;GO:0051179;GO:1902578GO:0098533;GO:0005575;GO:0044459;GO:1902495;GO:1902494;GO:1990351;GO:1904949;GO:0043234;GO:0043190;GO:0032991;GO:0044464;GO:0098797;GO:0098796;GO:0044425GO:0003674;GO:0015197;GO:0005215;GO:0015198;GO:0022892	K02035	ABC.PE.S	map02024	Quorum sensing	COG0747	E:Amino acid transport and metabolism	PF00496.19	SBP_bac_5	Bacterial extracellular solute-binding proteins, family 5 Middle	CYT	8	18	59.8	High
AW20_RS13605	AW20_RS13605	5.539	2.47	0.2647	up	no	224200000	40480000	5.39205e+07	3.54638e+07	3.20485e+07	5.06561e+08	1.02853e+08	6.32872e+07	------	------	------	------	------	------	------	------	PF01464.17	SLT	Transglycosylase SLT domain	CYT	3	21	19.9	High
AW20_RS24590	AW20_RS24590	5.587	2.482	0.1323	up	no	69110000	12370000	1.13452e+07	1.11214e+07	1.46416e+07	9.8258e+06	9.01501e+07	1.07347e+08	BP:metabolic process;BP:biological_processMF:transketolase activity;MF:cation binding;MF:ion binding;MF:catalytic activity;MF:transferase activity;MF:molecular_function;MF:binding;MF:transferase activity, transferring aldehyde or ketonic groups;MF:metal ion binding	GO:0008152;GO:0008150GO:0004802;GO:0043169;GO:0043167;GO:0003824;GO:0016740;GO:0003674;GO:0005488;GO:0016744;GO:0046872	K00615	E2.2.1.1, tktA, tktB	map00030;map01051;map00710	Pentose phosphate pathway;Biosynthesis of ansamycins;Carbon fixation in photosynthetic organisms	COG0021	G:Carbohydrate transport and metabolism	PF00456.18;PF02779.21;PF02780.17;PF00676.17;PF02775.18	Transketolase_N;Transket_pyr;Transketolase_C;E1_dh;TPP_enzyme_C	Transketolase, thiamine diphosphate binding domain;Transketolase, pyrimidine binding domain;Transketolase, C-terminal domain;Dehydrogenase E1 component;Thiamine pyrophosphate enzyme, C-terminal TPP binding domain	CYT	5	14	72.4	High
AW20_RS29700	AW20_RS29700	5.657	2.5	0.05902	up	no	776700000	137300000	1.33801e+08	1.48448e+08	1.29689e+08	6.09405e+08	1.25784e+09	4.62713e+08	BP:glycosaminoglycan metabolic process;BP:nitrogen compound metabolic process;BP:peptidoglycan catabolic process;BP:organic substance catabolic process;BP:organic substance metabolic process;BP:glycosaminoglycan catabolic process;BP:peptidoglycan metabolic process;BP:biological_process;BP:metabolic process;BP:catabolic process;BP:macromolecule catabolic process;BP:organonitrogen compound metaboli…	GO:0030203;GO:0006807;GO:0009253;GO:1901575;GO:0071704;GO:0006027;GO:0000270;GO:0008150;GO:0008152;GO:0009056;GO:0009057;GO:1901564;GO:1901565;GO:1901136;GO:1901135;GO:0043170;GO:0006022;GO:0006026GO:0008745;GO:0003674;GO:0016787;GO:0003824;GO:0016811;GO:0016810	------	------	------	------	------	------	------	------	------	CYT	5	27	26.6	High
AW20_RS22515	AW20_RS22515	5.665	2.502	0.2173	up	no	51380000	9070000	1.94869e+06	1.32198e+07	12041369	1.07041e+08	1.14424e+07	3.5658e+07	------	------	------	------	------	------	------	------	PF13790.3	SR1P	SR1 protein	CYT	1	48	4.6	High
AW20_RS14450	AW20_RS14450	5.703	2.512	0.005386	up	yes	15090000	2646000	2.32803e+06	2.95443e+06	2655450	0	1.2813e+07	1.73677e+07	BP:purine nucleoside metabolic process;BP:cellular biosynthetic process;BP:cellular nitrogen compound metabolic process;BP:nitrogen compound metabolic process;BP:nucleoside biosynthetic process;BP:purine-containing compound metabolic process;BP:purine-containing compound biosynthetic process;BP:single-organism cellular process;BP:organic cyclic compound biosynthetic process;BP:purine nucleoside b…	GO:0042278;GO:0044249;GO:0034641;GO:0006807;GO:0009163;GO:0072521;GO:0072522;GO:0044763;GO:1901362;GO:0042451;GO:1901360;GO:0006139;GO:0044711;GO:0071704;GO:0044699;GO:0043101;GO:0044281;GO:0018130;GO:0009119;GO:0042455;GO:1901576;GO:0009987;GO:0006725;GO:0044710;GO:0009058;GO:0008150;GO:0009116;GO:0008152;GO:0034654;GO:1901564;GO:0046129;GO:0046128;GO:0055086;GO:0046483;GO:0043094;GO:0044238;GO:…	K00760	hprT, hpt, HPRT1	map00230	Purine metabolism	COG0634	F:Nucleotide transport and metabolism	PF00156.24	Pribosyltran	Phosphoribosyl transferase domain	CYT	1	6	20.2	High
AW20_RS11750	AW20_RS11750	5.748	2.523	0.02054	up	yes	267500000	46540000	2.43873e+07	6.6654e+07	4.85709e+07	1.52979e+08	3.0671e+08	3.427e+08	BP:organic substance metabolic process;BP:proteolysis;BP:biological_process;BP:metabolic process;BP:primary metabolic process;BP:protein metabolic process;BP:macromolecule metabolic processCC:cellular_component;CC:extracellular regionMF:serine-type endopeptidase activity;MF:endopeptidase activity;MF:molecular_function;MF:zinc ion binding;MF:peptidase activity;MF:serine-type peptidase activity;MF:…	GO:0071704;GO:0006508;GO:0008150;GO:0008152;GO:0044238;GO:0019538;GO:0043170GO:0005575;GO:0005576GO:0004252;GO:0004175;GO:0003674;GO:0008270;GO:0008233;GO:0008236;GO:0043169;GO:0046914;GO:0043167;GO:0070011;GO:0046872;GO:0016787;GO:0017171;GO:0003824;GO:0005488	K01387	colA	------	------	COG3291	S:Function unknown	PF01752.14;PF08453.7;PF00801.17;PF04151.12	Peptidase_M9;Peptidase_M9_N;PKD;PPC	Collagenase;Peptidase family M9 N-terminal;PKD domain;Bacterial pre-peptidase C-terminal domain	EXC	7	10	109.8	High
AW20_RS17645	AW20_RS17645	5.767	2.528	0.1274	up	no	55870000	9688000	0	9860338	9.51524e+06	7.38034e+07	2.16971e+07	7.21134e+07	BP:organic substance metabolic process;BP:carbohydrate metabolic process;BP:primary metabolic process;BP:biological_process;BP:metabolic processMF:cation binding;MF:isomerase activity;MF:phosphopentomutase activity;MF:magnesium ion binding;MF:ion binding;MF:catalytic activity;MF:phosphomannomutase activity;MF:molecular_function;MF:binding;MF:intramolecular transferase activity, phosphotransferase…	GO:0071704;GO:0005975;GO:0044238;GO:0008150;GO:0008152GO:0043169;GO:0016853;GO:0008973;GO:0000287;GO:0043167;GO:0003824;GO:0004615;GO:0003674;GO:0005488;GO:0016868;GO:0016866;GO:0046872;GO:0004614	K01835	pgm	map00230;map00521;map00520;map00052;map00010;map00500;map00030	Purine metabolism;Streptomycin biosynthesis;Amino sugar and nucleotide sugar metabolism;Galactose metabolism;Glycolysis / Gluconeogenesis;Starch and sucrose metabolism;Pentose phosphate pathway	COG1109	G:Carbohydrate transport and metabolism	PF02878.13;PF02880.13;PF02879.13;PF00408.17	PGM_PMM_I;PGM_PMM_III;PGM_PMM_II;PGM_PMM_IV	Phosphoglucomutase/phosphomannomutase, alpha/beta/alpha domain I;Phosphoglucomutase/phosphomannomutase, alpha/beta/alpha domain III;Phosphoglucomutase/phosphomannomutase, alpha/beta/alpha domain II;Phosphoglucomutase/phosphomannomutase, C-terminal domain	CYT	6	15	64.1	High
AW20_RS20710	AW20_RS20710	5.972	2.578	0.002923	up	yes	367100000	61470000	3.70292e+07	9.03771e+07	5.70165e+07	2.9492e+08	4.48377e+08	3.58104e+08	BP:protein folding;BP:cellular process;BP:biological_processMF:purine ribonucleoside triphosphate binding;MF:molecular_function;MF:binding;MF:ion binding;MF:heterocyclic compound binding;MF:purine nucleoside binding;MF:nucleoside binding;MF:anion binding;MF:unfolded protein binding;MF:nucleotide binding;MF:nucleoside phosphate binding;MF:ribonucleoside binding;MF:purine nucleotide binding;MF:ATP …	GO:0006457;GO:0009987;GO:0008150GO:0035639;GO:0003674;GO:0005488;GO:0043167;GO:1901363;GO:0001883;GO:0001882;GO:0043168;GO:0051082;GO:0000166;GO:1901265;GO:0032549;GO:0017076;GO:0005524;GO:0036094;GO:0030554;GO:0097367;GO:0097159;GO:0032559;GO:0005515;GO:0032555;GO:0032550;GO:0032553	K04043	dnaK	map03018;map05152	RNA degradation;Tuberculosis	COG0443	O:Posttranslational modification, protein turnover, chaperones	PF00012.17;PF06723.10	HSP70;MreB_Mbl	Hsp70 protein;MreB/Mbl protein	CYT	10	18	65.7	High
AW20_RS15330	AW20_RS15330	5.992	2.583	0.244	up	no	14680000	2450000	1.22786e+06	2.42297e+06	3.70054e+06	3.23794e+07	3.69993e+06	7.96847e+06	BP:detoxification;BP:single-organism process;BP:single-organism metabolic process;BP:cellular oxidant detoxification;BP:cellular process;BP:cellular detoxification;BP:biological_process;BP:metabolic process;BP:oxidation-reduction processMF:molecular_function;MF:binding;MF:heterocyclic compound binding;MF:oxidoreductase activity;MF:cation binding;MF:ion binding;MF:oxidoreductase activity, acting o…	GO:0098754;GO:0044699;GO:0044710;GO:0098869;GO:0009987;GO:1990748;GO:0008150;GO:0008152;GO:0055114GO:0003674;GO:0005488;GO:1901363;GO:0016491;GO:0043169;GO:0043167;GO:0016684;GO:0020037;GO:0016209;GO:0003824;GO:0046872;GO:0046906;GO:0097159;GO:0004601	K00435	hemQ	map00860	Porphyrin and chlorophyll metabolism	COG3253	S:Function unknown	PF06778.9	Chlor_dismutase	Chlorite dismutase	CYT	1	7	28.6	Medium
AW20_RS13925	AW20_RS13925	6.013	2.588	0.01016	up	yes	182600000	30370000	2.79633e+07	3.54896e+07	2.76692e+07	2.46826e+08	1.36525e+08	1.64417e+08	BP:carboxylic acid metabolic process;BP:nitrogen compound metabolic process;BP:glutamine family amino acid metabolic process;BP:single-organism process;BP:single-organism metabolic process;BP:cellular amino acid metabolic process;BP:arginine metabolic process;BP:organic substance metabolic process;BP:alpha-amino acid metabolic process;BP:cellular process;BP:single-organism cellular process;BP:met…	GO:0019752;GO:0006807;GO:0009064;GO:0044699;GO:0044710;GO:0006520;GO:0006525;GO:0071704;GO:1901605;GO:0009987;GO:0044763;GO:0008152;GO:0043436;GO:0044238;GO:1901564;GO:0006082;GO:0044237;GO:0008150;GO:0044281GO:0004053;GO:0003674;GO:0005488;GO:0043169;GO:0043167;GO:0046872;GO:0016787;GO:0003824;GO:0016813;GO:0016810	K01476	E3.5.3.1, rocF, arg	map00220;map00330	Arginine biosynthesis;Arginine and proline metabolism	COG0010	E:Amino acid transport and metabolism	PF00491.18	Arginase	Arginase family	EXC	6	24	32.3	High
AW20_RS25935	AW20_RS25935	6.219	2.637	0.4519	up	no	68970000	11090000	1.74616e+07	0	4714806	1.72667e+08	1.51387e+07	1.91069e+07	------	------	------	------	------	------	COG1733	K:Transcription	PF01638.14	HxlR	HxlR-like helix-turn-helix	CYT	1	8	12.9	Medium
AW20_RS03550	AW20_RS03550	6.371	2.672	0.04869	up	yes	223800000	35130000	1.79896e+07	4.66755e+07	40729099	1.16499e+08	2.08607e+08	3.46208e+08	BP:single-organism metabolic process;BP:single-organism process;BP:metabolic process;BP:biological_process;BP:oxidation-reduction processMF:binding;MF:cation binding;MF:oxidoreductase activity, acting on CH-OH group of donors;MF:transition metal ion binding;MF:oxidoreductase activity, acting on the CH-OH group of donors, NAD or NADP as acceptor;MF:alcohol dehydrogenas;MF:ion binding;MF:catalytic …	GO:0044710;GO:0044699;GO:0008152;GO:0008150;GO:0055114GO:0005488;GO:0043169;GO:0016614;GO:0046914;GO:0016616;GO:0004022;GO:0043167;GO:0003824;GO:0003674;GO:0008270;GO:0046872;GO:0016491	K13953	adhP	map00626;map00010;map00625;map00350;map00071	Naphthalene degradation;Glycolysis / Gluconeogenesis;Chloroalkane and chloroalkene degradation;Tyrosine metabolism;Fatty acid degradation	COG1064	C:Energy production and conversion	PF08240.9;PF00107.23;PF13602.3	ADH_N;ADH_zinc_N;ADH_zinc_N_2	Alcohol dehydrogenase GroES-like domain;Zinc-binding dehydrogenase;Zinc-binding dehydrogenase	CYT	9	35	36.7	High
AW20_RS16620	AW20_RS16620	6.374	2.672	0.01606	up	yes	55410000	8693000	7.10719e+06	1.23812e+07	6.58955e+06	4.05612e+07	7.80898e+07	4.75938e+07	BP:purine ribonucleoside monophosphate metabolic process;BP:small molecule metabolic process;BP:small molecule catabolic process;BP:organic cyclic compound metabolic process;BP:single-organism catabolic process;BP:single-organism metabolic process;BP:cellular developmental process;BP:ribonucleoside triphosphate metabolic process;BP:oxidoreduction coenzyme metabolic process;BP:purine ribonucleosid…	GO:0009167;GO:0044281;GO:0044282;GO:1901360;GO:0044712;GO:0044710;GO:0048869;GO:0009199;GO:0006733;GO:0009205;GO:0046034;GO:0046031;GO:0032787;GO:0043436;GO:0046128;GO:0009179;GO:0046483;GO:1901564;GO:0016052;GO:0006163;GO:0006165;GO:0019637;GO:0019320;GO:0009141;GO:0009161;GO:0009144;GO:0006807;GO:0046496;GO:0050789;GO:1901575;GO:0051186;GO:0065007;GO:0048646;GO:0050793;GO:0019318;GO:0009150;GO:…	K15633	gpmI	map00680;map00010;map00260	Methane metabolism;Glycolysis / Gluconeogenesis;Glycine, serine and threonine metabolism	COG0696	G:Carbohydrate transport and metabolism	PF06415.10;PF01676.15	iPGM_N;Metalloenzyme	BPG-independent PGAM N-terminus;Metalloenzyme superfamily	CYT	2	4	56.2	High
AW20_RS22485	AW20_RS22485	6.579	2.718	1.6e-05	up	yes	894800000	136000000	1.8586e+08	1.0788e+08	1.14269e+08	9.24202e+08	8.98796e+08	8.61255e+08	BP:purine ribonucleoside monophosphate metabolic process;BP:small molecule metabolic process;BP:ribonucleoside monophosphate metabolic process;BP:organic cyclic compound metabolic process;BP:single-organism catabolic process;BP:single-organism metabolic process;BP:single-organism biosynthetic process;BP:ribonucleoside triphosphate metabolic process;BP:oxidoreduction coenzyme metabolic process;BP:…	GO:0009167;GO:0044281;GO:0009161;GO:1901360;GO:0044712;GO:0044710;GO:0044711;GO:0009199;GO:0006733;GO:0019725;GO:0009205;GO:0046034;GO:0046031;GO:0032787;GO:0043436;GO:1901564;GO:0046128;GO:0009179;GO:0055114;GO:0046483;GO:0016052;GO:0006163;GO:0071616;GO:0006165;GO:0019637;GO:0009141;GO:0009144;GO:0006807;GO:0046496;GO:0050789;GO:1901576;GO:1901575;GO:0051186;GO:0051188;GO:0065007;GO:0065008;GO:…	K00382	DLD, lpd, pdhD	map00630;map00280;map00620;map00010;map00260;map00020;map00640	Glyoxylate and dicarboxylate metabolism;Valine, leucine and isoleucine degradation;Pyruvate metabolism;Glycolysis / Gluconeogenesis;Glycine, serine and threonine metabolism;Citrate cycl;Propanoate metabolism	COG1249	C:Energy production and conversion	PF07992.11;PF02852.19;PF00070.24;PF13738.3;PF01134.19;PF00890.21;PF13450.3;PF12831.4	Pyr_redox_2;Pyr_redox_dim;Pyr_redox;Pyr_redox_3;GIDA;FAD_binding_2;NAD_binding_8;FAD_oxidored	Pyridine nucleotide-disulphide oxidoreductase;Pyridine nucleotide-disulphide oxidoreductase, dimerisation domain;Pyridine nucleotide-disulphide oxidoreductase;Pyridine nucleotide-disulphide oxidoreductase;Glucose inhibited division protein A;FAD binding domain;NA;FAD dependent oxidoreductase	CYT	12	35	49.4	High
AW20_RS14130	AW20_RS14130	6.595	2.721	0.1436	up	no	25020000	3794000	3.40562e+06	3.30088e+06	4675525	0	3.9457e+07	1.0574e+07	BP:primary metabolic process;BP:cellular biosynthetic process;BP:cellular nitrogen compound metabolic process;BP:nitrogen compound metabolic process;BP:cellular macromolecule biosynthetic process;BP:cellular protein metabolic process;BP:cellular macromolecule metabolic process;BP:peptide biosynthetic process;BP:organic substance metabolic process;BP:cytoplasmic translation;BP:organic substance bi…	GO:0044238;GO:0044249;GO:0034641;GO:0006807;GO:0034645;GO:0044267;GO:0044260;GO:0043043;GO:0071704;GO:0002181;GO:1901576;GO:0009987;GO:0009058;GO:0009059;GO:0008150;GO:0008152;GO:0044271;GO:0043604;GO:1901564;GO:0043603;GO:1901566;GO:0019538;GO:0044237;GO:0043170;GO:0006518;GO:0006412GO:0015934;GO:0022625;GO:0044464;GO:0005575;GO:0032991;GO:0030529;GO:0044391;GO:1990904;GO:0044446;GO:0044444;GO:0…	K02933	RP-L6, MRPL6, rplF	map03010	Ribosome	COG0097	J:Translation, ribosomal structure and biogenesis	PF00347.20	Ribosomal_L6	Ribosomal protein L6	CYT	1	8	19.5	High
AW20_RS12595	AW20_RS12595	6.657	2.735	0.00319	up	yes	53780000	8079000	5.65626e+06	1.37451e+07	4.83573e+06	4.05176e+07	6.09634e+07	5.98471e+07	BP:response to stimulus;BP:response to toxic substance;BP:response to stress;BP:biological_process;BP:response to chemical;BP:response to inorganic substance;BP:response to tellurium ion	GO:0050896;GO:0009636;GO:0006950;GO:0008150;GO:0042221;GO:0010035;GO:0046690	K05795	terD	------	------	COG2310	T:Signal transduction mechanisms	PF02342.15	TerD	TerD domain	CYT	3	28	21	High
AW20_RS00065	AW20_RS00065	6.751	2.755	0.002192	up	yes	92690000	13730000	4.48536e+06	2.54331e+07	11264232	9.21857e+07	0	9.31981e+07	CC:integral component of membrane;CC:cellular_component;CC:membrane part;CC:intrinsic component of membraneMF:cation binding;MF:transition metal ion binding;MF:ion binding;MF:molecular_function;MF:zinc ion binding;MF:metal ion binding;MF:binding	GO:0016021;GO:0005575;GO:0044425;GO:0031224GO:0043169;GO:0046914;GO:0043167;GO:0003674;GO:0008270;GO:0046872;GO:0005488	K09815	znuA	map02010	ABC transporters	------	------	PF09223.8	ZinT	ZinT	EXC	2	13	27.7	High
AW20_RS14215	AW20_RS14215	6.903	2.787	0.04492	up	yes	470300000	68130000	7.18232e+06	8.63376e+07	1.10862e+08	3.09315e+08	3.6088e+08	7.40589e+08	BP:cellular biosynthetic process;BP:cellular macromolecule biosynthetic process;BP:organic substance biosynthetic process;BP:cellular macromolecule metabolic process;BP:organic substance metabolic process;BP:cellular process;BP:biosynthetic process;BP:macromolecule biosynthetic process;BP:biological_process;BP:metabolic process;BP:cellular metabolic process;BP:macromolecule metabolic process;BP:t…	GO:0044249;GO:0034645;GO:1901576;GO:0044260;GO:0071704;GO:0009987;GO:0009058;GO:0009059;GO:0008150;GO:0008152;GO:0044237;GO:0043170;GO:0006414GO:0005737;GO:0044464;GO:0005575;GO:0044424GO:0043168;GO:0003676;GO:0035639;GO:0003674;GO:0005488;GO:0019001;GO:1901363;GO:0001883;GO:0001882;GO:0032561;GO:0000166;GO:1901265;GO:0032549;GO:0017076;GO:0005525;GO:0016787;GO:0008135;GO:0003924;GO:0017111;GO:00…	K02358	tuf, TUFM	------	------	COG0050	J:Translation, ribosomal structure and biogenesis	PF00009.24;PF03143.14;PF03144.22	GTP_EFTU;GTP_EFTU_D3;GTP_EFTU_D2	Elongation factor Tu GTP binding domain;Elongation factor Tu C-terminal domain;Elongation factor Tu domain 2	CYT	7	26	42.9	High
AW20_RS05995	AW20_RS05995	7.06	2.82	0.01824	up	yes	157300000	22280000	9.5046e+06	3.16662e+07	2.56671e+07	2.06706e+08	1.74163e+08	9.1116e+07	CC:cellular_component;CC:membrane part;CC:integral component of membrane;CC:intrinsic component of membrane	GO:0005575;GO:0044425;GO:0016021;GO:0031224	------	------	------	------	------	------	PF13786.3	DUF4179	Domain of unknown function	CYT	4	11	40.9	High
AW20_RS14885	AW20_RS14885	7.281	2.864	0.000358	up	yes	69540000	9551000	1.01964e+07	7.77936e+06	1.06777e+07	5.92619e+07	7.66652e+07	7.26911e+07	BP:primary metabolic process;BP:cellular macromolecule biosynthetic process;BP:cellular biosynthetic process;BP:cellular protein metabolic process;BP:cellular nitrogen compound biosynthetic process;BP:cellular macromolecule metabolic process;BP:cellular amide metabolic process;BP:peptide biosynthetic process;BP:organic substance metabolic process;BP:organonitrogen compound biosynthetic process;BP…	GO:0044238;GO:0034645;GO:0044249;GO:0044267;GO:0044271;GO:0044260;GO:0043603;GO:0043043;GO:0071704;GO:1901566;GO:0043170;GO:1901576;GO:0009987;GO:0009058;GO:0009059;GO:0008150;GO:0008152;GO:1901564;GO:0043604;GO:0019538;GO:0034641;GO:0044237;GO:0006807;GO:0006518;GO:0006412GO:0044464;GO:0043229;GO:0043228;GO:0043226;GO:0030529;GO:0032991;GO:0005840;GO:0043232;GO:1990904;GO:0005575;GO:0044444;GO:0…	K02990	RP-S6, MRPS6, rpsF	map03010	Ribosome	COG0360	J:Translation, ribosomal structure and biogenesis	PF01250.14	Ribosomal_S6	Ribosomal protein S6	CYT	2	17	11.3	High
AW20_RS01340	AW20_RS01340	7.288	2.866	0.1178	up	no	451100000	61900000	5.41645e+07	7.0828e+07	6.07089e+07	7.63319e+07	5.40406e+08	7.36647e+08	BP:primary metabolic process;BP:protein metabolic process;BP:macromolecule metabolic process;BP:organic substance metabolic process;BP:biological_process;BP:metabolic process;BP:proteolysisMF:molecular_function;MF:endopeptidase activity;MF:metalloendopeptidase activity;MF:hydrolase activity;MF:catalytic activity;MF:peptidase activity, acting on L-amino acid peptides;MF:peptidase activity;MF:metal…	GO:0044238;GO:0019538;GO:0043170;GO:0071704;GO:0008150;GO:0008152;GO:0006508GO:0003674;GO:0004175;GO:0004222;GO:0016787;GO:0003824;GO:0070011;GO:0008233;GO:0008237	------	------	------	------	COG3227	E:Amino acid transport and metabolism	PF02868.12;PF01447.15;PF07504.10	Peptidase_M4_C;Peptidase_M4;FTP	Thermolysin metallopeptidase, alpha-helical domain;Thermolysin metallopeptidase, catalytic domain;Fungalysin/Thermolysin Propeptide Motif	EXC	4	7	62.2	High
AW20_RS12600	AW20_RS12600	7.352	2.878	0.08869	up	no	186000000	25300000	4.77975e+07	1.59407e+07	12162140	3.24847e+08	1.41693e+08	9.16036e+07	BP:response to stimulus;BP:response to toxic substance;BP:response to stress;BP:biological_process;BP:response to chemical;BP:response to inorganic substance;BP:response to tellurium ion	GO:0050896;GO:0009636;GO:0006950;GO:0008150;GO:0042221;GO:0010035;GO:0046690	K05795	terD	------	------	COG2310	T:Signal transduction mechanisms	PF02342.15	TerD	TerD domain	CYT	3	19	21.4	High
AW20_RS09170	AW20_RS09170	7.458	2.899	0.246	up	no	1892000000	253700000	2.47624e+08	3.14022e+08	1.99418e+08	5.62729e+08	4299728395	8.13944e+08	CC:cellular_component;CC:membrane part;CC:integral component of membrane;CC:intrinsic component of membrane	GO:0005575;GO:0044425;GO:0016021;GO:0031224	K02172	blaR1	map01501	beta-Lactam resistance	COG4219;COG4219	T:Signal transduction mechanisms;K:Transcription	PF05569.8	Peptidase_M56	BlaR1 peptidase M56	CYT	13	28	73.7	High
AW20_RS07020	AW20_RS07020	7.549	2.916	0.04618	up	yes	362800000	48060000	7.00992e+07	3.50418e+07	39034070	3.63392e+08	5.52552e+08	1.72524e+08	BP:pyrimidine ribonucleotide metabolic process;BP:nucleotide biosynthetic process;BP:small molecule metabolic process;BP:pyrimidine nucleoside biosynthetic process;BP:organic cyclic compound biosynthetic process;BP:pyrimidine ribonucleoside metabolic process;BP:pyrimidine ribonucleoside biosynthetic process;BP:single-organism metabolic process;BP:single-organism biosynthetic process;BP:purine rib…	GO:0009218;GO:0009165;GO:0044281;GO:0046134;GO:1901362;GO:0046131;GO:0046132;GO:0044710;GO:0044711;GO:0009206;GO:0009205;GO:0046039;GO:0009201;GO:0046036;GO:0009209;GO:0009208;GO:0046129;GO:0046128;GO:0042455;GO:0046483;GO:1901564;GO:1901566;GO:0006163;GO:0006165;GO:0006164;GO:0019438;GO:1901070;GO:0009163;GO:0009148;GO:0009141;GO:0009142;GO:0009144;GO:0009145;GO:0009147;GO:0006807;GO:1901576;GO:…	K00940	ndk, NME	map00240;map00230	Pyrimidine metabolism;Purine metabolism	COG0105	F:Nucleotide transport and metabolism	PF00334.16	NDK	Nucleoside diphosphate kinase	CYT	4	30	16.6	High
AW20_RS02925	AW20_RS02925	8.388	3.068	0.1964	up	no	20030000	2388000	1.27158e+06	3.35835e+06	2.5338e+06	4.26891e+07	6.99118e+06	1.03963e+07	------	------	------	------	------	------	------	------	------	------	------	CYT	1	8	20.2	Medium
AW20_RS19915	AW20_RS19915	8.435	3.076	0.002729	up	yes	96670000	11460000	1.06734e+07	1.53072e+07	8404777	7.52215e+07	9.54562e+07	1.19332e+08	BP:protein localization;BP:protein folding;BP:protein transport;BP:cell division;BP:cellular protein metabolic process;BP:protein peptidyl-prolyl isomerization;BP:cellular macromolecule metabolic process;BP:peptidyl-amino acid modification;BP:organic substance metabolic process;BP:single-organism process;BP:organic substance transport;BP:macromolecule localization;BP:transport;BP:cellular process…	GO:0008104;GO:0006457;GO:0015031;GO:0051301;GO:0044267;GO:0000413;GO:0044260;GO:0018193;GO:0071704;GO:0044699;GO:0071702;GO:0033036;GO:0006810;GO:0009987;GO:0006464;GO:0045184;GO:0043412;GO:0036211;GO:0008150;GO:0008152;GO:0051234;GO:0051179;GO:0044238;GO:0007049;GO:0018208;GO:0019538;GO:0044237;GO:0043170;GO:0044763GO:0005737;GO:0044464;GO:0005575;GO:0044424GO:0003674;GO:0016859;GO:0003755;GO:00…	K03545	tig	------	------	COG0544	O:Posttranslational modification, protein turnover, chaperones	PF05698.11;PF05697.10;PF00254.25	Trigger_C;Trigger_N;FKBP_C	Bacterial trigger factor protein;Bacterial trigger factor protein;FKBP-type peptidyl-prolyl cis-trans isomerase	CYT	5	19	47.2	High
AW20_RS14080	AW20_RS14080	8.456	3.08	0.00012	up	yes	146800000	17360000	1.20181e+07	2.29594e+07	1.70907e+07	1.6198e+08	1.34125e+08	1.44318e+08	BP:primary metabolic process;BP:cellular biosynthetic process;BP:cellular nitrogen compound metabolic process;BP:nitrogen compound metabolic process;BP:organic substance biosynthetic process;BP:cellular component organization or biogenesis;BP:cellular nitrogen compound biosynthetic process;BP:cellular macromolecule metabolic process;BP:peptide biosynthetic process;BP:ribosome biogenesis;BP:organi…	GO:0044238;GO:0044249;GO:0034641;GO:0006807;GO:1901576;GO:0071840;GO:0044271;GO:0044260;GO:0043043;GO:0042254;GO:0071704;GO:0022613;GO:0043170;GO:0044267;GO:0009987;GO:0034645;GO:0009059;GO:0008150;GO:0008152;GO:1901564;GO:0043604;GO:0043603;GO:1901566;GO:0019538;GO:0009058;GO:0044237;GO:0044085;GO:0006518;GO:0006412GO:0015935;GO:0044464;GO:0044446;GO:0030529;GO:0044391;GO:0032991;GO:0005829;GO:1…	K02952	RP-S13, rpsM	map03010	Ribosome	COG0099	J:Translation, ribosomal structure and biogenesis	PF00416.19	Ribosomal_S13	Ribosomal protein S13/S18	CYT	3	24	13.8	High
AW20_RS06975	AW20_RS06975	8.976	3.166	0.3418	up	no	102600000	11430000	0	1.13567e+06	21723146	2.95835e+07	0	1.75549e+08	BP:single-organism metabolic process;BP:single-organism process;BP:biological_process;BP:metabolic process;BP:oxidation-reduction processCC:intrinsic component of membrane;CC:integral component of membrane;CC:cellular_component;CC:membrane partMF:heterocyclic compound binding;MF:molecular_function;MF:binding;MF:NADH dehydrogenase activity;MF:oxidoreductase activity;MF:cation binding;MF:transition…	GO:0044710;GO:0044699;GO:0008150;GO:0008152;GO:0055114GO:0031224;GO:0016021;GO:0005575;GO:0044425GO:1901363;GO:0003674;GO:0005488;GO:0003954;GO:0016491;GO:0043169;GO:0046914;GO:0043167;GO:0005506;GO:0046872;GO:0020037;GO:0003824;GO:0009055;GO:0046906;GO:0097159;GO:0016651	K03888	MQCRC, qcrC, bfcC, petD	map00190	Oxidative phosphorylation	COG2010;COG1290	C:Energy production and conversion;	PF13442.3;PF00032.14	Cytochrome_CBB3;Cytochrom_B_C	Cytochrome C oxidase, cbb3-type, subunit III;Cytochrome	CYT	1	3	28.3	High
AW20_RS16625	AW20_RS16625	9.505	3.249	0.1756	up	no	2229000000	234500000	3.31608e+08	2.05185e+08	1.66717e+08	4.64708e+09	1.18843e+09	8.52406e+08	BP:purine ribonucleoside monophosphate metabolic process;BP:small molecule metabolic process;BP:ribonucleoside monophosphate metabolic process;BP:organic cyclic compound metabolic process;BP:single-organism catabolic process;BP:single-organism metabolic process;BP:ribonucleoside triphosphate metabolic process;BP:oxidoreduction coenzyme metabolic process;BP:purine ribonucleoside triphosphate metab…	GO:0009167;GO:0044281;GO:0009161;GO:1901360;GO:0044712;GO:0044710;GO:0009199;GO:0006733;GO:0009205;GO:0046034;GO:0046031;GO:0032787;GO:0043436;GO:0046128;GO:0009179;GO:0046483;GO:1901564;GO:0016052;GO:0006163;GO:0006165;GO:0019637;GO:0009141;GO:0009144;GO:0006807;GO:0046496;GO:1901575;GO:0051186;GO:0006139;GO:0009150;GO:0008150;GO:0008152;GO:0044723;GO:0044724;GO:0044763;GO:0006753;GO:0006757;GO:…	K01689	ENO, eno	map00680;map00010;map03018	Methane metabolism;Glycolysis / Gluconeogenesis;RNA degradation	COG0148	G:Carbohydrate transport and metabolism	PF00113.19;PF03952.13;PF13378.3	Enolase_C;Enolase_N;MR_MLE_C	Enolase, C-terminal TIM barrel domain;Enolase, N-terminal domain;Enolase C-terminal domain-like	CYT	14	44	46.4	High
AW20_RS22480	AW20_RS22480	9.786	3.291	0.002553	up	yes	599800000	61290000	4.16431e+07	8.19879e+07	6.02311e+07	7.26746e+08	6.18603e+08	4.54049e+08	BP:acyl-CoA metabolic process;BP:coenzyme metabolic process;BP:carboxylic acid metabolic process;BP:cellular biosynthetic process;BP:coenzyme biosynthetic process;BP:small molecule metabolic process;BP:pyruvate metabolic process;BP:single-organism process;BP:organic substance biosynthetic process;BP:single-organism metabolic process;BP:single-organism biosynthetic process;BP:cofactor biosynthetic…	GO:0006637;GO:0006732;GO:0019752;GO:0044249;GO:0009108;GO:0044281;GO:0006090;GO:0044699;GO:1901576;GO:0044710;GO:0044711;GO:0051188;GO:0071704;GO:0035383;GO:0035384;GO:0009987;GO:0032787;GO:0009058;GO:0051186;GO:0008150;GO:0008152;GO:0043436;GO:0006084;GO:0006085;GO:0006086;GO:0006082;GO:0044272;GO:0044237;GO:0006790;GO:0071616;GO:0006793;GO:0044763GO:0044444;GO:1990204;GO:1902494;GO:0032991;GO:0…	K00627	DLAT, aceF, pdhC	map00020;map00010;map00620	Citrate cycl;Glycolysis / Gluconeogenesis;Pyruvate metabolism	COG0508	C:Energy production and conversion	PF00198.20;PF00364.19;PF02817.14;PF13533.3	2-oxoacid_dh;Biotin_lipoyl;E3_binding;Biotin_lipoyl_2	2-oxoacid dehydrogenases acyltransferase;Biotin-requiring enzyme;e3 binding domain;Biotin-lipoyl like	CYT	8	26	44.8	High
AW20_RS19260	AW20_RS19260	10.15	3.343	0.007419	up	yes	328000000	32310000	1.73304e+07	2.16385e+07	5.79627e+07	4.36201e+08	2.39918e+08	3.07848e+08	BP:purine ribonucleoside monophosphate metabolic process;BP:small molecule metabolic process;BP:ribonucleoside monophosphate metabolic process;BP:organic cyclic compound metabolic process;BP:single-organism catabolic process;BP:single-organism metabolic process;BP:coenzyme metabolic process;BP:oxidoreduction coenzyme metabolic process;BP:purine ribonucleoside triphosphate metabolic process;BP:ATP…	GO:0009167;GO:0044281;GO:0009161;GO:1901360;GO:0044712;GO:0044710;GO:0006732;GO:0006733;GO:0009205;GO:0046034;GO:0046031;GO:0032787;GO:0043436;GO:0046128;GO:0009179;GO:0046483;GO:1901564;GO:0016052;GO:0006163;GO:0006165;GO:0019637;GO:0009141;GO:0009144;GO:0006807;GO:0046496;GO:1901575;GO:0009199;GO:0044262;GO:0006139;GO:0009150;GO:0008150;GO:0008152;GO:0044723;GO:0044724;GO:0044763;GO:0006753;GO:…	K00850	pfkA, PFK	map00051;map00052;map00680;map00010;map03018;map00030	Fructose and mannose metabolism;Galactose metabolism;Methane metabolism;Glycolysis / Gluconeogenesis;RNA degradation;Pentose phosphate pathway	------	------	PF00365.17	PFK	Phosphofructokinase	CYT	6	24	34.3	High
AW20_RS11705	AW20_RS11705	10.56	3.401	0.1773	up	no	52030000	4926000	3.43239e+06	7.78655e+06	3.55801e+06	1.08386e+08	3.38912e+07	1.38171e+07	------	------	K06867	K06867	------	------	------	------	PF12796.4;PF13637.3;PF00023.27;PF13606.3;PF13857.3	Ank_2;Ank_4;Ank;Ank_3;Ank_5	Ankyrin repeats;Ankyrin repeats;Ankyrin repeat;Ankyrin repeat;Ankyrin repeats	CYT	3	13	27.1	High
AW20_RS21165	AW20_RS21165	10.62	3.409	0.001066	up	yes	47460000	4471000	5.95143e+06	3.39648e+06	4.0639e+06	0	5.18268e+07	4.30999e+07	BP:glycine catabolic process;BP:carboxylic acid metabolic process;BP:cellular amino acid catabolic process;BP:nitrogen compound metabolic process;BP:small molecule metabolic process;BP:small molecule catabolic process;BP:serine family amino acid metabolic process;BP:single-organism process;BP:single-organism catabolic process;BP:single-organism metabolic process;BP:glycine metabolic process;BP:ce…	GO:0006546;GO:0019752;GO:0009063;GO:0006807;GO:0044281;GO:0044282;GO:0009069;GO:0044699;GO:0044712;GO:0044710;GO:0006544;GO:0006520;GO:0071704;GO:0055114;GO:1901605;GO:1901606;GO:0009987;GO:1901575;GO:0008150;GO:0008152;GO:0043436;GO:0009056;GO:0009071;GO:0044248;GO:0044238;GO:1901564;GO:1901565;GO:0006082;GO:0046395;GO:0016054;GO:0044237;GO:0044763;GO:0019464GO:0016638;GO:0003674;GO:0016491;GO:0…	K00283	gcvPB	map00630;map00260	Glyoxylate and dicarboxylate metabolism;Glycine, serine and threonine metabolism	COG1003	E:Amino acid transport and metabolism	PF02347.13;PF00266.16	GDC-P;Aminotran_5	Glycine cleavage system P-protein;Aminotransferase class-V	CYT	2	8	54.8	High
AW20_RS16965	AW20_RS16965	10.79	3.432	0.0691	up	no	673200000	62420000	6.34624e+07	6.23862e+07	6.14034e+07	4.75065e+08	1.16517e+09	3.79478e+08	BP:metabolic process;BP:ion homeostasis;BP:homeostatic process;BP:iron ion homeostasis;BP:transition metal ion homeostasis;BP:inorganic ion homeostasis;BP:single-organism process;BP:cellular transition metal ion homeostasis;BP:biological regulation;BP:regulation of biological quality;BP:cellular homeostasis;BP:cellular iron ion homeostasis;BP:cellular metal ion homeostasis;BP:cellular process;BP:…	GO:0008152;GO:0050801;GO:0042592;GO:0055072;GO:0055076;GO:0098771;GO:0044699;GO:0046916;GO:0065007;GO:0065008;GO:0019725;GO:0006879;GO:0006875;GO:0009987;GO:0044710;GO:0006873;GO:0006950;GO:0008150;GO:0030003;GO:0055065;GO:0055080;GO:0055082;GO:0055114;GO:0050896;GO:0048878;GO:0044763GO:0005737;GO:0044464;GO:0005575;GO:0044424GO:0003677;GO:0003674;GO:0005488;GO:0003676;GO:1901363;GO:0016491;GO:00…	K04047	dps	------	------	COG0783	P:Inorganic ion transport and metabolism	PF00210.21	Ferritin	Ferritin-like domain	CYT	6	47	16.9	High
AW20_RS22200	AW20_RS22200	11.21	3.487	0.04972	up	yes	34730000	3097000	5.42369e+06	2.54362e+06	1324286	4.77076e+07	4.42769e+07	1.22048e+07	BP:metabolic process;BP:biological_processMF:molecular_function;MF:acetyltransferase activity;MF:catalytic activity;MF:transferase activity;MF:transferase activity, transferring acyl groups;MF:transferase activity, transferring acyl groups other than amino-acyl groups;MF:acetyl-CoA C-acyltransferase activity;MF:C-acetyltransferase activity;MF:acetyl-CoA C-acetyltransferase activity;MF:C-acyltrans…	GO:0008152;GO:0008150GO:0003674;GO:0016407;GO:0003824;GO:0016740;GO:0016746;GO:0016747;GO:0003988;GO:0016453;GO:0003985;GO:0016408	K00626	E2.3.1.9, atoB	map00630;map00310;map02020;map00280;map00650;map00720;map00620;map00900;map00362;map00072;map00071;map00640;map00380	Glyoxylate and dicarboxylate metabolism;Lysine degradation;Two-component system;Valine, leucine and isoleucine degradation;Butanoate metabolism;Carbon fixation pathways in prokaryotes;Pyruvate metabolism;Terpenoid backbone biosynthesis;Benzoate degradation;Synthesis and degradation of ketone bodies;Fatty acid degradation;Propanoate metabolism;Tryptophan metabolism	------	------	PF00108.20;PF02803.15	Thiolase_N;Thiolase_C	Thiolase, N-terminal domain;Thiolase, C-terminal domain	CYT	2	6	41.9	High
AW20_RS22305	AW20_RS22305	11.68	3.546	0.1713	up	no	257700000	22070000	1.75481e+07	3.60267e+07	1.26313e+07	1.75919e+08	5.32961e+08	6.42458e+07	BP:carboxylic acid metabolic process;BP:cellular biosynthetic process;BP:nitrogen compound metabolic process;BP:aspartate family amino acid biosynthetic process;BP:small molecule metabolic process;BP:small molecule biosynthetic process;BP:single-organism process;BP:organic substance biosynthetic process;BP:single-organism metabolic process;BP:single-organism biosynthetic process;BP:cellular amino…	GO:0019752;GO:0044249;GO:0006807;GO:0009067;GO:0044281;GO:0044283;GO:0044699;GO:1901576;GO:0044710;GO:0044711;GO:0006520;GO:0071704;GO:0032259;GO:1901605;GO:1901607;GO:0009987;GO:0044238;GO:0000097;GO:0000096;GO:0009058;GO:0044763;GO:0008152;GO:0043436;GO:0008652;GO:1901564;GO:1901566;GO:0006082;GO:0044272;GO:0046394;GO:0006555;GO:0016053;GO:0044237;GO:0006790;GO:0008150;GO:0009086;GO:0009066GO:0…	K00549	metE	map00270;map00450	Cysteine and methionine metabolism;Selenocompound metabolism	COG0620	E:Amino acid transport and metabolism	PF01717.15;PF08267.9	Meth_synt_2;Meth_synt_1	Cobalamin-independent synthase, Catalytic domain;Cobalamin-independent synthase, N-terminal domain	CYT	6	9	87.2	High
AW20_RS13900	AW20_RS13900	11.8	3.561	0.04673	up	yes	125000000	10590000	4.95222e+06	1.23898e+07	14428910	2.04705e+08	7.7291e+07	9.28837e+07	BP:carboxylic acid metabolic process;BP:nitrogen compound metabolic process;BP:small molecule metabolic process;BP:glutamine family amino acid metabolic process;BP:single-organism process;BP:organic substance biosynthetic process;BP:single-organism metabolic process;BP:cellular amino acid metabolic process;BP:glutamine metabolic process;BP:organic substance metabolic process;BP:alpha-amino acid m…	GO:0019752;GO:0006807;GO:0044281;GO:0009064;GO:0044699;GO:1901576;GO:0044710;GO:0006520;GO:0006541;GO:0071704;GO:1901605;GO:0009987;GO:0009058;GO:0008150;GO:0008152;GO:0043436;GO:1901564;GO:0044238;GO:0005975;GO:0006082;GO:1901137;GO:1901135;GO:0044237;GO:0044763GO:0005737;GO:0044464;GO:0005575;GO:0044424GO:0030246;GO:0008483;GO:0003674;GO:0004360;GO:0016740;GO:0016769;GO:0003824;GO:0070548;GO:00…	K00820	glmS, GFPT	map00520;map00250	Amino sugar and nucleotide sugar metabolism;Alanine, aspartate and glutamate metabolism	COG0449	M:Cell wall/membrane/envelope biogenesis	PF01380.19;PF13522.3;PF13537.3;PF13230.3	SIS;GATase_6;GATase_7;GATase_4	SIS domain;Glutamine amidotransferase domain;Glutamine amidotransferase domain;Glutamine amidotransferases class-II	CYT	5	12	65.7	High
AW20_RS28230	AW20_RS28230	12.58	3.653	0.3003	up	no	20360000	1619000	0	1.55842e+06	1.67989e+06	0	3.38942e+07	6.82801e+06	BP:primary metabolic process;BP:carboxylic acid metabolic process;BP:cellular biosynthetic process;BP:nitrogen compound metabolic process;BP:small molecule metabolic process;BP:small molecule biosynthetic process;BP:organic cyclic compound biosynthetic process;BP:organonitrogen compound biosynthetic process;BP:single-organism process;BP:organic substance biosynthetic process;BP:single-organism me…	GO:0044238;GO:0019752;GO:0044249;GO:0006807;GO:0044281;GO:0044283;GO:1901362;GO:1901566;GO:0044699;GO:1901576;GO:0044710;GO:0044711;GO:0006520;GO:0071704;GO:1901360;GO:0008652;GO:0009987;GO:0006725;GO:0009058;GO:0008150;GO:0008152;GO:0019438;GO:0043436;GO:0009072;GO:0009073;GO:0043648;GO:1901564;GO:0006082;GO:0046394;GO:0016053;GO:0044237;GO:0044763;GO:0046417GO:0003674;GO:0016866;GO:0016765;GO:0…	K13853	aroG, aroA	map00400	Phenylalanine, tyrosine and tryptophan biosynthesis	COG1605;COG2876	E:Amino acid transport and metabolism;	PF00793.17;PF01817.18;PF03102.11	DAHP_synth_1;CM_2;NeuB	DAHP synthetase I family;Chorismate mutase type II;NeuB family	CYT	2	7	40	High
AW20_RS03705	AW20_RS03705	13.02	3.703	0.1094	up	no	127500000	9796000	9.01914e+06	1.22306e+07	8.1384e+06	1.40246e+08	2.19744e+08	2.24248e+07	------	------	------	------	------	------	------	------	PF00144.21;PF11954.5	Beta-lactamase;DUF3471	Beta-lactamase;Domain of unknown function	CYT	2	3	54.5	High
AW20_RS12970	AW20_RS12970	13.33	3.737	0.08473	up	no	17890000	1342000	906499	1.94512e+06	1.17405e+06	9.16524e+06	2.66215e+07	0	BP:organic substance metabolic process;BP:primary metabolic process;BP:carbohydrate metabolic process;BP:metabolic process;BP:biological_processMF:hydrolase activity;MF:cation binding;MF:hydrolase activity, acting on carbon-nitroge;MF:ion binding;MF:catalytic activity;MF:molecular_function;MF:binding;MF:metal ion binding	GO:0071704;GO:0044238;GO:0005975;GO:0008152;GO:0008150GO:0016787;GO:0043169;GO:0016810;GO:0043167;GO:0003824;GO:0003674;GO:0005488;GO:0046872	------	------	------	------	COG0726	G:Carbohydrate transport and metabolism	PF01522.18	Polysacc_deac_1	Polysaccharide deacetylase	CYT	2	8	40.8	High
AW20_RS11185	AW20_RS11185	13.52	3.757	0.2861	up	no	82550000	6107000	1.05187e+07	4.87154e+06	2930345	1.95153e+07	2.06776e+08	2.13585e+07	BP:NADP metabolic process;BP:coenzyme metabolic process;BP:oxidoreduction coenzyme metabolic process;BP:nucleotide metabolic process;BP:cellular nitrogen compound metabolic process;BP:pentose-phosphate shunt;BP:nicotinamide nucleotide metabolic process;BP:pyridine-containing compound metabolic process;BP:organic cyclic compound metabolic process;BP:nucleobase-containing compound metabolic process…	GO:0006739;GO:0006732;GO:0006733;GO:0009117;GO:0034641;GO:0006098;GO:0046496;GO:0072524;GO:1901360;GO:0006139;GO:0044710;GO:0051186;GO:0019682;GO:0071704;GO:0044699;GO:0019637;GO:0044281;GO:0009987;GO:0006725;GO:0051156;GO:0008152;GO:1901564;GO:0055086;GO:0046483;GO:0044238;GO:0005975;GO:0006081;GO:1901135;GO:0019693;GO:0044763;GO:0006796;GO:0006807;GO:0006793;GO:0008150;GO:0044237;GO:0006753;GO:…	K00616	E2.2.1.2, talA, talB	map00030	Pentose phosphate pathway	COG0176	G:Carbohydrate transport and metabolism	PF00923.16	Transaldolase	Transaldolase	CYT	3	13	23.1	High
AW20_RS09250	AW20_RS09250	13.69	3.775	0.1032	up	no	21530000	1573000	0	736990	2.40963e+06	2.71444e+07	2.91689e+07	8.28606e+06	------	------	------	------	------	------	------	------	------	------	------	CYT	2	9	31	High
AW20_RS24825	AW20_RS24825	13.83	3.79	0.1268	up	no	24650000	1783000	1.18894e+06	1.74397e+06	2417060	1.15974e+07	4.83686e+07	1.3974e+07	------	------	------	------	------	------	------	------	PF16103.2;PF00395.17	DUF4822;SLH	Domain of unknown function;S-layer homology domain	CYT	2	7	57.7	High
AW20_RS00865	AW20_RS00865	14.37	3.845	0.002742	up	yes	53160000	3700000	3.31206e+06	4.46732e+06	3.31961e+06	4.59506e+07	0	6.03605e+07	BP:cellular process;BP:biological_process;BP:metabolic process;BP:cellular metabolic process;BP:phosphorus metabolic processCC:cytoplasm;CC:cell part;CC:cellular_component;CC:intracellular partMF:molecular_function;MF:binding;MF:cation binding;MF:transition metal ion binding;MF:inorganic diphosphatase activity;MF:ion binding;MF:metal ion binding;MF:hydrolase activity;MF:manganese ion binding;MF:c…	GO:0009987;GO:0008150;GO:0008152;GO:0044237;GO:0006793GO:0005737;GO:0044464;GO:0005575;GO:0044424GO:0003674;GO:0005488;GO:0043169;GO:0046914;GO:0004427;GO:0043167;GO:0046872;GO:0016787;GO:0030145;GO:0003824;GO:0016818;GO:0016817;GO:0016462	K15986	ppaC	map00190	Oxidative phosphorylation	COG1227	C:Energy production and conversion	PF01368.17;PF02833.11	DHH;DHHA2	DHH family;DHHA2 domain	CYT	2	11	33.7	High
AW20_RS21295	AW20_RS21295	14.74	3.882	0.1024	up	no	28970000	1965000	718311	0	3.21141e+06	1.1071e+07	3.71708e+07	3.8668e+07	BP:primary metabolic process;BP:protein metabolic process;BP:macromolecule metabolic process;BP:organic substance metabolic process;BP:biological_process;BP:metabolic process;BP:proteolysisMF:exopeptidase activity;MF:molecular_function;MF:proline dipeptidase activity;MF:cation binding;MF:hydrolase activity;MF:ion binding;MF:dipeptidase activity;MF:catalytic activity;MF:peptidase activity, acting …	GO:0044238;GO:0019538;GO:0043170;GO:0071704;GO:0008150;GO:0008152;GO:0006508GO:0008238;GO:0003674;GO:0102009;GO:0043169;GO:0016787;GO:0043167;GO:0016805;GO:0003824;GO:0070011;GO:0005488;GO:0008233;GO:0046872	------	------	------	------	COG0006	E:Amino acid transport and metabolism	PF00557.21;PF01321.15	Peptidase_M24;Creatinase_N	Metallopeptidase family M24;Creatinase/Prolidase N-terminal domain	CYT	1	5	38.6	High
AW20_RS15615	AW20_RS15615	17.84	4.157	0.3051	up	no	79070000	4431000	0	6.79979e+06	2.06195e+06	1.69853e+08	5.36225e+07	1.37293e+07	BP:dephosphorylation;BP:monosaccharide biosynthetic process;BP:polyol metabolic process;BP:small molecule biosynthetic process;BP:single-organism process;BP:gluconeogenesis;BP:single-organism metabolic process;BP:single-organism biosynthetic process;BP:cellular carbohydrate metabolic process;BP:organic substance metabolic process;BP:alditol metabolic process;BP:glycerol metabolic process;BP:organ…	GO:0016311;GO:0046364;GO:0019751;GO:0044283;GO:0044699;GO:0006094;GO:0044710;GO:0044711;GO:0044262;GO:0071704;GO:0019400;GO:0006071;GO:1901576;GO:0009987;GO:0019318;GO:0019319;GO:0009058;GO:0008150;GO:0008152;GO:0044723;GO:0044238;GO:0005975;GO:0005996;GO:0044237;GO:0016051;GO:0006066;GO:0006796;GO:0006793;GO:0044763;GO:0006006;GO:1901615;GO:0044281GO:0019203;GO:0042132;GO:0016791;GO:0042578;GO:0…	K02446	glpX	map00680;map00010;map00030;map00051;map00710	Methane metabolism;Glycolysis / Gluconeogenesis;Pentose phosphate pathway;Fructose and mannose metabolism;Carbon fixation in photosynthetic organisms	COG1494	G:Carbohydrate transport and metabolism	PF03320.10	FBPase_glpX	Bacterial fructose-1,6-bisphosphatase, glpX-encoded	CYT	1	4	33.9	Medium
AW20_RS21570	AW20_RS21570	18.48	4.208	0.01017	up	yes	40160000	2173000	1.03e+06	3.01864e+06	2.47003e+06	2.8245e+07	5.60523e+07	3.61878e+07	BP:organic substance metabolic process;BP:primary metabolic process;BP:protein metabolic process;BP:macromolecule metabolic process;BP:biological_process;BP:metabolic process;BP:proteolysisMF:aminopeptidase activity;MF:hydrolase activity;MF:catalytic activity;MF:tripeptide aminopeptidase activity;MF:exopeptidase activity;MF:peptidase activity, acting on L-amino acid peptides;MF:molecular_function…	GO:0071704;GO:0044238;GO:0019538;GO:0043170;GO:0008150;GO:0008152;GO:0006508GO:0004177;GO:0016787;GO:0003824;GO:0045148;GO:0008238;GO:0070011;GO:0003674;GO:0034701;GO:0008233;GO:0008237	K01258	pepT	------	------	COG2195	E:Amino acid transport and metabolism	PF01546.25;PF07687.11;PF05343.11;PF04389.14	Peptidase_M20;M20_dimer;Peptidase_M42;Peptidase_M28	Peptidase family M20/M25/M40;Peptidase dimerisation domain;M42 glutamyl aminopeptidase;Peptidase family M28	CYT	3	8	39.6	High
AW20_RS15680	AW20_RS15680	36.96	5.20789	0	up	yes	7689000	0	8.11806e+06	0	0	0	6.80662e+06	1.62597e+07	BP:phosphorylation;BP:carbohydrate transmembrane transport;BP:single-organism process;BP:phosphate-containing compound metabolic process;BP:carbohydrate transport;BP:transport;BP:organic substance transport;BP:cellular process;BP:phosphoenolpyruvate-dependent sugar phosphotransferase system;BP:single-organism transport;BP:biological_process;BP:metabolic process;BP:establishment of localization;BP…	GO:0016310;GO:0034219;GO:0044699;GO:0006796;GO:0008643;GO:0006810;GO:0071702;GO:0009987;GO:0009401;GO:0044765;GO:0008150;GO:0008152;GO:0051234;GO:0051179;GO:1902578;GO:0055085;GO:0044237;GO:0006793;GO:0044763GO:0005737;GO:0044464;GO:0005575;GO:0044424GO:0003674;GO:1901476;GO:0016740;GO:0103111;GO:0015144;GO:0022804;GO:0005215;GO:0016301;GO:0003824;GO:0022891;GO:0022892;GO:0008982;GO:0016773;GO:00…	K02777	PTS-Glc-EIIA, crr	map02026;map00520;map00010;map00500;map02060;map05111	Biofilm formation - Escherichia coli;Amino sugar and nucleotide sugar metabolism;Glycolysis / Gluconeogenesis;Starch and sucrose metabolism;Phosphotransferase syste;Biofilm formation - Vibrio cholerae	COG2190	G:Carbohydrate transport and metabolism	PF00358.17	PTS_EIIA_1	phosphoenolpyruvate-dependent sugar phosphotransferase system, EIIA 1	CYT	1	18	17.5	High
AW20_RS08440	AW20_RS08440	36.96	5.20789	0	up	yes	11160000	0	1.37537e+06	0	0	2.49063e+06	3.0998e+07	0	MF:catalytic activity;MF:molecular_function;MF:ligase activity;MF:hydrolase activity, acting on ester bonds;MF:hydrolase activity	GO:0003824;GO:0003674;GO:0016874;GO:0016788;GO:0016787	------	------	------	------	COG1514	J:Translation, ribosomal structure and biogenesis	PF13563.3;PF02834.13	2_5_RNA_ligase2;LigT_PEase	2'-5' RNA ligase superfamily;LigT like Phosphoesterase	CYT	1	12	19.9	High
AW20_RS07930	AW20_RS07930	36.96	5.20789	0	up	yes	7196000	0	0	0	3.12066e+06	8.35699e+06	0	1.32321e+07	BP:primary metabolic process;BP:protein metabolic process;BP:macromolecule metabolic process;BP:organic substance metabolic process;BP:biological_process;BP:metabolic process;BP:proteolysisMF:molecular_function;MF:cation binding;MF:hydrolase activity;MF:ion binding;MF:catalytic activity;MF:peptidase activity, acting on L-amino acid peptides;MF:binding;MF:peptidase activity;MF:metal ion binding;MF…	GO:0044238;GO:0019538;GO:0043170;GO:0071704;GO:0008150;GO:0008152;GO:0006508GO:0003674;GO:0043169;GO:0016787;GO:0043167;GO:0003824;GO:0070011;GO:0005488;GO:0008233;GO:0046872;GO:0008237	------	------	------	------	COG1164	E:Amino acid transport and metabolism	------	------	------	CYT	2	4	66.2	High
AW20_RS13305	AW20_RS13305	36.96	5.20789	0	up	yes	4118000	0	0	1.82003e+06	0	0	3.8309e+06	8.5227e+06	BP:purine ribonucleoside monophosphate metabolic process;BP:nucleotide biosynthetic process;BP:nucleoside biosynthetic process;BP:ribonucleoside monophosphate metabolic process;BP:organic cyclic compound biosynthetic process;BP:purine nucleoside biosynthetic process;BP:purine ribonucleoside monophosphate biosynthetic process;BP:single-organism metabolic process;BP:single-organism biosynthetic pro…	GO:0009167;GO:0009165;GO:0009163;GO:0009161;GO:1901362;GO:0042451;GO:0009168;GO:0044710;GO:0044711;GO:0006541;GO:0006177;GO:0046037;GO:0043436;GO:0046129;GO:0046128;GO:0042455;GO:0046483;GO:1901564;GO:1901566;GO:0006163;GO:0006164;GO:0019637;GO:0019438;GO:1901070;GO:0044281;GO:0006807;GO:0009064;GO:1901576;GO:0009127;GO:1901068;GO:0044699;GO:0018130;GO:0009156;GO:0009152;GO:0009150;GO:0009260;GO:…	K01951	guaA, GMPS	map00230	Purine metabolism	COG0519;COG0518	F:Nucleotide transport and metabolism;	PF00117.25;PF00958.19;PF07722.10;PF02540.14	GATase;GMP_synt_C;Peptidase_C26;NAD_synthase	Glutamine amidotransferase class-I;GMP synthase C terminal domain;Peptidase C26;NAD synthase	CYT	1	2	57.5	High
AW20_RS21300	AW20_RS21300	36.96	5.20789	0	up	yes	8102000	0	0	1.11609e+06	0	0	1.46383e+07	9.66759e+06	BP:cellular biosynthetic process;BP:cellular macromolecule biosynthetic process;BP:organic substance biosynthetic process;BP:cellular macromolecule metabolic process;BP:organic substance metabolic process;BP:cellular process;BP:biosynthetic process;BP:macromolecule biosynthetic process;BP:biological_process;BP:metabolic process;BP:cellular metabolic process;BP:macromolecule metabolic process;BP:t…	GO:0044249;GO:0034645;GO:1901576;GO:0044260;GO:0071704;GO:0009987;GO:0009058;GO:0009059;GO:0008150;GO:0008152;GO:0044237;GO:0043170;GO:0006414GO:0005737;GO:0044464;GO:0005575;GO:0044424GO:0003676;GO:0003674;GO:0005488;GO:1901363;GO:0008135;GO:0097159;GO:0003723;GO:0003746	K02356	efp	------	------	COG0231	J:Translation, ribosomal structure and biogenesis	PF08207.9;PF09285.8;PF01132.17	EFP_N;Elong-fact-P_C;EFP	Elongation factor P;Elongation factor P, C-terminal;Elongation factor P	CYT	1	4	20.7	High
AW20_RS03690	AW20_RS03690	36.96	5.20789	0	up	yes	14130000	0	1.38235e+07	0	0	1.36345e+07	2.87565e+07	0	BP:response to toxic substance;BP:biological_process;BP:response to stimulus;BP:response to chemical;BP:response to antibioticMF:sulfur compound binding;MF:anion binding;MF:organic acid binding;MF:amide binding;MF:penicillin binding;MF:carboxylic acid binding;MF:drug binding;MF:small molecule binding;MF:molecular_function;MF:binding;MF:organic cyclic compound binding;MF:monocarboxylic acid bindin…	GO:0009636;GO:0008150;GO:0050896;GO:0042221;GO:0046677GO:1901681;GO:0043168;GO:0043177;GO:0033218;GO:0008658;GO:0031406;GO:0008144;GO:0036094;GO:0003674;GO:0005488;GO:0097159;GO:0033293;GO:0043167;GO:1901363	K21467	pbpC	------	------	COG0768	M:Cell wall/membrane/envelope biogenesis	PF00905.19;PF05223.8;PF03717.12	Transpeptidase;MecA_N;PBP_dimer	Penicillin binding protein transpeptidase domain;NTF2-like N-terminal transpeptidase domain;Penicillin-binding Protein dimerisation domain	CYT	1	2	72.9	High
AW20_RS27000	AW20_RS27000	36.96	5.20789	0	up	yes	30040000	0	0	0	0	4.68267e+07	3.45953e+07	8.68462e+06	------	------	------	------	------	------	------	------	------	------	------	CYT	1	12	17.7	High
AW20_RS03920	AW20_RS03920	36.96	5.20789	0	up	yes	69000000	0	0	0	0	4.76463e+07	1.59351e+08	0	------	------	------	------	------	------	COG4842	S:Function unknown	PF06013.9;PF10824.5	WXG100;T7SS_ESX_EspC	Proteins of 100 residues with WXG;Excreted virulence factor EspC, type VII ESX diderm	CYT	1	9	10.1	High
AW20_RS19295	AW20_RS19295	36.96	5.20789	0	up	yes	15170000	0	0	6.73316e+06	0	1.58414e+07	4.64768e+06	2.50093e+07	BP:carboxylic acid metabolic process;BP:single-organism carbohydrate metabolic process;BP:tricarboxylic acid cycle;BP:tricarboxylic acid metabolic process;BP:glyoxylate cycle;BP:single-organism metabolic process;BP:cellular carbohydrate metabolic process;BP:biological_process;BP:organic substance metabolic process;BP:single-organism process;BP:cellular process;BP:monocarboxylic acid metabolic pro…	GO:0019752;GO:0044723;GO:0006099;GO:0072350;GO:0006097;GO:0044710;GO:0044262;GO:0008150;GO:0071704;GO:0044699;GO:0009987;GO:0032787;GO:0044763;GO:0008152;GO:0043436;GO:0046487;GO:0044238;GO:0005975;GO:0006081;GO:0006082;GO:0044237;GO:0006101;GO:0044281GO:0051287;GO:0003674;GO:0005488;GO:1901363;GO:1901265;GO:0016491;GO:0050662;GO:0000287;GO:0016616;GO:0000166;GO:0004448;GO:0046872;GO:0043169;GO:0…	K00031	IDH1, IDH2, icd	map00020;map00480;map00720	Citrate cycl;Glutathione metabolism;Carbon fixation pathways in prokaryotes	COG0538	C:Energy production and conversion	PF00180.17	Iso_dh	Isocitrate/isopropylmalate dehydrogenase	CYT	2	6	47.4	Medium
AW20_RS05830	AW20_RS05830	36.96	5.20789	0	up	yes	63800000	0	0	0	0	6.19484e+07	1.29466e+08	0	BP:regulation of primary metabolic process;BP:regulation of metabolic process;BP:regulation of cellular biosynthetic process;BP:regulation of cellular metabolic process;BP:intracellular signal transduction;BP:regulation of biological process;BP:phosphorelay signal transduction system;BP:regulation of cellular macromolecule biosynthetic process;BP:regulation of nucleobase-containing compound metab…	GO:0080090;GO:0019222;GO:0031326;GO:0031323;GO:0035556;GO:0050789;GO:0000160;GO:2000112;GO:0019219;GO:0065007;GO:0010468;GO:0060255;GO:0009889;GO:1903506;GO:0050794;GO:0008150;GO:0051171;GO:2001141;GO:0051252;GO:0006355;GO:0010556;GO:0007165GO:0044464;GO:0005622;GO:0005575GO:0003674;GO:0005488;GO:0003676;GO:0003677;GO:1901363;GO:0097159	------	------	------	------	COG2197	T:Signal transduction mechanisms	PF00072.21;PF00196.16	Response_reg;GerE	Response regulator receiver domain;Bacterial regulatory proteins, luxR family	CYT	1	5	23.9	Medium
AW20_RS01550	AW20_RS01550	36.96	5.20789	0	up	yes	12910000	0	1.06366e+06	0	0	3.00783e+07	6.63457e+06	2.01105e+06	MF:hydrolase activity;MF:molecular_function;MF:catalytic activity	GO:0016787;GO:0003674;GO:0003824	K03574	mutT, NUDT15, MTH2	------	------	COG0494	L:Replication, recombination and repair	PF00293.25	NUDIX	NUDIX domain	CYT	1	11	20	Medium
