# Supplementary material for: Integrated Transcriptomic and Proteomic Analyses Reveal the Role of NprR in Bacillus anthracis Extracellular Protease Expression Regulation and Oxidative Stress Responses
Source: Front Microbiol. 2020 Dec 9;11:590851. doi: 10.3389/fmicb.2020.590851 (PMC7756075; doi:10.3389/fmicb.2020.590851)
Supplement: Supplementary Table 4 — GO functional enrichment analysis data of the DEGs. [file Table_4.XLSX]

## Sheet: GO富集分析统计表
Protein Number	GO ID	GO Description	GO Term(Level1)	Ratio_in_study	Ratio_in_pop	Pvalue_uncorrected
87	GO:0055114	oxidation-reduction process	BP	87/418	263/1793	0.000100761
6	GO:0072593	reactive oxygen species metabolic process	BP	6/418	6/1793	0.000156156
10	GO:0006857	oligopeptide transport	BP	10/418	16/1793	0.000868243
6	GO:0006979	response to oxidative stress	BP	6/418	7/1793	0.000877079
10	GO:0015833	peptide transport	BP	10/418	18/1793	0.00299546
10	GO:0042886	amide transport	BP	10/418	18/1793	0.00299546
8	GO:0098869	cellular oxidant detoxification	BP	8/418	14/1793	0.00639169
8	GO:0098754	detoxification	BP	8/418	14/1793	0.00639169
8	GO:1990748	cellular detoxification	BP	8/418	14/1793	0.00639169
6	GO:0009174	pyrimidine ribonucleoside monophosphate biosynthetic process	BP	6/418	9/1793	0.00679989
6	GO:0009173	pyrimidine ribonucleoside monophosphate metabolic process	BP	6/418	9/1793	0.00679989
6	GO:0046049	UMP metabolic process	BP	6/418	9/1793	0.00679989
6	GO:0006222	UMP biosynthetic process	BP	6/418	9/1793	0.00679989
5	GO:0044205	'de novo' UMP biosynthetic process	BP	5/418	7/1793	0.00927155
4	GO:0009237	siderophore metabolic process	BP	4/418	5/1793	0.0119027
4	GO:0019184	nonribosomal peptide biosynthetic process	BP	4/418	5/1793	0.0119027
4	GO:0019290	siderophore biosynthetic process	BP	4/418	5/1793	0.0119027
4	GO:0044550	secondary metabolite biosynthetic process	BP	4/418	5/1793	0.0119027
4	GO:2001057	reactive nitrogen species metabolic process	BP	4/418	5/1793	0.0119027
3	GO:0019430	removal of superoxide radicals	BP	3/418	3/1793	0.0126006
3	GO:0006801	superoxide metabolic process	BP	3/418	3/1793	0.0126006
3	GO:0035672	oligopeptide transmembrane transport	BP	3/418	3/1793	0.0126006
3	GO:0015688	iron chelate transport	BP	3/418	3/1793	0.0126006
6	GO:0009130	pyrimidine nucleoside monophosphate biosynthetic process	BP	6/418	10/1793	0.0136897
6	GO:0009129	pyrimidine nucleoside monophosphate metabolic process	BP	6/418	10/1793	0.0136897
4	GO:0019748	secondary metabolic process	BP	4/418	6/1793	0.029157
6	GO:0046134	pyrimidine nucleoside biosynthetic process	BP	6/418	12/1793	0.0392191
6	GO:0046132	pyrimidine ribonucleoside biosynthetic process	BP	6/418	12/1793	0.0392191
3	GO:0042126	nitrate metabolic process	BP	3/418	4/1793	0.0416383
21	GO:0006790	sulfur compound metabolic process	BP	21/418	61/1793	0.0445698
13	GO:0044459	plasma membrane part	CC	13/418	29/1793	0.0124297
8	GO:1904949	ATPase complex	CC	8/418	16/1793	0.0175301
8	GO:1902495	transmembrane transporter complex	CC	8/418	16/1793	0.0175301
8	GO:0043190	ATP-binding cassette (ABC) transporter complex	CC	8/418	16/1793	0.0175301
8	GO:0098533	ATPase dependent transmembrane transport complex	CC	8/418	16/1793	0.0175301
8	GO:1990351	transporter complex	CC	8/418	16/1793	0.0175301
9	GO:0098797	plasma membrane protein complex	CC	9/418	18/1793	0.0200193
6	GO:0005623	cell	CC	6/418	12/1793	0.0392191
85	GO:0016491	oxidoreductase activity	MF	85/418	256/1793	8.76957e-05
7	GO:0010181	FMN binding	MF	7/418	9/1793	0.000827417
10	GO:0015198	oligopeptide transporter activity	MF	10/418	16/1793	0.000868243
10	GO:0015197	peptide transporter activity	MF	10/418	16/1793	0.000868243
9	GO:0004497	monooxygenase activity	MF	9/418	14/1793	0.00120675
4	GO:0016671	oxidoreductase activity, acting on a sulfur group of donors, disulfide as acceptor	MF	4/418	4/1793	0.00292137
8	GO:0016209	antioxidant activity	MF	8/418	14/1793	0.00639169
3	GO:0003987	acetate-CoA ligase activity	MF	3/418	3/1793	0.0126006
3	GO:0015603	iron chelate transmembrane transporter activity	MF	3/418	3/1793	0.0126006
3	GO:0035673	oligopeptide transmembrane transporter activity	MF	3/418	3/1793	0.0126006
3	GO:0015440	peptide-transporting ATPase activity	MF	3/418	3/1793	0.0126006
3	GO:1904680	peptide transmembrane transporter activity	MF	3/418	3/1793	0.0126006
3	GO:0042887	amide transmembrane transporter activity	MF	3/418	3/1793	0.0126006
3	GO:0015421	oligopeptide-transporting ATPase activity	MF	3/418	3/1793	0.0126006
7	GO:0016846	carbon-sulfur lyase activity	MF	7/418	13/1793	0.0162606
7	GO:0016661	oxidoreductase activity, acting on other nitrogenous compounds as donors	MF	7/418	13/1793	0.0162606
6	GO:0016705	oxidoreductase activity, acting on paired donors, with incorporation or reduction of molecular oxygen	MF	6/418	11/1793	0.0242852
4	GO:0004462	lactoylglutathione lyase activity	MF	4/418	6/1793	0.029157
4	GO:0004463	leukotriene-A4 hydrolase activity	MF	4/418	6/1793	0.029157
4	GO:0016801	hydrolase activity, acting on ether bonds	MF	4/418	6/1793	0.029157
4	GO:0016803	ether hydrolase activity	MF	4/418	6/1793	0.029157
4	GO:0008908	isochorismatase activity	MF	4/418	6/1793	0.029157
5	GO:0016684	oxidoreductase activity, acting on peroxide as acceptor	MF	5/418	9/1793	0.036561
5	GO:0004601	peroxidase activity	MF	5/418	9/1793	0.036561
8	GO:0020037	heme binding	MF	8/418	18/1793	0.046487
8	GO:0046906	tetrapyrrole binding	MF	8/418	18/1793	0.046487
