# Supplementary material for: Integrated Transcriptomic and Proteomic Analyses Reveal the Role of NprR in Bacillus anthracis Extracellular Protease Expression Regulation and Oxidative Stress Responses
Source: Front Microbiol. 2020 Dec 9;11:590851. doi: 10.3389/fmicb.2020.590851 (PMC7756075; doi:10.3389/fmicb.2020.590851)
Supplement: Supplementary Table 5 — Integrated analysis data of DEGs and DEPs (intracellular proteins). [file Table_5.XLSX]

## Sheet: 关联数据九象限表
Protein/Gene ID	Log2FC (Protein)	Significant (Protein)	Regulate (Protein)	Log2FC (Gene)	Significant (Gene)	Regulate (Gene)
AW20_RS12070|AW20_RS12070	0.1243	no	no change	-0.0699	no	no change
AW20_RS10040|AW20_RS10040	0.0759	no	no change	2.0066	yes	up
AW20_RS03550|AW20_RS03550	0.1057	no	no change	0.1924	no	no change
AW20_RS14215|AW20_RS14215	-0.148	no	no change	-0.3443	no	no change
AW20_RS13075|AW20_RS13075	-0.1707	no	no change	-0.1511	no	no change
AW20_RS13310|AW20_RS13310	0.1966	no	no change	-0.2428	no	no change
AW20_RS25230|AW20_RS25230	0.0029	no	no change	-0.4132	no	no change
AW20_RS19115|AW20_RS19115	0.0759	no	no change	0.2103	no	no change
AW20_RS26520|AW20_RS26520	-0.3135	no	no change	-0.4525	no	no change
AW20_RS14220|AW20_RS14220	0.0398	no	no change	-0.2843	no	no change
AW20_RS21470|AW20_RS21470	0.0607	no	no change	-0.9767	no	no change
AW20_RS20710|AW20_RS20710	-0.0386	no	no change	-0.4474	no	no change
AW20_RS14750|AW20_RS14750	0.0496	no	no change	-0.2015	no	no change
AW20_RS12895|AW20_RS12895	-0.1779	no	no change	-0.5132	no	no change
AW20_RS14255|AW20_RS14255	-0.0259	no	no change	-0.3431	no	no change
AW20_RS03135|AW20_RS03135	0.2166	no	no change	-0.5531	no	no change
AW20_RS03155|AW20_RS03155	0.0854	no	no change	-0.1915	no	no change
AW20_RS24915|AW20_RS24915	-0.0508	no	no change	-0.3193	no	no change
AW20_RS22475|AW20_RS22475	-0.0562	no	no change	-0.1238	no	no change
AW20_RS07045|AW20_RS07045	0.2714	yes	up	0.3388	no	no change
AW20_RS19295|AW20_RS19295	0.0607	no	no change	0.1548	no	no change
AW20_RS11260|AW20_RS11260	-0.0067	no	no change	-0.07	no	no change
AW20_RS10045|AW20_RS10045	-0.2904	no	no change	0.3408	no	no change
AW20_RS07105|AW20_RS07105	-0.0528	no	no change	-0.0515	no	no change
AW20_RS15755|AW20_RS15755	0.0635	no	no change	-0.4641	no	no change
AW20_RS04770|AW20_RS04770	0.2054	no	no change	0.2881	no	no change
AW20_RS16965|AW20_RS16965	0.0881	no	no change	0.3312	no	no change
AW20_RS03705|AW20_RS03705	-0.0069	no	no change	-0.4044	no	no change
AW20_RS08035|AW20_RS08035	-0.0393	no	no change	0.0633	no	no change
AW20_RS00030|AW20_RS00030	-1.659	yes	down	-1.8952	yes	down
AW20_RS22470|AW20_RS22470	0.0129	no	no change	-0.287	no	no change
AW20_RS22485|AW20_RS22485	0.044	no	no change	-0.2944	no	no change
AW20_RS15605|AW20_RS15605	0.0895	no	no change	0.4543	no	no change
AW20_RS13315|AW20_RS13315	0.1506	no	no change	-0.0003	no	no change
AW20_RS16625|AW20_RS16625	-0.0504	no	no change	0.2015	no	no change
AW20_RS19660|AW20_RS19660	-0.1086	no	no change	-0.2131	no	no change
AW20_RS22305|AW20_RS22305	0.2016	no	no change	-0.235	no	no change
AW20_RS22480|AW20_RS22480	0.0676	no	no change	-0.3741	no	no change
AW20_RS19665|AW20_RS19665	-0.2486	no	no change	-0.0523	no	no change
AW20_RS21490|AW20_RS21490	0.0841	no	no change	-0.7974	no	no change
AW20_RS16345|AW20_RS16345	0.1467	no	no change	0.216	no	no change
AW20_RS22600|AW20_RS22600	0.1545	no	no change	0.028	no	no change
AW20_RS19290|AW20_RS19290	0.1401	no	no change	0.2071	no	no change
AW20_RS14145|AW20_RS14145	-0.2294	no	no change	-0.5084	no	no change
AW20_RS19655|AW20_RS19655	-0.0796	no	no change	-0.1975	no	no change
AW20_RS14430|AW20_RS14430	0.1322	no	no change	-0.5046	no	no change
AW20_RS23540|AW20_RS23540	0.1712	no	no change	-0.0981	no	no change
AW20_RS21155|AW20_RS21155	0.269	yes	up	-0.1811	no	no change
AW20_RS11740|AW20_RS11740	0.1137	no	no change	0.3789	no	no change
AW20_RS14350|AW20_RS14350	-0.1605	no	no change	-0.4615	no	no change
AW20_RS03160|AW20_RS03160	0.1003	no	no change	0.007	no	no change
AW20_RS14190|AW20_RS14190	-0.0296	no	no change	-0.2113	no	no change
AW20_RS23490|AW20_RS23490	-0.0157	no	no change	-0.0005	no	no change
AW20_RS15745|AW20_RS15745	0.111	no	no change	-0.1668	no	no change
AW20_RS21495|AW20_RS21495	-0.0702	no	no change	-0.7665	no	no change
AW20_RS14225|AW20_RS14225	-0.0984	no	no change	-0.3619	no	no change
AW20_RS23535|AW20_RS23535	-0.103	no	no change	0.2558	no	no change
AW20_RS16605|AW20_RS16605	0.0538	no	no change	0.238	no	no change
AW20_RS12065|AW20_RS12065	-0.1591	no	no change	-0.1146	no	no change
AW20_RS24745|AW20_RS24745	0.0976	no	no change	-0.3562	no	no change
AW20_RS19690|AW20_RS19690	-0.2079	no	no change	-0.4321	no	no change
AW20_RS14175|AW20_RS14175	-0.0477	no	no change	-0.5793	no	no change
AW20_RS19915|AW20_RS19915	0.044	no	no change	0.2159	no	no change
AW20_RS08040|AW20_RS08040	0.0718	no	no change	-0.1488	no	no change
AW20_RS14245|AW20_RS14245	-0.013	no	no change	0.0171	no	no change
AW20_RS25305|AW20_RS25305	-0.0525	no	no change	-0.0548	no	no change
AW20_RS03150|AW20_RS03150	0.224	no	no change	-0.2381	no	no change
AW20_RS03920|AW20_RS03920	0.3651	yes	up	-0.0198	no	no change
AW20_RS14265|AW20_RS14265	-0.01	no	no change	-0.2956	no	no change
AW20_RS17650|AW20_RS17650	0.0976	no	no change	0.4033	no	no change
AW20_RS14260|AW20_RS14260	0.0215	no	no change	-0.6258	no	no change
AW20_RS17180|AW20_RS17180	-0.1597	no	no change	-0.3024	no	no change
AW20_RS19265|AW20_RS19265	-0.0798	no	no change	0.1929	no	no change
AW20_RS23525|AW20_RS23525	0.0552	no	no change	-0.1921	no	no change
AW20_RS08440|AW20_RS08440	0.0496	no	no change	0.1831	no	no change
AW20_RS14240|AW20_RS14240	0.0058	no	no change	-0.5007	no	no change
AW20_RS21485|AW20_RS21485	-0.0067	no	no change	-1.1362	yes	down
AW20_RS00865|AW20_RS00865	0.0963	no	no change	0.3041	no	no change
AW20_RS14740|AW20_RS14740	0.175	no	no change	-0.3207	no	no change
AW20_RS14080|AW20_RS14080	-0.0466	no	no change	-0.4906	no	no change
AW20_RS21475|AW20_RS21475	0.0663	no	no change	-0.9213	no	no change
AW20_RS14130|AW20_RS14130	0.1084	no	no change	-0.4563	no	no change
AW20_RS14120|AW20_RS14120	-0.2536	no	no change	-0.4493	no	no change
AW20_RS14205|AW20_RS14205	-0.0689	no	no change	-0.1325	no	no change
AW20_RS19345|AW20_RS19345	0.3561	yes	up	-0.858	no	no change
AW20_RS18965|AW20_RS18965	0.0215	no	no change	-0.3174	no	no change
AW20_RS14270|AW20_RS14270	0.0649	no	no change	-0.3981	no	no change
AW20_RS02260|AW20_RS02260	0.1545	no	no change	0.7661	no	no change
AW20_RS13875|AW20_RS13875	0.0936	no	no change	6.0013	yes	up
AW20_RS19895|AW20_RS19895	0.184	no	no change	-0.1073	no	no change
AW20_RS13900|AW20_RS13900	0.1661	no	no change	-0.1626	no	no change
AW20_RS24590|AW20_RS24590	0.1427	no	no change	0.5412	no	no change
AW20_RS16615|AW20_RS16615	0.0635	no	no change	0.0592	no	no change
AW20_RS21165|AW20_RS21165	0.0342	no	no change	-0.3146	no	no change
AW20_RS19670|AW20_RS19670	-0.6841	yes	down	-0.4789	no	no change
AW20_RS08835|AW20_RS08835	0.1283	no	no change	0.393	no	no change
AW20_RS21480|AW20_RS21480	0.0014	no	no change	-0.8279	no	no change
AW20_RS20910|AW20_RS20910	-0.5786	yes	down	-1.3304	yes	down
AW20_RS20055|AW20_RS20055	-0.2144	no	no change	0.1197	no	no change
AW20_RS23665|AW20_RS23665	0.0704	no	no change	0.5646	no	no change
AW20_RS19045|AW20_RS19045	-0.456	yes	down	-0.9157	no	no change
AW20_RS04310|AW20_RS04310	-0.221	no	no change	-0.0854	no	no change
AW20_RS07145|AW20_RS07145	0.0426	no	no change	0.3781	no	no change
AW20_RS08605|AW20_RS08605	0.0426	no	no change	-0.3084	no	no change
AW20_RS13925|AW20_RS13925	-0.0049	no	no change	0.2492	no	no change
AW20_RS17635|AW20_RS17635	-0.2497	no	no change	-0.3926	no	no change
AW20_RS08655|AW20_RS08655	0.541	yes	up	2.2895	yes	up
AW20_RS23710|AW20_RS23710	0.1686	no	no change	-0.2134	no	no change
AW20_RS23495|AW20_RS23495	-0.156	no	no change	-0.1483	no	no change
AW20_RS03140|AW20_RS03140	0.1789	no	no change	-0.3685	no	no change
AW20_RS14180|AW20_RS14180	-0.1605	no	no change	-0.9596	no	no change
AW20_RS14075|AW20_RS14075	0.0043	no	no change	-0.4458	no	no change
AW20_RS17270|AW20_RS17270	0.1124	no	no change	0.3179	no	no change
AW20_RS25070|AW20_RS25070	0.2351	no	no change	0.3588	no	no change
AW20_RS19330|AW20_RS19330	-0.1573	no	no change	-0.4566	no	no change
AW20_RS22200|AW20_RS22200	-0.091	no	no change	-0.1023	no	no change
AW20_RS21465|AW20_RS21465	0.1177	no	no change	-1.4642	yes	down
AW20_RS07925|AW20_RS07925	0.1362	no	no change	0.1258	no	no change
AW20_RS23530|AW20_RS23530	0.0482	no	no change	-0.4453	no	no change
AW20_RS23605|AW20_RS23605	0.058	no	no change	-0.2418	no	no change
AW20_RS21570|AW20_RS21570	0.0936	no	no change	-0.0818	no	no change
AW20_RS08660|AW20_RS08660	0.606	yes	up	2.1743	yes	up
AW20_RS14540|AW20_RS14540	0.2116	no	no change	0.18	no	no change
AW20_RS19125|AW20_RS19125	-0.3942	yes	down	-0.1387	no	no change
AW20_RS15700|AW20_RS15700	0.2129	no	no change	0.2842	no	no change
AW20_RS12600|AW20_RS12600	0.2461	no	no change	0.1228	no	no change
AW20_RS16545|AW20_RS16545	-0.6197	yes	down	0.049	no	no change
AW20_RS27825|AW20_RS27825	0.0201	no	no change	0.4233	no	no change
AW20_RS04530|AW20_RS04530	0.1686	no	no change	1.0241	yes	up
AW20_RS18410|AW20_RS18410	0.115	no	no change	0.0614	no	no change
AW20_RS23135|AW20_RS23135	0.2104	no	no change	-0.32	no	no change
AW20_RS17760|AW20_RS17760	-0.2457	no	no change	-0.4343	no	no change
AW20_RS15615|AW20_RS15615	0.2104	no	no change	0.0957	no	no change
AW20_RS14165|AW20_RS14165	-0.2772	yes	down	-0.8046	no	no change
AW20_RS14185|AW20_RS14185	-0.0377	no	no change	-0.8536	no	no change
AW20_RS19300|AW20_RS19300	-0.1922	no	no change	0.2027	no	no change
AW20_RS16610|AW20_RS16610	0.1789	no	no change	0.1969	no	no change
AW20_RS15625|AW20_RS15625	-0.0757	no	no change	-0.0218	no	no change
AW20_RS20990|AW20_RS20990	0.2388	no	no change	0.3656	no	no change
AW20_RS14210|AW20_RS14210	-0.4344	yes	down	-0.4894	no	no change
AW20_RS03125|AW20_RS03125	0.4751	no	no change	-0.4206	no	no change
AW20_RS07020|AW20_RS07020	0.069	no	no change	0.0629	no	no change
AW20_RS03145|AW20_RS03145	0.1057	no	no change	-0.3789	no	no change
AW20_RS23190|AW20_RS23190	0.0201	no	no change	-0.2144	no	no change
AW20_RS08485|AW20_RS08485	-0.0469	no	no change	0.1272	no	no change
AW20_RS19055|AW20_RS19055	-0.0993	no	no change	-0.5318	no	no change
AW20_RS01515|AW20_RS01515	0.0257	no	no change	-0.1443	no	no change
AW20_RS14115|AW20_RS14115	0.0566	no	no change	-0.3971	no	no change
AW20_RS02215|AW20_RS02215	-0.3344	yes	down	-0.2228	no	no change
AW20_RS21160|AW20_RS21160	0.2798	yes	up	-0.4535	no	no change
AW20_RS10145|AW20_RS10145	-0.03	no	no change	-0.2434	no	no change
AW20_RS23550|AW20_RS23550	0.0731	no	no change	-0.1367	no	no change
AW20_RS14110|AW20_RS14110	-0.224	no	no change	-0.5205	no	no change
AW20_RS19260|AW20_RS19260	0.0426	no	no change	0.3297	no	no change
AW20_RS03175|AW20_RS03175	-0.6845	yes	down	-0.2707	no	no change
AW20_RS14195|AW20_RS14195	-0.1442	no	no change	-0.5917	no	no change
AW20_RS17905|AW20_RS17905	0.251	no	no change	0.7505	no	no change
AW20_RS14590|AW20_RS14590	-0.1998	no	no change	-0.132	no	no change
AW20_RS17405|AW20_RS17405	-0.0947	no	no change	-0.2717	no	no change
AW20_RS18930|AW20_RS18930	0.3103	yes	up	0.4853	no	no change
AW20_RS24975|AW20_RS24975	0.4542	yes	up	0.5147	no	no change
AW20_RS16910|AW20_RS16910	0.2054	no	no change	0.432	no	no change
AW20_RS15330|AW20_RS15330	-0.1539	no	no change	0.3058	no	no change
AW20_RS21990|AW20_RS21990	-0.0566	no	no change	0.1461	no	no change
AW20_RS19990|AW20_RS19990	0.0759	no	no change	-0.1839	no	no change
AW20_RS19695|AW20_RS19695	-0.2416	no	no change	-0.3554	no	no change
AW20_RS14730|AW20_RS14730	0.0468	no	no change	-0.3885	no	no change
AW20_RS17645|AW20_RS17645	0.1124	no	no change	0.4798	no	no change
AW20_RS15565|AW20_RS15565	-0.0201	no	no change	-0.4115	no	no change
AW20_RS26745|AW20_RS26745	-3.935	yes	down	-4.7865	yes	down
AW20_RS21295|AW20_RS21295	0.1699	no	no change	0.4072	no	no change
AW20_RS08050|AW20_RS08050	-0.2012	no	no change	-0.2981	no	no change
AW20_RS14150|AW20_RS14150	0.1725	no	no change	-0.4531	no	no change
AW20_RS17675|AW20_RS17675	0.1204	no	no change	0.1038	no	no change
AW20_RS16870|AW20_RS16870	0.0621	no	no change	-0.1019	no	no change
AW20_RS26625|AW20_RS26625	-1.846	yes	down	-3.057	yes	down
AW20_RS00565|AW20_RS00565	-0.0182	no	no change	-0.0825	no	no change
AW20_RS20065|AW20_RS20065	-0.2228	no	no change	0.4194	no	no change
AW20_RS19185|AW20_RS19185	-0.2016	no	no change	-0.8107	no	no change
AW20_RS15560|AW20_RS15560	0.0482	no	no change	-0.0658	no	no change
AW20_RS23420|AW20_RS23420	0.189	no	no change	0.0682	no	no change
AW20_RS03390|AW20_RS03390	0.2141	no	no change	0.4181	no	no change
AW20_RS23470|AW20_RS23470	-0.2114	no	no change	0.2076	no	no change
AW20_RS14385|AW20_RS14385	-0.0231	no	no change	0.4012	no	no change
AW20_RS14595|AW20_RS14595	0.4657	yes	up	0.3539	no	no change
AW20_RS19390|AW20_RS19390	-0.4074	yes	down	0.2392	no	no change
AW20_RS00090|AW20_RS00090	0.2534	no	no change	0.5016	no	no change
AW20_RS16875|AW20_RS16875	0.3448	yes	up	-0.1484	no	no change
AW20_RS14445|AW20_RS14445	-0.0305	no	no change	-0.0137	no	no change
AW20_RS18835|AW20_RS18835	0.0963	no	no change	0.1871	no	no change
AW20_RS18415|AW20_RS18415	0.0566	no	no change	-0.0632	no	no change
AW20_RS02195|AW20_RS02195	-0.2173	no	no change	-0.4795	no	no change
AW20_RS14065|AW20_RS14065	-0.0799	no	no change	-0.5548	no	no change
AW20_RS24740|AW20_RS24740	0.2079	no	no change	-0.1783	no	no change
AW20_RS20830|AW20_RS20830	0.0072	no	no change	0.0051	no	no change
AW20_RS23675|AW20_RS23675	0.0524	no	no change	0.0591	no	no change
AW20_RS01790|AW20_RS01790	-3.882	yes	down	-5.2777	yes	down
AW20_RS12975|AW20_RS12975	-0.0026	no	no change	0.6887	no	no change
AW20_RS07360|AW20_RS07360	0.1336	no	no change	0.16	no	no change
AW20_RS07005|AW20_RS07005	-0.0071	no	no change	-0.2007	no	no change
AW20_RS19465|AW20_RS19465	0.0482	no	no change	0.0942	no	no change
AW20_RS07930|AW20_RS07930	0.0827	no	no change	-0.1793	no	no change
AW20_RS24055|AW20_RS24055	0.2798	yes	up	0.6376	no	no change
AW20_RS09095|AW20_RS09095	-0.0107	no	no change	-0.4017	no	no change
AW20_RS04630|AW20_RS04630	0.2714	yes	up	0.0426	no	no change
AW20_RS14155|AW20_RS14155	-0.0956	no	no change	-0.4587	no	no change
AW20_RS23630|AW20_RS23630	-0.2311	no	no change	0.1785	no	no change
AW20_RS19375|AW20_RS19375	0.0731	no	no change	-0.0531	no	no change
AW20_RS28230|AW20_RS28230	0.2166	no	no change	0.0302	no	no change
AW20_RS16350|AW20_RS16350	0.0356	no	no change	-0.016	no	no change
AW20_RS19920|AW20_RS19920	0.0868	no	no change	-0.1921	no	no change
AW20_RS22375|AW20_RS22375	0.1814	no	no change	0.3298	no	no change
AW20_RS24750|AW20_RS24750	0.0257	no	no change	-0.4074	no	no change
AW20_RS13890|AW20_RS13890	0.0895	no	no change	7.5106	yes	up
AW20_RS07400|AW20_RS07400	0.3391	yes	up	0.1216	no	no change
AW20_RS13910|AW20_RS13910	-0.0802	no	no change	-0.0259	no	no change
AW20_RS14450|AW20_RS14450	-0.119	no	no change	0.2347	no	no change
AW20_RS14070|AW20_RS14070	-0.255	no	no change	-0.6035	no	no change
AW20_RS11185|AW20_RS11185	-0.0007	no	no change	-0.0906	no	no change
AW20_RS22425|AW20_RS22425	0.058	no	no change	0.2731	no	no change
AW20_RS14530|AW20_RS14530	0.0342	no	no change	0.1855	no	no change
AW20_RS18545|AW20_RS18545	-0.0796	no	no change	0.1116	no	no change
AW20_RS17380|AW20_RS17380	-0.0669	no	no change	-0.4715	no	no change
AW20_RS17215|AW20_RS17215	-0.0365	no	no change	0.7393	no	no change
AW20_RS28285|AW20_RS28285	0.157	no	no change	0.4167	no	no change
AW20_RS02220|AW20_RS02220	-0.2538	no	no change	-0.006	no	no change
AW20_RS17610|AW20_RS17610	-0.0308	no	no change	0.1886	no	no change
AW20_RS14200|AW20_RS14200	-0.1362	no	no change	-0.1998	no	no change
AW20_RS22415|AW20_RS22415	-0.1989	no	no change	0.1091	no	no change
AW20_RS15705|AW20_RS15705	0.1375	no	no change	0.0697	no	no change
AW20_RS14040|AW20_RS14040	-0.5045	no	no change	0.0548	no	no change
AW20_RS07185|AW20_RS07185	0.1322	no	no change	0.0814	no	no change
AW20_RS06865|AW20_RS06865	-0.0352	no	no change	0.1436	no	no change
AW20_RS11165|AW20_RS11165	-0.4941	yes	down	0.2599	no	no change
AW20_RS08030|AW20_RS08030	-0.0522	no	no change	0.1136	no	no change
AW20_RS19460|AW20_RS19460	0.103	no	no change	-0.229	no	no change
AW20_RS23185|AW20_RS23185	0.127	no	no change	0.1342	no	no change
AW20_RS19385|AW20_RS19385	-0.1179	no	no change	0.2577	no	no change
AW20_RS08955|AW20_RS08955	-0.1058	no	no change	-0.0428	no	no change
AW20_RS24170|AW20_RS24170	-0.0577	no	no change	0.1476	no	no change
AW20_RS06985|AW20_RS06985	-0.1049	no	no change	-0.5217	no	no change
AW20_RS11440|AW20_RS11440	0.0129	no	no change	-0.097	no	no change
AW20_RS06005|AW20_RS06005	-4.72	yes	down	-5.9992	yes	down
AW20_RS13010|AW20_RS13010	-0.083	no	no change	-0.4806	no	no change
AW20_RS17485|AW20_RS17485	-0.4309	yes	down	-0.7813	no	no change
AW20_RS13305|AW20_RS13305	0.1057	no	no change	0.1225	no	no change
AW20_RS14135|AW20_RS14135	-0.4828	yes	down	-0.5492	no	no change
AW20_RS23805|AW20_RS23805	-0.1047	no	no change	-0.0725	no	no change
AW20_RS09110|AW20_RS09110	-0.1971	no	no change	0.2225	no	no change
AW20_RS06550|AW20_RS06550	-0.2567	no	no change	-0.7837	no	no change
AW20_RS13525|AW20_RS13525	0.1596	no	no change	0.5295	no	no change
AW20_RS09985|AW20_RS09985	-0.1498	no	no change	0.1742	no	no change
AW20_RS17315|AW20_RS17315	-0.1557	no	no change	0.1204	no	no change
AW20_RS17980|AW20_RS17980	-0.0968	no	no change	-0.3815	no	no change
AW20_RS12580|AW20_RS12580	0.3334	yes	up	-0.0064	no	no change
AW20_RS23450|AW20_RS23450	-0.1923	no	no change	0.5089	no	no change
AW20_RS20015|AW20_RS20015	0.1427	no	no change	0.096	no	no change
AW20_RS12595|AW20_RS12595	-0.0059	no	no change	0.2072	no	no change
AW20_RS20500|AW20_RS20500	0.1903	no	no change	-0.1424	no	no change
AW20_RS23795|AW20_RS23795	0.0524	no	no change	-0.13	no	no change
AW20_RS15620|AW20_RS15620	0.2666	no	no change	0.1763	no	no change
AW20_RS17945|AW20_RS17945	0.144	no	no change	0.3081	no	no change
AW20_RS06780|AW20_RS06780	-0.1353	no	no change	-0.6542	no	no change
AW20_RS16620|AW20_RS16620	-0.0556	no	no change	0.1383	no	no change
AW20_RS14320|AW20_RS14320	0.0058	no	no change	0.103	no	no change
AW20_RS14100|AW20_RS14100	-0.0416	no	no change	-0.3334	no	no change
AW20_RS11025|AW20_RS11025	0.2642	no	no change	0.5507	no	no change
AW20_RS17335|AW20_RS17335	-0.2343	no	no change	-0.5527	no	no change
AW20_RS20705|AW20_RS20705	0.0286	no	no change	0.047	no	no change
AW20_RS15735|AW20_RS15735	0.1388	no	no change	-0.0225	no	no change
AW20_RS21375|AW20_RS21375	0.1763	no	no change	0.1168	no	no change
AW20_RS00060|AW20_RS00060	0.1545	no	no change	0.5166	no	no change
AW20_RS04220|AW20_RS04220	-0.2716	yes	down	-0.6427	no	no change
AW20_RS14910|AW20_RS14910	0.0895	no	no change	0.2621	no	no change
AW20_RS15750|AW20_RS15750	0.03	no	no change	-0.4469	no	no change
AW20_RS23670|AW20_RS23670	0.099	no	no change	0.2532	no	no change
AW20_RS09410|AW20_RS09410	0.0607	no	no change	-0.2323	no	no change
AW20_RS14170|AW20_RS14170	-0.1089	no	no change	-0.6218	no	no change
AW20_RS23060|AW20_RS23060	0.4265	yes	up	0.4028	no	no change
AW20_RS15600|AW20_RS15600	-0.0019	no	no change	0.4125	no	no change
AW20_RS05075|AW20_RS05075	-1.426	yes	down	-1.6867	yes	down
AW20_RS19325|AW20_RS19325	-0.0364	no	no change	-0.2904	no	no change
AW20_RS19975|AW20_RS19975	0.044	no	no change	-0.4334	no	no change
AW20_RS23635|AW20_RS23635	-0.0556	no	no change	0.1476	no	no change
AW20_RS14990|AW20_RS14990	-1.348	yes	down	-1.2572	yes	down
AW20_RS19030|AW20_RS19030	-0.2744	yes	down	-0.0729	no	no change
AW20_RS22645|AW20_RS22645	-0.2726	yes	down	0.2608	no	no change
AW20_RS03025|AW20_RS03025	-0.2047	no	no change	-0.2372	no	no change
AW20_RS14885|AW20_RS14885	0.0854	no	no change	-0.5039	no	no change
AW20_RS22445|AW20_RS22445	-0.0673	no	no change	0.3993	no	no change
AW20_RS24995|AW20_RS24995	0.2004	no	no change	0.4699	no	no change
AW20_RS12890|AW20_RS12890	-0.0469	no	no change	-0.4692	no	no change
AW20_RS21855|AW20_RS21855	-0.1156	no	no change	-0.1674	no	no change
AW20_RS03350|AW20_RS03350	0.1865	no	no change	0.6769	no	no change
AW20_RS22640|AW20_RS22640	0.0029	no	no change	-0.4638	no	no change
AW20_RS14355|AW20_RS14355	-0.2552	no	no change	0.0442	no	no change
AW20_RS20345|AW20_RS20345	-0.0839	no	no change	-0.2399	no	no change
AW20_RS09990|AW20_RS09990	-0.0514	no	no change	0.1673	no	no change
AW20_RS19400|AW20_RS19400	-0.1879	no	no change	-0.2029	no	no change
AW20_RS18860|AW20_RS18860	0.1296	no	no change	0.249	no	no change
AW20_RS24515|AW20_RS24515	-1.957	yes	down	-3.3764	yes	down
AW20_RS14920|AW20_RS14920	0.1177	no	no change	0.3683	no	no change
AW20_RS21370|AW20_RS21370	0.0895	no	no change	0.1856	no	no change
AW20_RS08305|AW20_RS08305	0.4158	yes	up	0.1618	no	no change
AW20_RS02455|AW20_RS02455	-0.0987	no	no change	0.301	no	no change
AW20_RS20035|AW20_RS20035	-0.0606	no	no change	-0.1452	no	no change
AW20_RS06990|AW20_RS06990	0.03	no	no change	-0.3518	no	no change
AW20_RS23390|AW20_RS23390	0.0772	no	no change	0.105	no	no change
AW20_RS18220|AW20_RS18220	0.1801	no	no change	0.8018	no	no change
AW20_RS11580|AW20_RS11580	-0.0575	no	no change	-0.7193	no	no change
AW20_RS18770|AW20_RS18770	-0.2174	no	no change	0.0101	no	no change
AW20_RS15760|AW20_RS15760	0.1243	no	no change	-0.3247	no	no change
AW20_RS12885|AW20_RS12885	-0.0879	no	no change	-0.6471	no	no change
AW20_RS24990|AW20_RS24990	0.1124	no	no change	0.0685	no	no change
AW20_RS17320|AW20_RS17320	-0.2521	no	no change	0.1532	no	no change
AW20_RS20390|AW20_RS20390	-0.0413	no	no change	0.2423	no	no change
AW20_RS24985|AW20_RS24985	-0.6168	yes	down	0.3591	no	no change
AW20_RS04090|AW20_RS04090	-6.683	yes	down	-5.9147	yes	down
AW20_RS12485|AW20_RS12485	0.103	no	no change	0.0281	no	no change
AW20_RS07525|AW20_RS07525	-0.1575	no	no change	0.6294	no	no change
AW20_RS23980|AW20_RS23980	-0.6795	yes	down	-1.6077	yes	down
AW20_RS19015|AW20_RS19015	0.7364	yes	up	0.6536	no	no change
AW20_RS03610|AW20_RS03610	0.2606	no	no change	-0.1768	no	no change
AW20_RS08700|AW20_RS08700	0.051	no	no change	0.0621	no	no change
AW20_RS17165|AW20_RS17165	-0.1573	no	no change	-0.0685	no	no change
AW20_RS21860|AW20_RS21860	-0.4931	yes	down	-0.1842	no	no change
AW20_RS26085|AW20_RS26085	0.33	no	no change	-0.1085	no	no change
AW20_RS13015|AW20_RS13015	-0.0603	no	no change	-0.4153	no	no change
AW20_RS22040|AW20_RS22040	0.0496	no	no change	0.3164	no	no change
AW20_RS14085|AW20_RS14085	0.0468	no	no change	-0.4694	no	no change
AW20_RS12605|AW20_RS12605	0.2327	no	no change	-0.148	no	no change
AW20_RS28165|AW20_RS28165	0.1097	no	no change	0.1566	no	no change
AW20_RS02630|AW20_RS02630	0.1776	no	no change	-0.2419	no	no change
AW20_RS20295|AW20_RS20295	0.0786	no	no change	0.0486	no	no change
AW20_RS03635|AW20_RS03635	-0.0628	no	no change	-0.0211	no	no change
AW20_RS20425|AW20_RS20425	-0.3648	yes	down	-0.8843	no	no change
AW20_RS20270|AW20_RS20270	0.1878	no	no change	0.4203	no	no change
AW20_RS18810|AW20_RS18810	0.0101	no	no change	0.5603	no	no change
AW20_RS08730|AW20_RS08730	-0.0346	no	no change	-0.2017	no	no change
AW20_RS14160|AW20_RS14160	-0.0551	no	no change	-0.378	no	no change
AW20_RS14090|AW20_RS14090	-0.0672	no	no change	-0.5201	no	no change
AW20_RS19380|AW20_RS19380	0.0854	no	no change	0.3876	no	no change
AW20_RS08310|AW20_RS08310	0.1635	no	no change	0.0662	no	no change
AW20_RS15555|AW20_RS15555	-0.0085	no	no change	0.1056	no	no change
AW20_RS16370|AW20_RS16370	-0.0025	no	no change	0.2957	no	no change
AW20_RS04850|AW20_RS04850	0.0718	no	no change	-0.1395	no	no change
AW20_RS15680|AW20_RS15680	-0.2928	yes	down	0.2849	no	no change
AW20_RS07840|AW20_RS07840	-0.1462	no	no change	-0.2111	no	no change
AW20_RS07215|AW20_RS07215	0.4834	yes	up	0.0452	no	no change
AW20_RS21865|AW20_RS21865	-0.2431	no	no change	-0.1802	no	no change
AW20_RS13090|AW20_RS13090	-0.0413	no	no change	-0.5309	no	no change
AW20_RS11540|AW20_RS11540	-6.743	yes	down	-0.7396	no	no change
AW20_RS20275|AW20_RS20275	-0.1004	no	no change	0.0016	no	no change
AW20_RS19930|AW20_RS19930	-0.1502	no	no change	-0.405	no	no change
AW20_RS09220|AW20_RS09220	-0.4278	yes	down	-0.3956	no	no change
AW20_RS19635|AW20_RS19635	0.0552	no	no change	0.3593	no	no change
AW20_RS23130|AW20_RS23130	0.2179	no	no change	-0.0879	no	no change
AW20_RS15590|AW20_RS15590	0.0314	no	no change	-0.3431	no	no change
AW20_RS16865|AW20_RS16865	0.0841	no	no change	-0.685	no	no change
AW20_RS08675|AW20_RS08675	0.2975	yes	up	0.1892	no	no change
AW20_RS00430|AW20_RS00430	-0.0039	no	no change	0.0398	no	no change
AW20_RS22060|AW20_RS22060	0.1519	no	no change	-0.2635	no	no change
AW20_RS20415|AW20_RS20415	-0.1805	no	no change	-0.2197	no	no change
AW20_RS17170|AW20_RS17170	-0.2382	no	no change	-0.0504	no	no change
AW20_RS17150|AW20_RS17150	-0.2457	no	no change	-0.1203	no	no change
AW20_RS02735|AW20_RS02735	1.114	yes	up	0.6548	no	no change
AW20_RS15740|AW20_RS15740	0.2066	no	no change	-0.4209	no	no change
AW20_RS03405|AW20_RS03405	-0.2102	no	no change	-0.3698	no	no change
AW20_RS08095|AW20_RS08095	0.1609	no	no change	-0.0453	no	no change
AW20_RS09470|AW20_RS09470	-0.1327	no	no change	0.2679	no	no change
AW20_RS11480|AW20_RS11480	-1.83	yes	down	-2.7846	yes	down
AW20_RS20670|AW20_RS20670	-0.0147	no	no change	0.076	no	no change
AW20_RS20970|AW20_RS20970	-0.076	no	no change	0.1314	no	no change
AW20_RS16005|AW20_RS16005	-0.0058	no	no change	0.255	no	no change
AW20_RS01510|AW20_RS01510	0.3022	no	no change	-0.0193	no	no change
AW20_RS18270|AW20_RS18270	0.8139	yes	up	0.9065	no	no change
AW20_RS05315|AW20_RS05315	-0.354	yes	down	-0.7256	no	no change
AW20_RS20735|AW20_RS20735	0.1789	no	no change	-0.0605	no	no change
AW20_RS23445|AW20_RS23445	-0.0516	no	no change	0.1111	no	no change
AW20_RS16525|AW20_RS16525	-0.2011	no	no change	0.1562	no	no change
AW20_RS14020|AW20_RS14020	-0.3126	yes	down	0.2273	no	no change
AW20_RS19970|AW20_RS19970	-0.1016	no	no change	-0.3386	no	no change
AW20_RS16770|AW20_RS16770	-0.2837	no	no change	-0.4146	no	no change
AW20_RS18920|AW20_RS18920	0.1177	no	no change	0.6086	no	no change
AW20_RS15240|AW20_RS15240	0.4709	yes	up	-0.0287	no	no change
AW20_RS09345|AW20_RS09345	0.2091	no	no change	-1.2251	yes	down
AW20_RS14890|AW20_RS14890	0.0342	no	no change	-0.217	no	no change
AW20_RS15460|AW20_RS15460	-0.1557	no	no change	-0.4568	no	no change
AW20_RS21385|AW20_RS21385	-0.2001	no	no change	0.1037	no	no change
AW20_RS08670|AW20_RS08670	0.2975	yes	up	1.7136	yes	up
AW20_RS05750|AW20_RS05750	-0.0227	no	no change	0.6185	no	no change
AW20_RS21365|AW20_RS21365	0.0454	no	no change	0.1501	no	no change
AW20_RS15895|AW20_RS15895	0.0936	no	no change	0.28	no	no change
AW20_RS02635|AW20_RS02635	0.058	no	no change	-0.3876	no	no change
AW20_RS27845|AW20_RS27845	0.058	no	no change	0.2715	no	no change
AW20_RS22190|AW20_RS22190	0.0963	no	no change	0.4938	no	no change
AW20_RS22575|AW20_RS22575	0.315	yes	up	0.045	no	no change
AW20_RS15635|AW20_RS15635	-0.1283	no	no change	0.306	no	no change
AW20_RS15205|AW20_RS15205	-0.2253	no	no change	0.0965	no	no change
AW20_RS22280|AW20_RS22280	0.3763	yes	up	0.6934	no	no change
AW20_RS14880|AW20_RS14880	0.2129	no	no change	-0.0879	no	no change
AW20_RS22615|AW20_RS22615	0.1991	no	no change	-0.1677	no	no change
AW20_RS07835|AW20_RS07835	0.2314	no	no change	-0.3681	no	no change
AW20_RS13490|AW20_RS13490	0.0524	no	no change	-0.0526	no	no change
AW20_RS15570|AW20_RS15570	-0.0012	no	no change	-0.3212	no	no change
AW20_RS23810|AW20_RS23810	-0.0734	no	no change	-0.3676	no	no change
AW20_RS00330|AW20_RS00330	0.315	yes	up	0.6807	no	no change
AW20_RS11965|AW20_RS11965	-0.0101	no	no change	-0.0735	no	no change
AW20_RS07040|AW20_RS07040	-0.4739	yes	down	-0.6264	no	no change
AW20_RS21820|AW20_RS21820	-0.0618	no	no change	-0.3292	no	no change
AW20_RS09325|AW20_RS09325	0.2141	no	no change	0.3444	no	no change
AW20_RS11935|AW20_RS11935	0.3185	yes	up	0.391	no	no change
AW20_RS19960|AW20_RS19960	0.1414	no	no change	-0.5563	no	no change
AW20_RS03470|AW20_RS03470	-0.4387	yes	down	-0.7223	no	no change
AW20_RS24310|AW20_RS24310	0.1349	no	no change	0.3305	no	no change
AW20_RS22505|AW20_RS22505	-0.4779	yes	down	0.4102	no	no change
AW20_RS14895|AW20_RS14895	0.1583	no	no change	-0.1492	no	no change
AW20_RS13330|AW20_RS13330	-0.0967	no	no change	0.263	no	no change
AW20_RS27100|AW20_RS27100	0.1204	no	no change	-0.2656	no	no change
AW20_RS23815|AW20_RS23815	-0.0861	no	no change	0.4599	no	no change
AW20_RS16510|AW20_RS16510	-1.18	yes	down	-0.6428	no	no change
AW20_RS05400|AW20_RS05400	-0.1219	no	no change	-0.4281	no	no change
AW20_RS07685|AW20_RS07685	-0.695	yes	down	0.1947	no	no change
AW20_RS13810|AW20_RS13810	0.1124	no	no change	-0.319	no	no change
AW20_RS14310|AW20_RS14310	-0.0149	no	no change	-0.5883	no	no change
AW20_RS01820|AW20_RS01820	-2.501	yes	down	-2.905	yes	down
AW20_RS05940|AW20_RS05940	0.1177	no	no change	0.7391	no	no change
AW20_RS04765|AW20_RS04765	0.115	no	no change	-0.5473	no	no change
AW20_RS23590|AW20_RS23590	-0.0376	no	no change	0.1951	no	no change
AW20_RS09195|AW20_RS09195	0.1017	no	no change	0.0417	no	no change
AW20_RS06585|AW20_RS06585	0.263	no	no change	0.0704	no	no change
AW20_RS08100|AW20_RS08100	0.0663	no	no change	-0.045	no	no change
AW20_RS15670|AW20_RS15670	0.1097	no	no change	-0.1802	no	no change
AW20_RS23415|AW20_RS23415	0.0144	no	no change	-0.2141	no	no change
AW20_RS08705|AW20_RS08705	0.0949	no	no change	0.0909	no	no change
AW20_RS08665|AW20_RS08665	0.2606	no	no change	2.1922	yes	up
AW20_RS14535|AW20_RS14535	-0.024	no	no change	-0.0734	no	no change
AW20_RS21075|AW20_RS21075	0.1953	no	no change	0.5327	no	no change
AW20_RS08270|AW20_RS08270	0.2351	no	no change	0.3734	no	no change
AW20_RS05635|AW20_RS05635	-0.9876	yes	down	-1.4625	yes	down
AW20_RS12530|AW20_RS12530	0.123	no	no change	0.4861	no	no change
AW20_RS07850|AW20_RS07850	-0.168	no	no change	-0.0114	no	no change
AW20_RS08195|AW20_RS08195	0.6699	no	no change	0.0623	no	no change
AW20_RS25340|AW20_RS25340	0.3369	yes	up	-0.2305	no	no change
AW20_RS11380|AW20_RS11380	-0.1754	no	no change	-0.0086	no	no change
AW20_RS16375|AW20_RS16375	0.2987	yes	up	-0.0347	no	no change
AW20_RS14810|AW20_RS14810	-0.0648	no	no change	0.1431	no	no change
AW20_RS23685|AW20_RS23685	-0.0879	no	no change	0.3142	no	no change
AW20_RS10010|AW20_RS10010	-0.3163	yes	down	-0.3681	no	no change
AW20_RS06030|AW20_RS06030	0.0868	no	no change	-0.3497	no	no change
AW20_RS08945|AW20_RS08945	0.115	no	no change	0.1598	no	no change
AW20_RS20805|AW20_RS20805	0.1493	no	no change	0.0296	no	no change
AW20_RS11245|AW20_RS11245	0.2582	no	no change	0.0377	no	no change
AW20_RS03400|AW20_RS03400	-0.172	no	no change	-0.6892	no	no change
AW20_RS11545|AW20_RS11545	-0.8204	yes	down	-1.1749	yes	down
AW20_RS00225|AW20_RS00225	0.4803	yes	up	0.2487	no	no change
AW20_RS04465|AW20_RS04465	0.175	no	no change	0.0318	no	no change
AW20_RS11210|AW20_RS11210	0.0881	no	no change	0.316	no	no change
AW20_RS14790|AW20_RS14790	0.0566	no	no change	0.0801	no	no change
AW20_RS23235|AW20_RS23235	-0.1723	no	no change	-0.5195	no	no change
AW20_RS13095|AW20_RS13095	0.2449	no	no change	-0.1094	no	no change
AW20_RS08260|AW20_RS08260	0.3437	no	no change	0.1725	no	no change
AW20_RS13165|AW20_RS13165	0.0881	no	no change	-0.1708	no	no change
AW20_RS17305|AW20_RS17305	0.2116	no	no change	0.0167	no	no change
AW20_RS14945|AW20_RS14945	-0.1872	no	no change	-0.0903	no	no change
AW20_RS13515|AW20_RS13515	0.1916	no	no change	-0.12	no	no change
AW20_RS23050|AW20_RS23050	-0.956	no	no change	-0.2275	no	no change
AW20_RS24625|AW20_RS24625	0.2079	no	no change	-0.4293	no	no change
AW20_RS06725|AW20_RS06725	-0.0261	no	no change	-0.2233	no	no change
AW20_RS04215|AW20_RS04215	-0.4949	yes	down	-0.9282	no	no change
AW20_RS15585|AW20_RS15585	0.1362	no	no change	-0.042	no	no change
AW20_RS17325|AW20_RS17325	-0.2034	no	no change	-0.1596	no	no change
AW20_RS20890|AW20_RS20890	-0.2937	no	no change	-0.1147	no	no change
AW20_RS21430|AW20_RS21430	0.0356	no	no change	0.1931	no	no change
AW20_RS13520|AW20_RS13520	0.0827	no	no change	0.1201	no	no change
AW20_RS26600|AW20_RS26600	-0.1056	no	no change	-0.2056	no	no change
AW20_RS08435|AW20_RS08435	-0.5598	yes	down	-0.2824	no	no change
AW20_RS24755|AW20_RS24755	-0.1061	no	no change	-0.4627	no	no change
AW20_RS23820|AW20_RS23820	-0.0722	no	no change	0.2663	no	no change
AW20_RS03325|AW20_RS03325	0.144	no	no change	0.6141	no	no change
AW20_RS15410|AW20_RS15410	-0.0386	no	no change	0.2506	no	no change
AW20_RS20570|AW20_RS20570	-0.5328	yes	down	0.6578	no	no change
AW20_RS14785|AW20_RS14785	0.0922	no	no change	-0.2648	no	no change
AW20_RS18790|AW20_RS18790	-0.4858	yes	down	0.0902	no	no change
AW20_RS03430|AW20_RS03430	-0.0334	no	no change	-1.0394	yes	down
AW20_RS15505|AW20_RS15505	-0.0404	no	no change	0.4689	no	no change
AW20_RS22555|AW20_RS22555	-0.2183	no	no change	0.0811	no	no change
AW20_RS07750|AW20_RS07750	-0.0168	no	no change	0.111	no	no change
AW20_RS19305|AW20_RS19305	0.52	no	no change	0.122	no	no change
AW20_RS04010|AW20_RS04010	-0.3421	yes	down	0.154	no	no change
AW20_RS04260|AW20_RS04260	-0.1274	no	no change	-0.3229	no	no change
AW20_RS23645|AW20_RS23645	-0.2875	yes	down	0.2867	no	no change
AW20_RS04300|AW20_RS04300	-0.0208	no	no change	-0.115	no	no change
AW20_RS22460|AW20_RS22460	-0.0359	no	no change	0.1199	no	no change
AW20_RS15965|AW20_RS15965	0.1124	no	no change	0.2345	no	no change
AW20_RS11970|AW20_RS11970	0.0058	no	no change	-0.0791	no	no change
AW20_RS10330|AW20_RS10330	0.2166	no	no change	0.3375	no	no change
AW20_RS08785|AW20_RS08785	-0.0201	no	no change	0.1865	no	no change
AW20_RS12575|AW20_RS12575	0.0841	no	no change	0.39	no	no change
AW20_RS06980|AW20_RS06980	-0.2627	no	no change	-0.088	no	no change
AW20_RS27970|AW20_RS27970	0.1388	no	no change	0.6112	no	no change
AW20_RS08090|AW20_RS08090	0.3774	yes	up	-0.5676	no	no change
AW20_RS22035|AW20_RS22035	0.1557	no	no change	0.1264	no	no change
AW20_RS13005|AW20_RS13005	0.3918	yes	up	0.861	no	no change
AW20_RS19355|AW20_RS19355	0.2363	no	no change	0.1793	no	no change
AW20_RS09315|AW20_RS09315	0.0229	no	no change	0.8208	no	no change
AW20_RS15935|AW20_RS15935	0.4201	yes	up	0.144	no	no change
AW20_RS19255|AW20_RS19255	0.1674	no	no change	-0.0857	no	no change
AW20_RS14840|AW20_RS14840	0.1635	no	no change	-0.4291	no	no change
AW20_RS13860|AW20_RS13860	0.3103	no	no change	0.1882	no	no change
AW20_RS21415|AW20_RS21415	0.2066	no	no change	0.3127	no	no change
AW20_RS22135|AW20_RS22135	-0.1857	no	no change	0.0741	no	no change
AW20_RS18840|AW20_RS18840	-0.2156	no	no change	0.2712	no	no change
AW20_RS22275|AW20_RS22275	0.2702	no	no change	0.8685	no	no change
AW20_RS04920|AW20_RS04920	0.5888	yes	up	0.091	no	no change
AW20_RS21825|AW20_RS21825	0.1738	no	no change	0.6448	no	no change
AW20_RS02825|AW20_RS02825	0.2412	no	no change	0.2558	no	no change
AW20_RS01480|AW20_RS01480	-0.2524	no	no change	0.2385	no	no change
AW20_RS15335|AW20_RS15335	-0.1055	no	no change	-0.0989	no	no change
AW20_RS11940|AW20_RS11940	-0.0201	no	no change	0.0285	no	no change
AW20_RS07285|AW20_RS07285	-0.0551	no	no change	-0.2339	no	no change
AW20_RS19240|AW20_RS19240	-0.1945	no	no change	-0.1338	no	no change
AW20_RS23570|AW20_RS23570	-0.4576	yes	down	0.2218	no	no change
AW20_RS14685|AW20_RS14685	0.144	no	no change	-0.4295	no	no change
AW20_RS11030|AW20_RS11030	0.2104	no	no change	0.6212	no	no change
AW20_RS18780|AW20_RS18780	-0.3882	yes	down	0.0781	no	no change
AW20_RS20430|AW20_RS20430	-0.343	no	no change	0.4455	no	no change
AW20_RS07780|AW20_RS07780	0.0356	no	no change	0.5628	no	no change
AW20_RS09450|AW20_RS09450	0.1545	no	no change	0.0097	no	no change
AW20_RS22155|AW20_RS22155	-0.2119	no	no change	-0.2589	no	no change
AW20_RS23785|AW20_RS23785	0.0215	no	no change	0.0916	no	no change
AW20_RS14805|AW20_RS14805	-0.0848	no	no change	-0.1807	no	no change
AW20_RS22580|AW20_RS22580	0.229	no	no change	-0.0644	no	no change
AW20_RS09935|AW20_RS09935	-0.2856	yes	down	-0.4012	no	no change
AW20_RS02450|AW20_RS02450	0.1979	no	no change	-0.531	no	no change
AW20_RS02190|AW20_RS02190	-0.3324	yes	down	-0.3252	no	no change
AW20_RS08340|AW20_RS08340	-1.654	yes	down	-1.6398	yes	down
AW20_RS03685|AW20_RS03685	0.6145	yes	up	1.4149	yes	up
AW20_RS25625|AW20_RS25625	-0.6593	yes	down	-1.8206	yes	down
AW20_RS22450|AW20_RS22450	0.0144	no	no change	0.3597	no	no change
AW20_RS24710|AW20_RS24710	-0.1988	no	no change	0.0968	no	no change
AW20_RS13720|AW20_RS13720	-1.627	yes	down	-0.7591	no	no change
AW20_RS14125|AW20_RS14125	-0.6089	no	no change	-0.4151	no	no change
AW20_RS28250|AW20_RS28250	-0.0425	no	no change	-0.0433	no	no change
AW20_RS01125|AW20_RS01125	0.406	no	no change	0.9436	no	no change
AW20_RS23315|AW20_RS23315	-0.0119	no	no change	0.5724	no	no change
AW20_RS25500|AW20_RS25500	-0.1005	no	no change	0.2339	no	no change
AW20_RS12765|AW20_RS12765	0.4027	no	no change	-0.3048	no	no change
AW20_RS20470|AW20_RS20470	0.3334	yes	up	0.2007	no	no change
AW20_RS23545|AW20_RS23545	-0.1728	no	no change	-0.4878	no	no change
AW20_RS24535|AW20_RS24535	-0.0947	no	no change	0.4209	no	no change
AW20_RS20495|AW20_RS20495	0.2412	no	no change	0.0836	no	no change
AW20_RS07070|AW20_RS07070	-0.1499	no	no change	0.184	no	no change
AW20_RS23575|AW20_RS23575	-0.1686	no	no change	-0.0814	no	no change
AW20_RS11795|AW20_RS11795	0.3951	yes	up	-0.0399	no	no change
AW20_RS06820|AW20_RS06820	0.1686	no	no change	-0.0288	no	no change
AW20_RS14230|AW20_RS14230	0.1801	no	no change	-0.1295	no	no change
AW20_RS23290|AW20_RS23290	0.3033	yes	up	0.721	no	no change
AW20_RS23380|AW20_RS23380	0.0566	no	no change	0.1408	no	no change
AW20_RS23705|AW20_RS23705	-0.1345	no	no change	-0.0338	no	no change
AW20_RS04645|AW20_RS04645	-0.9771	yes	down	-1.017	yes	down
AW20_RS17950|AW20_RS17950	0.4761	no	no change	-0.0209	no	no change
AW20_RS03965|AW20_RS03965	-0.0728	no	no change	-0.4441	no	no change
AW20_RS24325|AW20_RS24325	0.2473	no	no change	-0.216	no	no change
AW20_RS16940|AW20_RS16940	0.4834	yes	up	0.623	no	no change
AW20_RS11240|AW20_RS11240	0.1776	no	no change	0.0501	no	no change
AW20_RS20300|AW20_RS20300	-0.0423	no	no change	0.0648	no	no change
AW20_RS01120|AW20_RS01120	0.3254	yes	up	0.7049	no	no change
AW20_RS03105|AW20_RS03105	-0.2129	no	no change	-0.4897	no	no change
AW20_RS23410|AW20_RS23410	0.0468	no	no change	-0.1395	no	no change
AW20_RS13725|AW20_RS13725	-0.2029	no	no change	0.0498	no	no change
AW20_RS00095|AW20_RS00095	0.24	no	no change	0.5161	no	no change
AW20_RS16470|AW20_RS16470	0.1349	no	no change	-0.4477	no	no change
AW20_RS19865|AW20_RS19865	0.0963	no	no change	0.0966	no	no change
AW20_RS10765|AW20_RS10765	0.2485	no	no change	-0.7605	no	no change
AW20_RS17730|AW20_RS17730	-0.8224	yes	down	-0.7498	no	no change
AW20_RS09210|AW20_RS09210	-0.0928	no	no change	0.444	no	no change
AW20_RS18285|AW20_RS18285	-0.3548	no	no change	-0.5385	no	no change
AW20_RS24600|AW20_RS24600	-0.857	no	no change	0.1943	no	no change
AW20_RS08210|AW20_RS08210	0.0841	no	no change	-1.4501	yes	down
AW20_RS26495|AW20_RS26495	0.1309	no	no change	-0.1463	no	no change
AW20_RS05910|AW20_RS05910	0.3516	no	no change	-0.3168	no	no change
AW20_RS21020|AW20_RS21020	0.2265	no	no change	-0.091	no	no change
AW20_RS12985|AW20_RS12985	0.0454	no	no change	-0.3615	no	no change
AW20_RS02200|AW20_RS02200	-0.2314	no	no change	-0.4646	no	no change
AW20_RS14735|AW20_RS14735	-0.2643	no	no change	0.0828	no	no change
AW20_RS10065|AW20_RS10065	-0.0025	no	no change	0.1482	no	no change
AW20_RS04740|AW20_RS04740	0.123	no	no change	0.3553	no	no change
AW20_RS04835|AW20_RS04835	-2.781	yes	down	-5.3494	yes	down
AW20_RS08220|AW20_RS08220	0.7858	yes	up	0.2252	no	no change
AW20_RS15400|AW20_RS15400	-0.3597	no	no change	-0.3533	no	no change
AW20_RS07075|AW20_RS07075	-0.0533	no	no change	0.3801	no	no change
AW20_RS08205|AW20_RS08205	0.2786	yes	up	0.199	no	no change
AW20_RS03020|AW20_RS03020	0.4233	no	no change	-0.1191	no	no change
AW20_RS08685|AW20_RS08685	-0.052	no	no change	0.095	no	no change
AW20_RS15795|AW20_RS15795	0.1789	no	no change	-0.2289	no	no change
AW20_RS05030|AW20_RS05030	0.2253	no	no change	0.1085	no	no change
AW20_RS09570|AW20_RS09570	0.2412	no	no change	-1.1121	yes	down
AW20_RS21010|AW20_RS21010	0.3584	yes	up	0.1112	no	no change
AW20_RS23830|AW20_RS23830	-0.0516	no	no change	0.0842	no	no change
AW20_RS09505|AW20_RS09505	-0.1963	no	no change	0.0647	no	no change
AW20_RS05700|AW20_RS05700	0.5049	no	no change	0.1891	no	no change
AW20_RS20845|AW20_RS20845	-0.123	no	no change	0.1139	no	no change
AW20_RS13450|AW20_RS13450	0.3323	yes	up	0.0398	no	no change
AW20_RS23775|AW20_RS23775	0.1789	no	no change	0.403	no	no change
AW20_RS09815|AW20_RS09815	-0.6144	yes	down	-0.6516	no	no change
AW20_RS09320|AW20_RS09320	0.1532	no	no change	0.2332	no	no change
AW20_RS22395|AW20_RS22395	-0.2107	no	no change	0.2025	no	no change
AW20_RS23505|AW20_RS23505	-0.0752	no	no change	0.1504	no	no change
AW20_RS18090|AW20_RS18090	0.2004	no	no change	0.4356	no	no change
AW20_RS14290|AW20_RS14290	0.3752	yes	up	0.7616	no	no change
AW20_RS20360|AW20_RS20360	-0.3655	yes	down	0.1587	no	no change
AW20_RS23385|AW20_RS23385	0.119	no	no change	-0.2023	no	no change
AW20_RS27120|AW20_RS27120	0.0257	no	no change	-0.1104	no	no change
AW20_RS18760|AW20_RS18760	0.0426	no	no change	-0.1798	no	no change
AW20_RS08170|AW20_RS08170	0.2412	no	no change	-0.2661	no	no change
AW20_RS12700|AW20_RS12700	-0.6107	yes	down	-0.8592	no	no change
AW20_RS23740|AW20_RS23740	-0.8183	yes	down	-1.6238	yes	down
AW20_RS20305|AW20_RS20305	0.4222	yes	up	-0.2212	no	no change
AW20_RS24845|AW20_RS24845	0.2228	no	no change	0.1366	no	no change
AW20_RS15790|AW20_RS15790	0.1789	no	no change	-0.143	no	no change
AW20_RS12910|AW20_RS12910	0.0538	no	no change	0.2161	no	no change
AW20_RS14275|AW20_RS14275	-0.1383	no	no change	0.7661	no	no change
AW20_RS21585|AW20_RS21585	0.1493	no	no change	0.2168	no	no change
AW20_RS06935|AW20_RS06935	-0.3726	yes	down	-0.3581	no	no change
AW20_RS16320|AW20_RS16320	-0.1073	no	no change	0.565	no	no change
AW20_RS03605|AW20_RS03605	0.4699	yes	up	0.5762	no	no change
AW20_RS02710|AW20_RS02710	0.2485	no	no change	0.1591	no	no change
AW20_RS19455|AW20_RS19455	-0.0428	no	no change	-0.152	no	no change
AW20_RS21680|AW20_RS21680	-0.0058	no	no change	-0.0096	no	no change
AW20_RS14300|AW20_RS14300	-0.0592	no	no change	-1.0352	yes	down
AW20_RS11830|AW20_RS11830	0.0201	no	no change	0.6547	no	no change
AW20_RS18595|AW20_RS18595	0.0524	no	no change	-0.0546	no	no change
AW20_RS21790|AW20_RS21790	0.8734	no	no change	0.0737	no	no change
AW20_RS22590|AW20_RS22590	-0.125	no	no change	0.1223	no	no change
AW20_RS14860|AW20_RS14860	0.1084	no	no change	-0.0172	no	no change
AW20_RS14620|AW20_RS14620	-0.1206	no	no change	0.0785	no	no change
AW20_RS21565|AW20_RS21565	0.4885	no	no change	-0.2496	no	no change
AW20_RS20685|AW20_RS20685	0.0813	no	no change	0.3837	no	no change
AW20_RS20385|AW20_RS20385	-0.4501	yes	down	0.1288	no	no change
AW20_RS20740|AW20_RS20740	0.0215	no	no change	0.0055	no	no change
AW20_RS22360|AW20_RS22360	0.2339	no	no change	-0.2178	no	no change
AW20_RS09525|AW20_RS09525	-0.1844	no	no change	-0.6008	no	no change
AW20_RS06795|AW20_RS06795	-0.1834	no	no change	0.2676	no	no change
AW20_RS09205|AW20_RS09205	-0.0171	no	no change	0.3427	no	no change
AW20_RS23335|AW20_RS23335	-0.0426	no	no change	-0.309	no	no change
AW20_RS10060|AW20_RS10060	-0.0071	no	no change	0.4932	no	no change
AW20_RS04425|AW20_RS04425	-5.801	yes	down	-6.437	yes	down
AW20_RS10320|AW20_RS10320	0.1814	no	no change	0.1479	no	no change
AW20_RS03690|AW20_RS03690	0.1827	no	no change	-0.3462	no	no change
AW20_RS16905|AW20_RS16905	0.1454	no	no change	-0.311	no	no change
AW20_RS04290|AW20_RS04290	0.0201	no	no change	-0.1094	no	no change
AW20_RS23075|AW20_RS23075	-0.0465	no	no change	0.6066	no	no change
AW20_RS05090|AW20_RS05090	-0.107	no	no change	-0.8489	no	no change
AW20_RS13495|AW20_RS13495	-0.2243	no	no change	-0.5324	no	no change
AW20_RS25730|AW20_RS25730	-0.4655	yes	down	-0.0361	no	no change
AW20_RS14850|AW20_RS14850	-0.0348	no	no change	-0.0832	no	no change
AW20_RS26275|AW20_RS26275	0.2314	no	no change	0.3847	no	no change
AW20_RS01555|AW20_RS01555	0.0731	no	no change	-0.1814	no	no change
AW20_RS04120|AW20_RS04120	0.4276	yes	up	-0.0682	no	no change
AW20_RS18995|AW20_RS18995	-0.3321	no	no change	0.5085	no	no change
AW20_RS14855|AW20_RS14855	0.03	no	no change	-0.121	no	no change
AW20_RS06800|AW20_RS06800	-0.0477	no	no change	0.524	no	no change
AW20_RS16465|AW20_RS16465	0.1532	no	no change	0.1001	no	no change
AW20_RS01225|AW20_RS01225	-0.0261	no	no change	0.2397	no	no change
AW20_RS17550|AW20_RS17550	0.1057	no	no change	0.1718	no	no change
AW20_RS23585|AW20_RS23585	-0.0405	no	no change	0.3615	no	no change
AW20_RS22880|AW20_RS22880	-0.0583	no	no change	-0.0223	no	no change
AW20_RS17560|AW20_RS17560	0.111	no	no change	0.1299	no	no change
AW20_RS21405|AW20_RS21405	0.0922	no	no change	-0.0464	no	no change
AW20_RS15450|AW20_RS15450	0.1414	no	no change	-0.0657	no	no change
AW20_RS23230|AW20_RS23230	-2.073	no	no change	-0.9111	no	no change
AW20_RS14720|AW20_RS14720	0.0718	no	no change	0.2149	no	no change
AW20_RS10625|AW20_RS10625	0.0704	no	no change	0.0986	no	no change
AW20_RS15690|AW20_RS15690	-0.1397	no	no change	-0.5642	no	no change
AW20_RS19625|AW20_RS19625	-0.1488	no	no change	-0.2372	no	no change
AW20_RS27300|AW20_RS27300	-2.431	yes	down	-4.0921	yes	down
AW20_RS25225|AW20_RS25225	0	no	no change	-0.7309	no	no change
AW20_RS13020|AW20_RS13020	-0.0541	no	no change	-0.2479	no	no change
AW20_RS01130|AW20_RS01130	0.7084	yes	up	1.2283	yes	up
AW20_RS14545|AW20_RS14545	-0.1963	no	no change	0.2779	no	no change
AW20_RS09600|AW20_RS09600	-0.4886	yes	down	-0.8153	no	no change
AW20_RS00745|AW20_RS00745	0.2066	no	no change	-0.0839	no	no change
AW20_RS06160|AW20_RS06160	0.2016	no	no change	-0.4444	no	no change
AW20_RS20800|AW20_RS20800	0.2079	no	no change	0.0919	no	no change
AW20_RS10185|AW20_RS10185	-0.4026	yes	down	-0.4603	no	no change
AW20_RS11385|AW20_RS11385	0.2265	no	no change	-0.209	no	no change
AW20_RS26750|AW20_RS26750	-0.2367	no	no change	-1.9006	yes	down
AW20_RS17450|AW20_RS17450	0.1519	no	no change	0.4013	no	no change
AW20_RS12690|AW20_RS12690	-0.5401	yes	down	-1.2637	yes	down
AW20_RS21770|AW20_RS21770	0.0129	no	no change	-0.3666	no	no change
AW20_RS21730|AW20_RS21730	-0.1766	no	no change	-0.4016	no	no change
AW20_RS13335|AW20_RS13335	-0.1443	no	no change	0.0393	no	no change
AW20_RS02275|AW20_RS02275	0.1583	no	no change	1.0772	yes	up
AW20_RS26305|AW20_RS26305	0.1622	no	no change	0.5562	no	no change
AW20_RS20785|AW20_RS20785	-0.1049	no	no change	0.1636	no	no change
AW20_RS22000|AW20_RS22000	0.2029	no	no change	0.2877	no	no change
AW20_RS21885|AW20_RS21885	0.315	yes	up	0.9384	no	no change
AW20_RS20420|AW20_RS20420	-0.3399	yes	down	-0.3957	no	no change
AW20_RS22620|AW20_RS22620	-0.1231	no	no change	-0.1394	no	no change
AW20_RS20250|AW20_RS20250	-0.2865	no	no change	0.1582	no	no change
AW20_RS23735|AW20_RS23735	-1.122	yes	down	-1.647	yes	down
AW20_RS14835|AW20_RS14835	-0.5668	yes	down	-0.2794	no	no change
AW20_RS28735|AW20_RS28735	0.3311	yes	up	-0.2438	no	no change
AW20_RS18925|AW20_RS18925	0.2054	no	no change	0.3865	no	no change
AW20_RS04315|AW20_RS04315	0.0426	no	no change	-0.8127	no	no change
AW20_RS26120|AW20_RS26120	0.2869	no	no change	-0.1228	no	no change
AW20_RS20350|AW20_RS20350	-0.1201	no	no change	0.2449	no	no change
AW20_RS05065|AW20_RS05065	-0.1697	no	no change	0.3763	no	no change
AW20_RS20255|AW20_RS20255	-0.2918	yes	down	0.0545	no	no change
AW20_RS19020|AW20_RS19020	-0.2204	no	no change	0.376	no	no change
AW20_RS04000|AW20_RS04000	-0.2673	no	no change	0.2445	no	no change
AW20_RS03990|AW20_RS03990	0.1712	no	no change	-0.2347	no	no change
AW20_RS21605|AW20_RS21605	0.103	no	no change	-0.0672	no	no change
AW20_RS23095|AW20_RS23095	0.0676	no	no change	0.2305	no	no change
AW20_RS27350|AW20_RS27350	0.1686	no	no change	-0.206	no	no change
AW20_RS04600|AW20_RS04600	0.1878	no	no change	0.6458	no	no change
AW20_RS03940|AW20_RS03940	-0.0936	no	no change	-0.164	no	no change
AW20_RS03440|AW20_RS03440	-0.758	yes	down	-0.6678	no	no change
AW20_RS25395|AW20_RS25395	-0.0101	no	no change	0.3616	no	no change
AW20_RS20235|AW20_RS20235	0.0594	no	no change	0.2744	no	no change
AW20_RS07010|AW20_RS07010	0.0881	no	no change	-0.0976	no	no change
AW20_RS10495|AW20_RS10495	0.434	yes	up	0.2545	no	no change
AW20_RS02490|AW20_RS02490	-0.0577	no	no change	-0.0058	no	no change
AW20_RS26630|AW20_RS26630	-2.048	yes	down	-2.8834	yes	down
AW20_RS04840|AW20_RS04840	-0.2746	no	no change	0.2666	no	no change
AW20_RS20660|AW20_RS20660	0.5028	yes	up	0.2195	no	no change
AW20_RS22065|AW20_RS22065	-0.2835	no	no change	0.0017	no	no change
AW20_RS08950|AW20_RS08950	-0.0571	no	no change	-0.7939	no	no change
AW20_RS17440|AW20_RS17440	0.1177	no	no change	0.5556	no	no change
AW20_RS03885|AW20_RS03885	0.2166	no	no change	0.1942	no	no change
AW20_RS24110|AW20_RS24110	-0.0475	no	no change	0.1785	no	no change
AW20_RS22045|AW20_RS22045	0.1322	no	no change	0.2133	no	no change
AW20_RS25530|AW20_RS25530	-0.7522	yes	down	-0.6459	no	no change
AW20_RS04130|AW20_RS04130	0.4478	yes	up	-0.2329	no	no change
AW20_RS09495|AW20_RS09495	-0.312	yes	down	-0.0392	no	no change
AW20_RS15385|AW20_RS15385	-0.5538	yes	down	-0.0793	no	no change
AW20_RS22110|AW20_RS22110	-0.2739	no	no change	-0.8606	no	no change
AW20_RS23105|AW20_RS23105	0.1635	no	no change	-0.1906	no	no change
AW20_RS18950|AW20_RS18950	-0.2294	no	no change	0.1282	no	no change
AW20_RS05860|AW20_RS05860	0.148	no	no change	-0.2756	no	no change
AW20_RS21850|AW20_RS21850	0.0243	no	no change	-0.4421	no	no change
AW20_RS12925|AW20_RS12925	-0.273	yes	down	0.0687	no	no change
AW20_RS19190|AW20_RS19190	-0.293	no	no change	-0.4133	no	no change
AW20_RS04990|AW20_RS04990	0.0949	no	no change	-0.5526	no	no change
AW20_RS12995|AW20_RS12995	0.2928	no	no change	-0.7395	no	no change
AW20_RS02265|AW20_RS02265	1.063	yes	up	0.87	no	no change
AW20_RS19220|AW20_RS19220	-0.4582	yes	down	0.2816	no	no change
AW20_RS21005|AW20_RS21005	0.4709	yes	up	0.0398	no	no change
AW20_RS06610|AW20_RS06610	0.0243	no	no change	0.5499	no	no change
AW20_RS27305|AW20_RS27305	-2.679	yes	down	-4.3228	yes	down
AW20_RS07330|AW20_RS07330	-0.0404	no	no change	0.6898	no	no change
AW20_RS22625|AW20_RS22625	0.224	no	no change	0.0628	no	no change
AW20_RS07300|AW20_RS07300	-0.2529	no	no change	-0.3002	no	no change
AW20_RS21300|AW20_RS21300	-0.1418	no	no change	0.3	no	no change
AW20_RS23435|AW20_RS23435	0.0976	no	no change	-0.4084	no	no change
AW20_RS12880|AW20_RS12880	-0.1938	no	no change	-0.6749	no	no change
AW20_RS16950|AW20_RS16950	0.1583	no	no change	0.7957	no	no change
AW20_RS09455|AW20_RS09455	0.0936	no	no change	0.2552	no	no change
AW20_RS04925|AW20_RS04925	0.965	yes	up	0.1332	no	no change
AW20_RS16365|AW20_RS16365	-0.0847	no	no change	0.0887	no	no change
AW20_RS20210|AW20_RS20210	0.2412	no	no change	0.2833	no	no change
AW20_RS03415|AW20_RS03415	-0.004	no	no change	-0.1403	no	no change
AW20_RS01085|AW20_RS01085	0.148	no	no change	0.5386	no	no change
AW20_RS28375|AW20_RS28375	0.0158	no	no change	0.0814	no	no change
AW20_RS10070|AW20_RS10070	0.1865	no	no change	0.3426	no	no change
AW20_RS28255|AW20_RS28255	0.0607	no	no change	0.2348	no	no change
AW20_RS21835|AW20_RS21835	-0.0362	no	no change	0.1599	no	no change
AW20_RS19070|AW20_RS19070	-0.3961	no	no change	0.0767	no	no change
AW20_RS23780|AW20_RS23780	0.3127	yes	up	0.2306	no	no change
AW20_RS21520|AW20_RS21520	-0.9119	yes	down	-0.1922	no	no change
AW20_RS18625|AW20_RS18625	-0.3372	no	no change	0.1054	no	no change
AW20_RS15655|AW20_RS15655	-0.8024	no	no change	0.051	no	no change
AW20_RS20380|AW20_RS20380	0.0101	no	no change	0.0604	no	no change
AW20_RS03755|AW20_RS03755	-0.3642	yes	down	0.0893	no	no change
AW20_RS13795|AW20_RS13795	-0.6317	yes	down	-0.1333	no	no change
AW20_RS15430|AW20_RS15430	0.1712	no	no change	-0.4837	no	no change
AW20_RS05475|AW20_RS05475	0	no	no change	0.0367	no	no change
AW20_RS16785|AW20_RS16785	-0.3522	yes	down	0.4084	no	no change
AW20_RS13820|AW20_RS13820	0.5059	no	no change	-0.0306	no	no change
AW20_RS16860|AW20_RS16860	-0.1694	no	no change	0.4287	no	no change
AW20_RS20765|AW20_RS20765	0.24	no	no change	0.0597	no	no change
AW20_RS21670|AW20_RS21670	0.474	no	no change	0.111	no	no change
AW20_RS16890|AW20_RS16890	0.0813	no	no change	0.1834	no	no change
AW20_RS11610|AW20_RS11610	-0.542	yes	down	-1.0039	yes	down
AW20_RS06845|AW20_RS06845	0.0356	no	no change	-0.2052	no	no change
AW20_RS05435|AW20_RS05435	-0.3384	yes	down	0.0356	no	no change
AW20_RS23440|AW20_RS23440	-0.2882	no	no change	-0.0851	no	no change
AW20_RS16020|AW20_RS16020	-0.1838	no	no change	0.2031	no	no change
AW20_RS23310|AW20_RS23310	0.1801	no	no change	0.6837	no	no change
AW20_RS23770|AW20_RS23770	-0.085	no	no change	-0.1744	no	no change
AW20_RS14515|AW20_RS14515	-0.1432	no	no change	-0.1512	no	no change
AW20_RS12155|AW20_RS12155	-0.3919	yes	down	-1.2112	yes	down
AW20_RS02580|AW20_RS02580	-0.1214	no	no change	0.186	no	no change
AW20_RS06025|AW20_RS06025	1.143	yes	up	0.844	no	no change
AW20_RS27820|AW20_RS27820	-0.0287	no	no change	0.6928	no	no change
AW20_RS10090|AW20_RS10090	0.0854	no	no change	0.027	no	no change
AW20_RS05360|AW20_RS05360	0.1635	no	no change	0.5136	no	no change
AW20_RS14325|AW20_RS14325	0.1309	no	no change	-0.2294	no	no change
AW20_RS16520|AW20_RS16520	0.2016	no	no change	0.2936	no	no change
AW20_RS03600|AW20_RS03600	0.1545	no	no change	0.2009	no	no change
AW20_RS24330|AW20_RS24330	0.1349	no	no change	-0.6675	no	no change
AW20_RS11035|AW20_RS11035	0.3057	no	no change	0.5084	no	no change
AW20_RS00555|AW20_RS00555	0.1903	no	no change	0.2211	no	no change
AW20_RS12725|AW20_RS12725	0.1763	no	no change	-0.1237	no	no change
AW20_RS22050|AW20_RS22050	-0.6518	yes	down	-0.5539	no	no change
AW20_RS27090|AW20_RS27090	-0.3835	yes	down	-0.1147	no	no change
AW20_RS22380|AW20_RS22380	-0.0324	no	no change	0.6292	no	no change
AW20_RS20840|AW20_RS20840	0.2606	no	no change	-0.0781	no	no change
AW20_RS13120|AW20_RS13120	0.0328	no	no change	0.0533	no	no change
AW20_RS23425|AW20_RS23425	-0.0074	no	no change	0.2835	no	no change
AW20_RS14745|AW20_RS14745	-0.6661	yes	down	-1.3459	yes	down
AW20_RS03410|AW20_RS03410	-0.3557	yes	down	-0.5193	no	no change
AW20_RS06890|AW20_RS06890	0.4521	yes	up	0.0354	no	no change
AW20_RS20205|AW20_RS20205	0.0552	no	no change	0.012	no	no change
AW20_RS23480|AW20_RS23480	-0.1445	no	no change	-0.0012	no	no change
AW20_RS01970|AW20_RS01970	0.0772	no	no change	-0.2367	no	no change
AW20_RS23615|AW20_RS23615	-0.1485	no	no change	-0.2378	no	no change
AW20_RS07895|AW20_RS07895	-0.4556	no	no change	-0.3998	no	no change
AW20_RS07265|AW20_RS07265	0.0607	no	no change	0.1848	no	no change
AW20_RS19810|AW20_RS19810	0.144	no	no change	-0.6987	no	no change
AW20_RS23715|AW20_RS23715	0.3907	yes	up	-0.1595	no	no change
AW20_RS29095|AW20_RS29095	-0.0258	no	no change	-0.125	no	no change
AW20_RS03580|AW20_RS03580	0.7172	yes	up	-0.0146	no	no change
AW20_RS19250|AW20_RS19250	0.0854	no	no change	-0.2251	no	no change
AW20_RS19645|AW20_RS19645	-0.1986	no	no change	-0.0421	no	no change
AW20_RS17265|AW20_RS17265	0.1814	no	no change	0.4078	no	no change
AW20_RS19395|AW20_RS19395	-0.0593	no	no change	0.8247	no	no change
AW20_RS20310|AW20_RS20310	-0.0027	no	no change	0.2442	no	no change
AW20_RS18275|AW20_RS18275	-0.2957	yes	down	0.4218	no	no change
AW20_RS13880|AW20_RS13880	0.3763	yes	up	6.9826	yes	up
AW20_RS12800|AW20_RS12800	-0.1179	no	no change	0.0709	no	no change
AW20_RS20600|AW20_RS20600	0.0286	no	no change	-0.0708	no	no change
AW20_RS28105|AW20_RS28105	0.5993	yes	up	0.4427	no	no change
AW20_RS16485|AW20_RS16485	0.0566	no	no change	0.4641	no	no change
AW20_RS27185|AW20_RS27185	0.0566	no	no change	0.5454	no	no change
AW20_RS10205|AW20_RS10205	-0.2619	no	no change	0.7997	no	no change
AW20_RS09120|AW20_RS09120	-0.3533	yes	down	-0.2106	no	no change
AW20_RS11200|AW20_RS11200	0.0257	no	no change	-0.5822	no	no change
AW20_RS03680|AW20_RS03680	0.2302	no	no change	0.1018	no	no change
AW20_RS20075|AW20_RS20075	0.1454	no	no change	0.1968	no	no change
AW20_RS23210|AW20_RS23210	0.0201	no	no change	0.0935	no	no change
AW20_RS11550|AW20_RS11550	0.281	yes	up	-0.0803	no	no change
AW20_RS18845|AW20_RS18845	0.1097	no	no change	0.379	no	no change
AW20_RS04170|AW20_RS04170	-0.1383	no	no change	-0.1404	no	no change
AW20_RS08225|AW20_RS08225	0.5321	yes	up	0.0288	no	no change
AW20_RS20110|AW20_RS20110	-0.1373	no	no change	0.8522	no	no change
AW20_RS27830|AW20_RS27830	-0.4663	yes	down	0.5965	no	no change
AW20_RS14035|AW20_RS14035	-0.55	yes	down	0.2922	no	no change
AW20_RS13145|AW20_RS13145	0.1712	no	no change	-0.4388	no	no change
AW20_RS23580|AW20_RS23580	-0.1214	no	no change	-0.3928	no	no change
AW20_RS27545|AW20_RS27545	-0.079	no	no change	-0.2323	no	no change
AW20_RS20720|AW20_RS20720	-0.1219	no	no change	-0.5299	no	no change
AW20_RS26070|AW20_RS26070	-0.5784	yes	down	-0.3377	no	no change
AW20_RS06880|AW20_RS06880	-0.6693	no	no change	0.3457	no	no change
AW20_RS17385|AW20_RS17385	0.0058	no	no change	-0.4495	no	no change
AW20_RS22430|AW20_RS22430	-0.1215	no	no change	0.098	no	no change
AW20_RS14335|AW20_RS14335	-0.224	no	no change	-0.3452	no	no change
AW20_RS00615|AW20_RS00615	0.0909	no	no change	0.9415	no	no change
AW20_RS16120|AW20_RS16120	-0.2667	no	no change	-0.0308	no	no change
AW20_RS07405|AW20_RS07405	0.1388	no	no change	-0.3795	no	no change
AW20_RS19340|AW20_RS19340	0.1309	no	no change	-0.9101	no	no change
AW20_RS06975|AW20_RS06975	0.1137	no	no change	-0.0597	no	no change
AW20_RS17680|AW20_RS17680	-0.0822	no	no change	0.3308	no	no change
AW20_RS14550|AW20_RS14550	0.0342	no	no change	0.0483	no	no change
AW20_RS20770|AW20_RS20770	0.1699	no	no change	-0.0628	no	no change
AW20_RS07000|AW20_RS07000	0.1506	no	no change	-0.1028	no	no change
AW20_RS14690|AW20_RS14690	0.6608	no	no change	-0.3437	no	no change
AW20_RS17735|AW20_RS17735	-0.095	no	no change	-0.77	no	no change
AW20_RS15610|AW20_RS15610	0.4404	no	no change	0.2931	no	no change
AW20_RS22455|AW20_RS22455	-0.137	no	no change	0.421	no	no change
AW20_RS21445|AW20_RS21445	-0.1047	no	no change	0.3031	no	no change
AW20_RS10800|AW20_RS10800	0.1375	no	no change	0.0799	no	no change
AW20_RS04995|AW20_RS04995	0.0257	no	no change	-0.4109	no	no change
AW20_RS02570|AW20_RS02570	-0.0627	no	no change	0.4332	no	no change
AW20_RS22100|AW20_RS22100	-0.1973	no	no change	-0.533	no	no change
AW20_RS28060|AW20_RS28060	0.1545	no	no change	0.3931	no	no change
AW20_RS07875|AW20_RS07875	0.1916	no	no change	0.131	no	no change
AW20_RS25065|AW20_RS25065	0.419	yes	up	-0.2048	no	no change
AW20_RS20900|AW20_RS20900	-0.2046	no	no change	0.5847	no	no change
AW20_RS27720|AW20_RS27720	0.1124	no	no change	-0.5484	no	no change
AW20_RS19805|AW20_RS19805	0.1164	no	no change	-0.58	no	no change
AW20_RS20280|AW20_RS20280	0.1789	no	no change	-0.054	no	no change
AW20_RS24965|AW20_RS24965	-1.499	yes	down	-1.1325	yes	down
AW20_RS07770|AW20_RS07770	0.4647	yes	up	-0.4158	no	no change
AW20_RS19700|AW20_RS19700	-0.1588	no	no change	-0.2322	no	no change
AW20_RS18030|AW20_RS18030	0.1017	no	no change	0.1164	no	no change
AW20_RS11465|AW20_RS11465	-0.1405	no	no change	0.1174	no	no change
AW20_RS17435|AW20_RS17435	0.1648	no	no change	0.2793	no	no change
AW20_RS19505|AW20_RS19505	-0.0242	no	no change	-0.6939	no	no change
AW20_RS23760|AW20_RS23760	0.3242	no	no change	-0.1551	no	no change
AW20_RS15130|AW20_RS15130	0.115	no	no change	-0.165	no	no change
AW20_RS20410|AW20_RS20410	-0.3085	no	no change	-0.8566	no	no change
AW20_RS23305|AW20_RS23305	0.184	no	no change	0.5926	no	no change
AW20_RS04730|AW20_RS04730	0.0895	no	no change	-0.0473	no	no change
AW20_RS13125|AW20_RS13125	0.0412	no	no change	-0.1967	no	no change
AW20_RS27420|AW20_RS27420	-0.9304	yes	down	-0.2069	no	no change
AW20_RS25430|AW20_RS25430	-0.004	no	no change	-0.5291	no	no change
AW20_RS03935|AW20_RS03935	0.4792	yes	up	-0.2509	no	no change
AW20_RS11355|AW20_RS11355	0.0058	no	no change	-0.6112	no	no change
AW20_RS12490|AW20_RS12490	0.1903	no	no change	0.6509	no	no change
AW20_RS21920|AW20_RS21920	-0.0386	no	no change	-0.1621	no	no change
AW20_RS12585|AW20_RS12585	-0.0538	no	no change	0.4052	no	no change
AW20_RS21265|AW20_RS21265	0.2738	no	no change	0.5314	no	no change
AW20_RS19485|AW20_RS19485	0.229	no	no change	0.31	no	no change
AW20_RS28235|AW20_RS28235	0.4125	yes	up	-0.2664	no	no change
AW20_RS12570|AW20_RS12570	0.1814	no	no change	0.4945	no	no change
AW20_RS16340|AW20_RS16340	-0.4125	no	no change	-0.0085	no	no change
AW20_RS04250|AW20_RS04250	-0.8186	yes	down	-0.5603	no	no change
AW20_RS01520|AW20_RS01520	0.2998	yes	up	-0.145	no	no change
AW20_RS28575|AW20_RS28575	-0.1383	no	no change	-0.1196	no	no change
AW20_RS28695|AW20_RS28695	0.4803	no	no change	0.4812	no	no change
AW20_RS23620|AW20_RS23620	-0.0723	no	no change	-1.0545	yes	down
AW20_RS22025|AW20_RS22025	0.3663	yes	up	0.2357	no	no change
AW20_RS00340|AW20_RS00340	0.269	yes	up	0.0973	no	no change
AW20_RS15960|AW20_RS15960	0.0029	no	no change	-0.05	no	no change
AW20_RS07015|AW20_RS07015	0.1427	no	no change	0.1713	no	no change
AW20_RS14410|AW20_RS14410	-0.0096	no	no change	-0.3348	no	no change
AW20_RS05625|AW20_RS05625	-1.161	yes	down	-1.534	yes	down
AW20_RS07260|AW20_RS07260	0.7442	no	no change	0.1585	no	no change
AW20_RS15785|AW20_RS15785	-0.1448	no	no change	0.0238	no	no change
AW20_RS18305|AW20_RS18305	-0.2719	yes	down	-0.0599	no	no change
AW20_RS04210|AW20_RS04210	-0.0856	no	no change	-1.2069	yes	down
AW20_RS15100|AW20_RS15100	0.2594	no	no change	0.8229	no	no change
AW20_RS26640|AW20_RS26640	-1.304	yes	down	-3.7584	yes	down
AW20_RS11190|AW20_RS11190	0.1427	no	no change	-0.1449	no	no change
AW20_RS08810|AW20_RS08810	0.5753	yes	up	0.5542	no	no change
AW20_RS20375|AW20_RS20375	0.269	yes	up	-0.4071	no	no change
AW20_RS18530|AW20_RS18530	0.0186	no	no change	0.1508	no	no change
AW20_RS07220|AW20_RS07220	0.2253	no	no change	-0.0625	no	no change
AW20_RS08130|AW20_RS08130	-0.3529	yes	down	0.0921	no	no change
AW20_RS14425|AW20_RS14425	0.115	no	no change	-0.142	no	no change
AW20_RS08710|AW20_RS08710	0.4895	no	no change	0.4114	no	no change
AW20_RS20780|AW20_RS20780	0.269	no	no change	-0.5673	no	no change
AW20_RS03700|AW20_RS03700	-0.0745	no	no change	0.5348	no	no change
AW20_RS14340|AW20_RS14340	-0.7195	yes	down	-0.6382	no	no change
AW20_RS03420|AW20_RS03420	0.0496	no	no change	-0.132	no	no change
AW20_RS25620|AW20_RS25620	-0.5477	yes	down	-1.8406	yes	down
AW20_RS04335|AW20_RS04335	0.0524	no	no change	0.7643	no	no change
AW20_RS05705|AW20_RS05705	-0.7198	no	no change	0.4776	no	no change
AW20_RS12225|AW20_RS12225	-0.0763	no	no change	0.2867	no	no change
AW20_RS19870|AW20_RS19870	0.0524	no	no change	-0.0921	no	no change
AW20_RS16310|AW20_RS16310	-0.0027	no	no change	0.6159	no	no change
AW20_RS11115|AW20_RS11115	-0.1462	no	no change	0.2766	no	no change
AW20_RS22345|AW20_RS22345	-0.0719	no	no change	0.1436	no	no change
AW20_RS20315|AW20_RS20315	-0.1378	no	no change	0.1014	no	no change
AW20_RS22410|AW20_RS22410	0.5008	yes	up	0.46	no	no change
AW20_RS29655|AW20_RS29655	0.1763	no	no change	-0.3909	no	no change
AW20_RS23510|AW20_RS23510	-0.1923	no	no change	-0.1865	no	no change
AW20_RS05785|AW20_RS05785	-0.0568	no	no change	-0.1677	no	no change
AW20_RS17330|AW20_RS17330	-0.1903	no	no change	-0.5818	no	no change
AW20_RS27575|AW20_RS27575	-0.0293	no	no change	0.5697	no	no change
AW20_RS15040|AW20_RS15040	0.7207	yes	up	0.59	no	no change
AW20_RS06875|AW20_RS06875	-1.311	yes	down	0.3726	no	no change
AW20_RS00560|AW20_RS00560	0.1375	no	no change	0.135	no	no change
AW20_RS16765|AW20_RS16765	-0.5393	yes	down	-0.4464	no	no change
AW20_RS18150|AW20_RS18150	-0.2493	no	no change	-0.1181	no	no change
AW20_RS26365|AW20_RS26365	-0.2206	no	no change	-0.2758	no	no change
AW20_RS21600|AW20_RS21600	-0.4371	yes	down	-0.3396	no	no change
AW20_RS18025|AW20_RS18025	0.1928	no	no change	-0.3799	no	no change
AW20_RS23835|AW20_RS23835	-0.0775	no	no change	-0.4304	no	no change
AW20_RS03760|AW20_RS03760	-0.3884	yes	down	-0.1589	no	no change
AW20_RS20855|AW20_RS20855	0.1043	no	no change	-0.4879	no	no change
AW20_RS03695|AW20_RS03695	0.0072	no	no change	0.3978	no	no change
AW20_RS26760|AW20_RS26760	0.144	no	no change	-1.1765	yes	down
AW20_RS18830|AW20_RS18830	-0.161	no	no change	-0.2874	no	no change
AW20_RS24880|AW20_RS24880	-0.5821	no	no change	-0.0102	no	no change
AW20_RS17470|AW20_RS17470	-0.2673	no	no change	-0.3549	no	no change
AW20_RS10775|AW20_RS10775	-0.0297	no	no change	-0.3553	no	no change
AW20_RS06895|AW20_RS06895	0.8156	yes	up	0.2116	no	no change
AW20_RS12850|AW20_RS12850	0.144	no	no change	0.1442	no	no change
AW20_RS07440|AW20_RS07440	0.2714	yes	up	0.0334	no	no change
AW20_RS14405|AW20_RS14405	-0.2802	no	no change	-0.2954	no	no change
AW20_RS16015|AW20_RS16015	0.0158	no	no change	0.2408	no	no change
AW20_RS23625|AW20_RS23625	-0.3513	no	no change	-0.7325	no	no change
AW20_RS06285|AW20_RS06285	0.6088	yes	up	0.479	no	no change
AW20_RS24130|AW20_RS24130	0.099	no	no change	-0.2046	no	no change
AW20_RS15170|AW20_RS15170	0.044	no	no change	0.2974	no	no change
AW20_RS22740|AW20_RS22740	0.175	no	no change	0.6008	no	no change
AW20_RS08845|AW20_RS08845	-0.2605	no	no change	-0.4045	no	no change
AW20_RS02205|AW20_RS02205	-0.1943	no	no change	-0.7508	no	no change
AW20_RS14845|AW20_RS14845	-0.2166	no	no change	-0.4661	no	no change
AW20_RS04570|AW20_RS04570	-1.01	yes	down	-0.7335	no	no change
AW20_RS13755|AW20_RS13755	-0.4319	yes	down	-0.976	no	no change
AW20_RS15165|AW20_RS15165	0.0229	no	no change	0.3529	no	no change
AW20_RS16355|AW20_RS16355	0.2798	yes	up	-0.1239	no	no change
AW20_RS07815|AW20_RS07815	0.0827	no	no change	-0.2185	no	no change
AW20_RS23405|AW20_RS23405	-0.123	no	no change	0.504	no	no change
AW20_RS10755|AW20_RS10755	0.4351	yes	up	-0.6399	no	no change
AW20_RS28305|AW20_RS28305	-0.1255	no	no change	0.321	no	no change
AW20_RS30280|AW20_RS30280	-0.2372	no	no change	0.3397	no	no change
AW20_RS07110|AW20_RS07110	0.0827	no	no change	-0.051	no	no change
AW20_RS10560|AW20_RS10560	-0.0261	no	no change	0.4116	no	no change
AW20_RS00855|AW20_RS00855	-0.0739	no	no change	0.4484	no	no change
AW20_RS23520|AW20_RS23520	-0.048	no	no change	0.4358	no	no change
AW20_RS13110|AW20_RS13110	-0.1933	no	no change	0.1731	no	no change
AW20_RS20835|AW20_RS20835	0.119	no	no change	-0.1006	no	no change
AW20_RS06265|AW20_RS06265	0.0029	no	no change	-0.3848	no	no change
AW20_RS19855|AW20_RS19855	-0.003	no	no change	0.1682	no	no change
AW20_RS07225|AW20_RS07225	0.537	yes	up	0.0184	no	no change
AW20_RS08780|AW20_RS08780	0.2314	no	no change	0.4058	no	no change
AW20_RS07230|AW20_RS07230	-0.6524	no	no change	0.359	no	no change
AW20_RS24160|AW20_RS24160	0.3254	no	no change	0.1138	no	no change
AW20_RS00915|AW20_RS00915	0.3161	no	no change	-0.1086	no	no change
AW20_RS13135|AW20_RS13135	0.0607	no	no change	-0.3876	no	no change
AW20_RS20730|AW20_RS20730	0.2951	no	no change	-0.4163	no	no change
AW20_RS23070|AW20_RS23070	-0.8932	yes	down	-0.2501	no	no change
AW20_RS28765|AW20_RS28765	0.7233	yes	up	0.87	no	no change
AW20_RS11565|AW20_RS11565	-0.1917	no	no change	0.0294	no	no change
AW20_RS22700|AW20_RS22700	-0.0356	no	no change	-0.4378	no	no change
AW20_RS14875|AW20_RS14875	0.0772	no	no change	0.2362	no	no change
AW20_RS22630|AW20_RS22630	0.2714	no	no change	0.2564	no	no change
AW20_RS06745|AW20_RS06745	0.0854	no	no change	-0.0319	no	no change
AW20_RS28370|AW20_RS28370	0.7974	yes	up	0.2084	no	no change
AW20_RS05630|AW20_RS05630	-0.6468	yes	down	-1.3948	yes	down
AW20_RS24140|AW20_RS24140	0.2166	no	no change	-0.5269	no	no change
AW20_RS18155|AW20_RS18155	-0.6549	no	no change	-0.0205	no	no change
AW20_RS06735|AW20_RS06735	0.3606	yes	up	-0.1952	no	no change
AW20_RS16295|AW20_RS16295	0.0759	no	no change	0.4889	no	no change
AW20_RS11255|AW20_RS11255	0.0594	no	no change	0.1142	no	no change
AW20_RS13155|AW20_RS13155	0.1388	no	no change	-0.3452	no	no change
AW20_RS11055|AW20_RS11055	0.0201	no	no change	0.5873	no	no change
AW20_RS20605|AW20_RS20605	-0.4868	no	no change	0.2677	no	no change
AW20_RS22440|AW20_RS22440	0.0786	no	no change	-0.1626	no	no change
AW20_RS15805|AW20_RS15805	-0.0042	no	no change	0.0021	no	no change
AW20_RS03455|AW20_RS03455	-0.2435	no	no change	-0.0564	no	no change
AW20_RS06630|AW20_RS06630	-0.061	no	no change	0.0245	no	no change
AW20_RS17670|AW20_RS17670	-1.393	yes	down	-0.0229	no	no change
AW20_RS26065|AW20_RS26065	-0.815	yes	down	-0.3015	no	no change
AW20_RS18915|AW20_RS18915	0.0454	no	no change	0.3901	no	no change
AW20_RS07760|AW20_RS07760	-0.0593	no	no change	-0.2942	no	no change
AW20_RS25555|AW20_RS25555	-0.457	yes	down	-0.5131	no	no change
AW20_RS10095|AW20_RS10095	0.1414	no	no change	0.0155	no	no change
AW20_RS28215|AW20_RS28215	-0.7563	yes	down	-0.0101	no	no change
AW20_RS09015|AW20_RS09015	0.2774	no	no change	-0.1724	no	no change
AW20_RS08570|AW20_RS08570	0.1296	no	no change	0.3198	no	no change
AW20_RS11590|AW20_RS11590	-0.4693	no	no change	0.2423	no	no change
AW20_RS18805|AW20_RS18805	0.0496	no	no change	-0.4359	no	no change
AW20_RS06315|AW20_RS06315	0.2041	no	no change	-0.1371	no	no change
AW20_RS26525|AW20_RS26525	0.1545	no	no change	1.0742	yes	up
AW20_RS05210|AW20_RS05210	-0.3948	yes	down	0.3241	no	no change
AW20_RS15425|AW20_RS15425	0.1738	no	no change	-0.7083	no	no change
AW20_RS23160|AW20_RS23160	-0.165	no	no change	0.3639	no	no change
AW20_RS25265|AW20_RS25265	-0.7909	yes	down	-0.4006	no	no change
AW20_RS09405|AW20_RS09405	-0.0607	no	no change	-0.5714	no	no change
AW20_RS04435|AW20_RS04435	-0.0067	no	no change	0.6792	no	no change
AW20_RS22690|AW20_RS22690	-0.0968	no	no change	-0.1968	no	no change
AW20_RS27625|AW20_RS27625	0.111	no	no change	-0.3411	no	no change
AW20_RS22730|AW20_RS22730	0.4489	yes	up	0.9921	no	no change
AW20_RS05350|AW20_RS05350	1.236	no	no change	-0.092	no	no change
AW20_RS27990|AW20_RS27990	-0.1087	no	no change	-1.2193	yes	down
AW20_RS02625|AW20_RS02625	0.1204	no	no change	-0.0975	no	no change
AW20_RS14440|AW20_RS14440	-0.179	no	no change	0.1327	no	no change
AW20_RS25795|AW20_RS25795	0.184	no	no change	0.6597	no	no change
AW20_RS16145|AW20_RS16145	0.037	no	no change	0.7219	no	no change
AW20_RS27715|AW20_RS27715	-0.0165	no	no change	-0.1087	no	no change
AW20_RS21245|AW20_RS21245	0.5251	no	no change	0.3623	no	no change
AW20_RS01900|AW20_RS01900	-0.2107	no	no change	-0.2797	no	no change
AW20_RS26330|AW20_RS26330	0.4436	yes	up	0.8726	no	no change
AW20_RS24105|AW20_RS24105	0.1283	no	no change	0.0536	no	no change
AW20_RS17430|AW20_RS17430	-0.8334	yes	down	0.139	no	no change
AW20_RS20200|AW20_RS20200	-0.1936	no	no change	0.1139	no	no change
AW20_RS21975|AW20_RS21975	-0.8981	no	no change	-0.3696	no	no change
AW20_RS01190|AW20_RS01190	0.5509	no	no change	0.5023	no	no change
AW20_RS01135|AW20_RS01135	0.2534	no	no change	0.7131	no	no change
AW20_RS25750|AW20_RS25750	-0.1097	no	no change	-0.3993	no	no change
AW20_RS01235|AW20_RS01235	-0.4399	yes	down	0.0022	no	no change
AW20_RS23045|AW20_RS23045	0.2054	no	no change	0.2109	no	no change
AW20_RS04135|AW20_RS04135	0.1622	no	no change	-0.3211	no	no change
AW20_RS28520|AW20_RS28520	0.0868	no	no change	0.2643	no	no change
AW20_RS26325|AW20_RS26325	0.3092	no	no change	0.7803	no	no change
AW20_RS21440|AW20_RS21440	0.7732	yes	up	-0.2064	no	no change
AW20_RS04640|AW20_RS04640	0.0854	no	no change	0.1841	no	no change
AW20_RS18815|AW20_RS18815	0.111	no	no change	0.1269	no	no change
AW20_RS05675|AW20_RS05675	-0.1008	no	no change	0.5529	no	no change
AW20_RS04930|AW20_RS04930	1.16	yes	up	0.107	no	no change
AW20_RS17700|AW20_RS17700	-0.444	yes	down	-0.2948	no	no change
AW20_RS17295|AW20_RS17295	-0.0292	no	no change	0.0241	no	no change
AW20_RS08890|AW20_RS08890	0.0229	no	no change	-0.8672	no	no change
AW20_RS00925|AW20_RS00925	-0.329	yes	down	0.5859	no	no change
AW20_RS21115|AW20_RS21115	0.1953	no	no change	0.0481	no	no change
AW20_RS28365|AW20_RS28365	0.037	no	no change	0.2346	no	no change
AW20_RS21720|AW20_RS21720	1.972	yes	up	0.2417	no	no change
AW20_RS04915|AW20_RS04915	0.8945	yes	up	0.1852	no	no change
AW20_RS21985|AW20_RS21985	0.4276	no	no change	0.7522	no	no change
AW20_RS13915|AW20_RS13915	0.229	no	no change	-0.0851	no	no change
AW20_RS13100|AW20_RS13100	-0.063	no	no change	0.4367	no	no change
AW20_RS17495|AW20_RS17495	0.0922	no	no change	-0.2575	no	no change
AW20_RS04485|AW20_RS04485	-0.4491	yes	down	-0.2597	no	no change
AW20_RS04395|AW20_RS04395	-0.182	no	no change	0.3482	no	no change
AW20_RS02210|AW20_RS02210	-0.2788	no	no change	-0.9498	no	no change
AW20_RS06440|AW20_RS06440	-0.4422	no	no change	0.4897	no	no change
AW20_RS10940|AW20_RS10940	-0.3831	no	no change	-0.2463	no	no change
AW20_RS19685|AW20_RS19685	-0.9579	no	no change	-0.6143	no	no change
AW20_RS10565|AW20_RS10565	0.0949	no	no change	-0.4124	no	no change
AW20_RS23170|AW20_RS23170	0.1467	no	no change	-0.0308	no	no change
AW20_RS09310|AW20_RS09310	0.1283	no	no change	0.3578	no	no change
AW20_RS12760|AW20_RS12760	-0.2426	no	no change	-0.1751	no	no change
AW20_RS23365|AW20_RS23365	0.0014	no	no change	0.2588	no	no change
AW20_RS22055|AW20_RS22055	0.0704	no	no change	0.3711	no	no change
AW20_RS04805|AW20_RS04805	0.2975	no	no change	-0.0864	no	no change
AW20_RS21925|AW20_RS21925	-0.1902	no	no change	0.1136	no	no change
AW20_RS09010|AW20_RS09010	0.3161	yes	up	-0.0051	no	no change
AW20_RS17415|AW20_RS17415	0.1532	no	no change	0.2719	no	no change
AW20_RS21930|AW20_RS21930	0.127	no	no change	-0.1995	no	no change
AW20_RS01670|AW20_RS01670	0.294	no	no change	0.4123	no	no change
AW20_RS04800|AW20_RS04800	0.2904	yes	up	0.1403	no	no change
AW20_RS06930|AW20_RS06930	-0.4677	yes	down	-0.991	no	no change
AW20_RS26160|AW20_RS26160	0.0841	no	no change	-0.1128	no	no change
AW20_RS18430|AW20_RS18430	-0.0681	no	no change	0.1147	no	no change
AW20_RS20185|AW20_RS20185	0.0538	no	no change	0.1925	no	no change
AW20_RS23165|AW20_RS23165	-0.0942	no	no change	0.2905	no	no change
AW20_RS06730|AW20_RS06730	0.519	yes	up	-0.0813	no	no change
AW20_RS19315|AW20_RS19315	-0.0821	no	no change	0.1065	no	no change
AW20_RS17530|AW20_RS17530	0.5548	yes	up	0.145	no	no change
AW20_RS14500|AW20_RS14500	0.0129	no	no change	-0.1657	no	no change
AW20_RS20190|AW20_RS20190	0.2821	no	no change	0.4046	no	no change
AW20_RS13085|AW20_RS13085	0.4244	yes	up	-0.7009	no	no change
AW20_RS04045|AW20_RS04045	-0.1278	no	no change	-0.1698	no	no change
AW20_RS21805|AW20_RS21805	-0.9484	yes	down	-0.8771	no	no change
AW20_RS17740|AW20_RS17740	0.157	no	no change	0.0186	no	no change
AW20_RS25995|AW20_RS25995	0.115	no	no change	0.0169	no	no change
AW20_RS07380|AW20_RS07380	-0.3846	no	no change	-1.0392	yes	down
AW20_RS03645|AW20_RS03645	-0.4191	yes	down	0.8289	no	no change
AW20_RS14360|AW20_RS14360	-0.4375	no	no change	0.1165	no	no change
AW20_RS04985|AW20_RS04985	0.1217	no	no change	-0.2611	no	no change
AW20_RS23340|AW20_RS23340	-0.7155	yes	down	-0.2517	no	no change
AW20_RS16010|AW20_RS16010	0.308	yes	up	0.3552	no	no change
AW20_RS21695|AW20_RS21695	0.9516	yes	up	0.22	no	no change
AW20_RS01175|AW20_RS01175	0.2091	no	no change	0.2488	no	no change
AW20_RS27755|AW20_RS27755	-0.0471	no	no change	-0.2829	no	no change
AW20_RS14575|AW20_RS14575	-0.2368	no	no change	-0.2219	no	no change
AW20_RS28240|AW20_RS28240	0.6182	no	no change	0.0975	no	no change
AW20_RS05345|AW20_RS05345	0.2363	no	no change	-0.186	no	no change
AW20_RS01605|AW20_RS01605	-4.74	no	no change	-5.2853	yes	down
AW20_RS12120|AW20_RS12120	0.3796	yes	up	0.1264	no	no change
AW20_RS20080|AW20_RS20080	0.7058	yes	up	0.1057	no	no change
AW20_RS01725|AW20_RS01725	-0.3459	yes	down	0.0327	no	no change
AW20_RS24735|AW20_RS24735	0.123	no	no change	0.5193	no	no change
AW20_RS18765|AW20_RS18765	0.4447	no	no change	-0.157	no	no change
AW20_RS03115|AW20_RS03115	-0.4745	yes	down	-0.4698	no	no change
AW20_RS19680|AW20_RS19680	0.2892	no	no change	0.9934	no	no change
AW20_RS17915|AW20_RS17915	-0.3531	no	no change	-0.3198	no	no change
AW20_RS03765|AW20_RS03765	0.7579	yes	up	-0.2073	no	no change
AW20_RS20120|AW20_RS20120	-0.094	no	no change	0.7339	no	no change
AW20_RS03435|AW20_RS03435	-0.7276	no	no change	0.105	no	no change
AW20_RS02920|AW20_RS02920	-0.1789	no	no change	-0.2365	no	no change
AW20_RS28430|AW20_RS28430	-0.1578	no	no change	0.7584	no	no change
AW20_RS14250|AW20_RS14250	-0.6753	yes	down	-0.155	no	no change
AW20_RS27630|AW20_RS27630	-0.182	no	no change	-0.0551	no	no change
AW20_RS11985|AW20_RS11985	-0.4344	no	no change	0.1353	no	no change
AW20_RS24545|AW20_RS24545	0.3068	yes	up	0.3416	no	no change
AW20_RS24960|AW20_RS24960	0.1124	no	no change	0.4137	no	no change
AW20_RS18620|AW20_RS18620	0.0676	no	no change	0.6664	no	no change
AW20_RS07210|AW20_RS07210	0.5627	no	no change	0.0185	no	no change
AW20_RS10255|AW20_RS10255	-0.3651	yes	down	-0.6123	no	no change
AW20_RS19650|AW20_RS19650	-0.1838	no	no change	-0.0971	no	no change
AW20_RS03670|AW20_RS03670	0.474	yes	up	0.0904	no	no change
AW20_RS05000|AW20_RS05000	-0.4162	yes	down	0.002	no	no change
AW20_RS01465|AW20_RS01465	0.0649	no	no change	-0.2504	no	no change
AW20_RS04910|AW20_RS04910	0.7321	no	no change	0.2582	no	no change
AW20_RS11835|AW20_RS11835	-0.0763	no	no change	-0.0609	no	no change
AW20_RS15390|AW20_RS15390	0.3231	no	no change	0.7117	no	no change
AW20_RS14800|AW20_RS14800	-0.1372	no	no change	-0.1197	no	no change
AW20_RS18850|AW20_RS18850	-0.6358	yes	down	0.2405	no	no change
AW20_RS12720|AW20_RS12720	-0.0533	no	no change	-0.1597	no	no change
AW20_RS02105|AW20_RS02105	0.0663	no	no change	0.2964	no	no change
AW20_RS27175|AW20_RS27175	0.2179	no	no change	0.6183	no	no change
AW20_RS05975|AW20_RS05975	-0.4651	yes	down	-0.1385	no	no change
AW20_RS02730|AW20_RS02730	0.2738	no	no change	0.7407	no	no change
AW20_RS12440|AW20_RS12440	0.3629	no	no change	0.7707	no	no change
AW20_RS01105|AW20_RS01105	0.3663	yes	up	0.3266	no	no change
AW20_RS16495|AW20_RS16495	-0.066	no	no change	-0.3346	no	no change
AW20_RS01115|AW20_RS01115	-0.7084	no	no change	-0.3579	no	no change
AW20_RS09030|AW20_RS09030	-0.3441	no	no change	-0.4272	no	no change
AW20_RS08415|AW20_RS08415	-0.1803	no	no change	0.3234	no	no change
AW20_RS03015|AW20_RS03015	-0.4055	no	no change	-0.5743	no	no change
AW20_RS09550|AW20_RS09550	-0.0174	no	no change	-0.8257	no	no change
AW20_RS13455|AW20_RS13455	0.2485	no	no change	0.5754	no	no change
AW20_RS08055|AW20_RS08055	-0.1763	no	no change	0.0709	no	no change
AW20_RS04205|AW20_RS04205	-0.3776	no	no change	-0.275	no	no change
AW20_RS14435|AW20_RS14435	-0.4689	yes	down	0.0634	no	no change
AW20_RS24935|AW20_RS24935	-0.1608	no	no change	0.4286	no	no change
AW20_RS19005|AW20_RS19005	-0.0404	no	no change	-0.3943	no	no change
AW20_RS13160|AW20_RS13160	0.4244	yes	up	-0.5108	no	no change
AW20_RS22350|AW20_RS22350	-0.1613	no	no change	0.1178	no	no change
AW20_RS27125|AW20_RS27125	-0.017	no	no change	-0.0161	no	no change
AW20_RS19350|AW20_RS19350	0.5578	yes	up	0.0646	no	no change
AW20_RS09720|AW20_RS09720	-0.5873	no	no change	0.4789	no	no change
AW20_RS03190|AW20_RS03190	-0.3362	no	no change	-0.0992	no	no change
AW20_RS26020|AW20_RS26020	0.2951	yes	up	0.1302	no	no change
AW20_RS10665|AW20_RS10665	0.0086	no	no change	-0.0537	no	no change
AW20_RS20290|AW20_RS20290	-0.0125	no	no change	-0.0675	no	no change
AW20_RS13340|AW20_RS13340	-0.1898	no	no change	0.0366	no	no change
AW20_RS15175|AW20_RS15175	0.8082	yes	up	0.3505	no	no change
AW20_RS06720|AW20_RS06720	-0.0275	no	no change	0.1224	no	no change
AW20_RS23475|AW20_RS23475	-0.3131	yes	down	0.1362	no	no change
AW20_RS24645|AW20_RS24645	-0.18	no	no change	-0.7273	no	no change
AW20_RS01215|AW20_RS01215	-0.1092	no	no change	0.2738	no	no change
AW20_RS11250|AW20_RS11250	-0.0151	no	no change	0.0151	no	no change
AW20_RS14585|AW20_RS14585	-0.4955	yes	down	0.1405	no	no change
AW20_RS12550|AW20_RS12550	0.24	no	no change	-0.0643	no	no change
AW20_RS20860|AW20_RS20860	-0.0574	no	no change	0.1365	no	no change
AW20_RS04520|AW20_RS04520	0.0841	no	no change	-0.6663	no	no change
AW20_RS22710|AW20_RS22710	0.696	yes	up	0.3479	no	no change
AW20_RS13295|AW20_RS13295	0.3185	yes	up	0.0027	no	no change
AW20_RS04815|AW20_RS04815	0.1097	no	no change	0.1123	no	no change
AW20_RS14680|AW20_RS14680	0.0243	no	no change	-0.308	no	no change
AW20_RS23460|AW20_RS23460	0.1137	no	no change	0.0538	no	no change
AW20_RS18630|AW20_RS18630	0.0384	no	no change	0.7181	no	no change
AW20_RS07205|AW20_RS07205	0.3311	no	no change	0.1334	no	no change
AW20_RS16945|AW20_RS16945	0.1506	no	no change	0.0229	no	no change
AW20_RS19050|AW20_RS19050	-0.6454	yes	down	-0.8639	no	no change
AW20_RS04950|AW20_RS04950	-0.0651	no	no change	0.6415	no	no change
AW20_RS04390|AW20_RS04390	-0.0451	no	no change	0.0029	no	no change
AW20_RS20560|AW20_RS20560	0.636	yes	up	1.1525	yes	up
AW20_RS15110|AW20_RS15110	0.0854	no	no change	0.2357	no	no change
AW20_RS25695|AW20_RS25695	0.0496	no	no change	0.1947	no	no change
AW20_RS27705|AW20_RS27705	0.3414	no	no change	-0.3688	no	no change
AW20_RS14105|AW20_RS14105	-0.0483	no	no change	-0.4762	no	no change
AW20_RS02335|AW20_RS02335	-0.427	no	no change	-6.0922	yes	down
AW20_RS11485|AW20_RS11485	0.4977	no	no change	0.5754	no	no change
AW20_RS15580|AW20_RS15580	0.5724	yes	up	-0.5219	no	no change
AW20_RS20965|AW20_RS20965	-0.0447	no	no change	0.0548	no	no change
AW20_RS27290|AW20_RS27290	-3.128	yes	down	-3.9281	yes	down
AW20_RS19000|AW20_RS19000	-0.3445	no	no change	-0.1719	no	no change
AW20_RS05735|AW20_RS05735	0.0144	no	no change	0.2259	no	no change
AW20_RS25785|AW20_RS25785	0.0101	no	no change	-0.1163	no	no change
AW20_RS01895|AW20_RS01895	0.5211	yes	up	0.2799	no	no change
AW20_RS03715|AW20_RS03715	-0.0584	no	no change	0.4662	no	no change
AW20_RS02805|AW20_RS02805	-0.614	no	no change	0.2962	no	no change
AW20_RS14330|AW20_RS14330	-0.0545	no	no change	-0.3319	no	no change
AW20_RS16540|AW20_RS16540	0.3929	no	no change	-0.3005	no	no change
AW20_RS08445|AW20_RS08445	0.0356	no	no change	0.2952	no	no change
AW20_RS16305|AW20_RS16305	0.0936	no	no change	-0.0203	no	no change
AW20_RS07055|AW20_RS07055	0.4383	no	no change	-0.3262	no	no change
AW20_RS15695|AW20_RS15695	-0.3827	yes	down	-0.3796	no	no change
AW20_RS14630|AW20_RS14630	0.541	no	no change	0.5109	no	no change
AW20_RS10295|AW20_RS10295	0.1243	no	no change	0.0702	no	no change
AW20_RS23345|AW20_RS23345	-0.0847	no	no change	0.1232	no	no change
AW20_RS04105|AW20_RS04105	-0.2047	no	no change	-1.0499	yes	down
AW20_RS03745|AW20_RS03745	-0.0804	no	no change	-0.4211	no	no change
AW20_RS05220|AW20_RS05220	0.2253	no	no change	-0.3081	no	no change
AW20_RS27150|AW20_RS27150	-0.0012	no	no change	-0.3413	no	no change
AW20_RS14285|AW20_RS14285	0.384	yes	up	0.0366	no	no change
AW20_RS12465|AW20_RS12465	0.0454	no	no change	0.1948	no	no change
AW20_RS28630|AW20_RS28630	0.2606	no	no change	-0.2579	no	no change
AW20_RS26370|AW20_RS26370	-0.0179	no	no change	-0.4385	no	no change
AW20_RS00815|AW20_RS00815	-0.2831	no	no change	0.3771	no	no change
AW20_RS10210|AW20_RS10210	-0.0278	no	no change	-0.4398	no	no change
AW20_RS20400|AW20_RS20400	0.0663	no	no change	0.1511	no	no change
AW20_RS23350|AW20_RS23350	-0.3607	no	no change	-0.158	no	no change
AW20_RS01395|AW20_RS01395	0.6248	yes	up	-0.6377	no	no change
AW20_RS25010|AW20_RS25010	-0.3284	yes	down	-0.1681	no	no change
AW20_RS25020|AW20_RS25020	-0.0513	no	no change	0.4934	no	no change
AW20_RS25570|AW20_RS25570	-0.3581	no	no change	-0.1591	no	no change
AW20_RS22565|AW20_RS22565	-0.5183	no	no change	-0.1588	no	no change
AW20_RS24345|AW20_RS24345	-1.594	yes	down	-1.3282	yes	down
AW20_RS08185|AW20_RS08185	-0.2204	no	no change	0.0167	no	no change
AW20_RS26595|AW20_RS26595	0.4005	yes	up	-0.481	no	no change
AW20_RS17145|AW20_RS17145	-0.2543	no	no change	-0.4261	no	no change
AW20_RS23300|AW20_RS23300	-0.019	no	no change	0.4763	no	no change
AW20_RS07120|AW20_RS07120	-0.2586	no	no change	0.2345	no	no change
AW20_RS21250|AW20_RS21250	-1.29	yes	down	-0.7128	no	no change
AW20_RS19595|AW20_RS19595	0.115	no	no change	0.0109	no	no change
AW20_RS10785|AW20_RS10785	0.4792	no	no change	-0.0451	no	no change
AW20_RS05560|AW20_RS05560	0.0115	no	no change	-0.3288	no	no change
AW20_RS17930|AW20_RS17930	-0.0565	no	no change	-0.2835	no	no change
AW20_RS24785|AW20_RS24785	-0.6324	no	no change	-0.3195	no	no change
AW20_RS03780|AW20_RS03780	-0.0129	no	no change	0.0291	no	no change
AW20_RS04660|AW20_RS04660	0.4372	yes	up	0.8514	no	no change
AW20_RS03565|AW20_RS03565	-0.0465	no	no change	0.2146	no	no change
AW20_RS07235|AW20_RS07235	0.0496	no	no change	0.549	no	no change
AW20_RS16535|AW20_RS16535	0.6563	yes	up	-0.2492	no	no change
AW20_RS25565|AW20_RS25565	0.4761	no	no change	0.1027	no	no change
AW20_RS28280|AW20_RS28280	0.5231	yes	up	0.0578	no	no change
AW20_RS01325|AW20_RS01325	-0.4582	yes	down	-0.5138	no	no change
AW20_RS28820|AW20_RS28820	0.2339	no	no change	-0.6249	no	no change
AW20_RS17390|AW20_RS17390	0.263	no	no change	-0.1559	no	no change
AW20_RS09165|AW20_RS09165	0.1375	no	no change	0.4974	no	no change
AW20_RS19365|AW20_RS19365	-0.3017	no	no change	0.1162	no	no change
AW20_RS18255|AW20_RS18255	0.1789	no	no change	-4.7945	yes	down
AW20_RS03545|AW20_RS03545	0.3863	no	no change	0.3584	no	no change
AW20_RS01470|AW20_RS01470	0.1776	no	no change	-0.1371	no	no change
AW20_RS09125|AW20_RS09125	-0.2902	no	no change	0.1666	no	no change
AW20_RS16715|AW20_RS16715	-0.1117	no	no change	-0.1807	no	no change
AW20_RS03575|AW20_RS03575	0.7527	yes	up	0.2753	no	no change
AW20_RS14095|AW20_RS14095	-0.1571	no	no change	-0.5865	no	no change
AW20_RS23595|AW20_RS23595	0.0909	no	no change	-0.1729	no	no change
AW20_RS18265|AW20_RS18265	0.8687	no	no change	1.2212	yes	up
AW20_RS10325|AW20_RS10325	0.0129	no	no change	0.2074	no	no change
AW20_RS02070|AW20_RS02070	0.3045	no	no change	-0.0355	no	no change
AW20_RS18685|AW20_RS18685	-0.0553	no	no change	-0.4577	no	no change
AW20_RS24815|AW20_RS24815	0.1941	no	no change	0.0034	no	no change
AW20_RS14555|AW20_RS14555	0.0841	no	no change	0.4345	no	no change
AW20_RS15950|AW20_RS15950	-0.4072	yes	down	0.0215	no	no change
AW20_RS20355|AW20_RS20355	0.338	no	no change	0.2619	no	no change
AW20_RS07370|AW20_RS07370	0.1454	no	no change	0.0912	no	no change
AW20_RS15685|AW20_RS15685	-1.021	yes	down	-0.8758	no	no change
AW20_RS19200|AW20_RS19200	0.251	no	no change	0.1903	no	no change
AW20_RS04160|AW20_RS04160	-0.5395	yes	down	0	no	no change
AW20_RS05280|AW20_RS05280	2.387	yes	up	1.0509	yes	up
AW20_RS13175|AW20_RS13175	0.0101	no	no change	0.2325	no	no change
AW20_RS23395|AW20_RS23395	0.1349	no	no change	-0.2499	no	no change
AW20_RS24195|AW20_RS24195	0.2546	no	no change	0.3551	no	no change
AW20_RS08925|AW20_RS08925	0.2166	no	no change	0.3714	no	no change
AW20_RS10460|AW20_RS10460	-1.505	no	no change	-0.3974	no	no change
AW20_RS07870|AW20_RS07870	0.099	no	no change	-0.0012	no	no change
AW20_RS18785|AW20_RS18785	-0.3827	yes	down	-0.3325	no	no change
AW20_RS05410|AW20_RS05410	-0.2861	no	no change	-0.3453	no	no change
AW20_RS05855|AW20_RS05855	-0.5185	no	no change	-0.4634	no	no change
AW20_RS13355|AW20_RS13355	0.0663	no	no change	0.1191	no	no change
AW20_RS11350|AW20_RS11350	-0.4725	no	no change	0.2041	no	no change
AW20_RS00685|AW20_RS00685	-0.4963	no	no change	0.438	no	no change
AW20_RS15845|AW20_RS15845	0.3471	no	no change	0.2735	no	no change
AW20_RS16530|AW20_RS16530	-0.5053	no	no change	-0.068	no	no change
AW20_RS19750|AW20_RS19750	-0.2457	no	no change	-0.5613	no	no change
AW20_RS02295|AW20_RS02295	-0.1236	no	no change	0.0541	no	no change
AW20_RS28620|AW20_RS28620	-0.2282	no	no change	0.5682	no	no change
AW20_RS23175|AW20_RS23175	0.2618	no	no change	0.4	no	no change
AW20_RS00065|AW20_RS00065	0.1414	no	no change	0.447	no	no change
AW20_RS15725|AW20_RS15725	0.2618	no	no change	-0.017	no	no change
AW20_RS19995|AW20_RS19995	-0.1898	no	no change	0.6752	no	no change
AW20_RS05655|AW20_RS05655	0.2833	no	no change	-0.0179	no	no change
AW20_RS27725|AW20_RS27725	-0.0396	no	no change	-0.3659	no	no change
AW20_RS27295|AW20_RS27295	-0.6604	no	no change	-3.7782	yes	down
AW20_RS14825|AW20_RS14825	0.037	no	no change	0.0659	no	no change
AW20_RS12965|AW20_RS12965	0.7075	no	no change	0.2496	no	no change
AW20_RS03335|AW20_RS03335	0.148	no	no change	0.5131	no	no change
AW20_RS22355|AW20_RS22355	0.0854	no	no change	-0.2863	no	no change
AW20_RS04155|AW20_RS04155	-0.4787	no	no change	0.0124	no	no change
AW20_RS18975|AW20_RS18975	-1.039	yes	down	-0.4407	no	no change
AW20_RS14525|AW20_RS14525	-0.0746	no	no change	0.026	no	no change
AW20_RS22495|AW20_RS22495	0.3057	no	no change	0.0616	no	no change
AW20_RS27505|AW20_RS27505	0.2376	no	no change	0.2046	no	no change
AW20_RS17965|AW20_RS17965	-0.8906	no	no change	-0.0728	no	no change
AW20_RS18230|AW20_RS18230	-0.2459	no	no change	0.2974	no	no change
AW20_RS17565|AW20_RS17565	-0.2935	no	no change	-0.0569	no	no change
AW20_RS01720|AW20_RS01720	0.474	yes	up	-0.3288	no	no change
AW20_RS23225|AW20_RS23225	-0.5179	yes	down	-0.778	no	no change
AW20_RS06375|AW20_RS06375	0.2975	no	no change	-0.6459	no	no change
AW20_RS23205|AW20_RS23205	0.8584	yes	up	0.3324	no	no change
AW20_RS02550|AW20_RS02550	-0.6827	yes	down	-0.3082	no	no change
AW20_RS07505|AW20_RS07505	0.1243	no	no change	-0.1174	no	no change
AW20_RS11205|AW20_RS11205	0.1686	no	no change	-0.1532	no	no change
AW20_RS02705|AW20_RS02705	0.2678	yes	up	0.1931	no	no change
AW20_RS26150|AW20_RS26150	0.3369	yes	up	0.1793	no	no change
AW20_RS14055|AW20_RS14055	-0.2591	no	no change	-0.1428	no	no change
AW20_RS27555|AW20_RS27555	-0.2671	no	no change	0.3097	no	no change
AW20_RS06115|AW20_RS06115	0.0129	no	no change	0.277	no	no change
AW20_RS19735|AW20_RS19735	-0.0835	no	no change	-0.431	no	no change
AW20_RS21395|AW20_RS21395	-0.3013	no	no change	0.1975	no	no change
AW20_RS10175|AW20_RS10175	-0.2201	no	no change	-0.2397	no	no change
AW20_RS14830|AW20_RS14830	-0.5897	no	no change	0.0483	no	no change
AW20_RS09420|AW20_RS09420	0.3437	yes	up	0.6803	no	no change
AW20_RS21735|AW20_RS21735	-0.3243	no	no change	-0.4294	no	no change
AW20_RS17920|AW20_RS17920	-0.0305	no	no change	-0.4042	no	no change
AW20_RS01795|AW20_RS01795	-2.557	yes	down	-4.3048	yes	down
AW20_RS04855|AW20_RS04855	0.107	no	no change	-0.0049	no	no change
AW20_RS16225|AW20_RS16225	-0.3038	no	no change	-0.1282	no	no change
AW20_RS23320|AW20_RS23320	-0.4297	yes	down	0.0655	no	no change
AW20_RS22500|AW20_RS22500	0.8568	yes	up	0.4279	no	no change
AW20_RS13170|AW20_RS13170	0.3369	no	no change	-0.4275	no	no change
AW20_RS23400|AW20_RS23400	-0.3853	no	no change	0.1343	no	no change
AW20_RS06785|AW20_RS06785	0.1738	no	no change	-0.4847	no	no change
AW20_RS05450|AW20_RS05450	-0.018	no	no change	0.2529	no	no change
AW20_RS22905|AW20_RS22905	-0.0281	no	no change	-0.1921	no	no change
AW20_RS02090|AW20_RS02090	-0.2459	no	no change	-0.1698	no	no change
AW20_RS05810|AW20_RS05810	0.0594	no	no change	-0.591	no	no change
AW20_RS23255|AW20_RS23255	-0.5488	yes	down	-0.2559	no	no change
AW20_RS05875|AW20_RS05875	0.3829	no	no change	0.7424	no	no change
AW20_RS15280|AW20_RS15280	-0.8468	yes	down	-0.3796	no	no change
AW20_RS23250|AW20_RS23250	-0.6162	yes	down	-0.4737	no	no change
AW20_RS26550|AW20_RS26550	-0.4222	yes	down	-1.5822	yes	down
AW20_RS23455|AW20_RS23455	0.2388	no	no change	-0.1165	no	no change
AW20_RS18560|AW20_RS18560	-0.1072	no	no change	0.2071	no	no change
AW20_RS06010|AW20_RS06010	0.5917	yes	up	0.3911	no	no change
AW20_RS20700|AW20_RS20700	0.5743	no	no change	0.178	no	no change
AW20_RS26285|AW20_RS26285	-0.2884	no	no change	0.2755	no	no change
AW20_RS01445|AW20_RS01445	0.1097	no	no change	-0.1971	no	no change
AW20_RS22125|AW20_RS22125	-0.6118	yes	down	-0.0018	no	no change
AW20_RS26980|AW20_RS26980	0.0158	no	no change	0.3888	no	no change
AW20_RS26175|AW20_RS26175	-0.144	no	no change	-0.0729	no	no change
AW20_RS22420|AW20_RS22420	-0.2898	no	no change	0.4543	no	no change
AW20_RS26960|AW20_RS26960	-0.1951	no	no change	0.1963	no	no change
AW20_RS20630|AW20_RS20630	0.4351	yes	up	0.1744	no	no change
AW20_RS20230|AW20_RS20230	0.2091	no	no change	0.133	no	no change
AW20_RS25260|AW20_RS25260	0.037	no	no change	0.3631	no	no change
AW20_RS02305|AW20_RS02305	-0.0705	no	no change	-0.4042	no	no change
AW20_RS06460|AW20_RS06460	-0.1411	no	no change	0.1172	no	no change
AW20_RS21980|AW20_RS21980	1.183	no	no change	0.1539	no	no change
AW20_RS14395|AW20_RS14395	0.2203	no	no change	-0.4091	no	no change
AW20_RS21810|AW20_RS21810	-0.7585	no	no change	-0.3776	no	no change
AW20_RS22665|AW20_RS22665	0.3033	no	no change	0.3845	no	no change
AW20_RS15485|AW20_RS15485	-2.74	yes	down	-2.9789	yes	down
AW20_RS23355|AW20_RS23355	0.0745	no	no change	-0.1187	no	no change
AW20_RS17490|AW20_RS17490	-0.1384	no	no change	-0.2749	no	no change
AW20_RS27245|AW20_RS27245	-0.3503	no	no change	-1.3852	yes	down
AW20_RS11085|AW20_RS11085	0.0229	no	no change	-0.0329	no	no change
AW20_RS14475|AW20_RS14475	0.923	no	no change	0.6359	no	no change
AW20_RS17230|AW20_RS17230	0.051	no	no change	0.6302	no	no change
AW20_RS28585|AW20_RS28585	-0.4141	no	no change	-0.7577	no	no change
AW20_RS01095|AW20_RS01095	0.2041	no	no change	0.3023	no	no change
AW20_RS04615|AW20_RS04615	-0.6129	no	no change	0.3298	no	no change
AW20_RS01500|AW20_RS01500	0.111	no	no change	0.2657	no	no change
AW20_RS26530|AW20_RS26530	-0.2591	no	no change	-0.1551	no	no change
AW20_RS21380|AW20_RS21380	-0.1534	no	no change	-0.003	no	no change
AW20_RS03055|AW20_RS03055	-1.008	yes	down	-4.3232	yes	down
AW20_RS26975|AW20_RS26975	0.0314	no	no change	-0.5195	no	no change
AW20_RS06995|AW20_RS06995	-0.3328	no	no change	-0.1633	no	no change
AW20_RS22085|AW20_RS22085	0.4255	no	no change	0.1401	no	no change
AW20_RS16200|AW20_RS16200	0.281	yes	up	0.5362	no	no change
AW20_RS14715|AW20_RS14715	0.3185	no	no change	0.3065	no	no change
AW20_RS17185|AW20_RS17185	-0.1024	no	no change	0.5266	no	no change
AW20_RS12125|AW20_RS12125	0.1388	no	no change	0.3036	no	no change
AW20_RS20030|AW20_RS20030	0.2904	no	no change	-0.1932	no	no change
AW20_RS02985|AW20_RS02985	-0.8552	yes	down	-0.2795	no	no change
AW20_RS23755|AW20_RS23755	-0.4925	yes	down	0.3573	no	no change
AW20_RS19585|AW20_RS19585	0.3918	no	no change	0.7807	no	no change
AW20_RS24040|AW20_RS24040	-0.1639	no	no change	0.1908	no	no change
AW20_RS18100|AW20_RS18100	0.1789	no	no change	0.1098	no	no change
AW20_RS03900|AW20_RS03900	0.103	no	no change	-0.2759	no	no change
AW20_RS21410|AW20_RS21410	-0.0171	no	no change	-0.2502	no	no change
AW20_RS02035|AW20_RS02035	0.6708	yes	up	-0.1559	no	no change
AW20_RS18525|AW20_RS18525	0.1596	no	no change	0.0632	no	no change
AW20_RS27310|AW20_RS27310	0.2606	no	no change	0.1215	no	no change
AW20_RS14625|AW20_RS14625	0.3807	no	no change	0.272	no	no change
AW20_RS15595|AW20_RS15595	-0.1331	no	no change	0.0796	no	no change
AW20_RS23360|AW20_RS23360	-0.0287	no	no change	-0.0461	no	no change
AW20_RS27560|AW20_RS27560	0.4594	yes	up	0.2732	no	no change
AW20_RS09090|AW20_RS09090	0.394	no	no change	-0.4202	no	no change
AW20_RS05920|AW20_RS05920	0.2054	no	no change	-0.7097	no	no change
AW20_RS18700|AW20_RS18700	0.0786	no	no change	-0.0641	no	no change
AW20_RS25960|AW20_RS25960	0.2004	no	no change	-1.2455	yes	down
AW20_RS13000|AW20_RS13000	0.8448	yes	up	0.3922	no	no change
AW20_RS14995|AW20_RS14995	-1.091	no	no change	-0.1712	no	no change
AW20_RS28710|AW20_RS28710	0.3852	no	no change	0.4253	no	no change
AW20_RS11420|AW20_RS11420	-0.5658	yes	down	-0.4056	no	no change
AW20_RS06910|AW20_RS06910	-0.2538	no	no change	-0.3111	no	no change
AW20_RS05005|AW20_RS05005	0.514	no	no change	0.7167	no	no change
AW20_RS24875|AW20_RS24875	-0.9376	yes	down	-0.8008	no	no change
AW20_RS21270|AW20_RS21270	0.1388	no	no change	0.2848	no	no change
AW20_RS22525|AW20_RS22525	-0.1912	no	no change	0.1917	no	no change
AW20_RS23565|AW20_RS23565	0.0607	no	no change	0.3001	no	no change
AW20_RS15065|AW20_RS15065	0.2558	no	no change	0.528	no	no change
AW20_RS20005|AW20_RS20005	-0.774	no	no change	-0.2523	no	no change
AW20_RS27380|AW20_RS27380	-0.1397	no	no change	0.1334	no	no change
AW20_RS04460|AW20_RS04460	0.537	yes	up	-0.0725	no	no change
AW20_RS09575|AW20_RS09575	-0.5566	no	no change	-0.9899	no	no change
AW20_RS20115|AW20_RS20115	0.4103	no	no change	0.5322	no	no change
AW20_RS09855|AW20_RS09855	-0.4407	no	no change	-0.212	no	no change
AW20_RS08930|AW20_RS08930	1.138	yes	up	1.2847	yes	up
AW20_RS22685|AW20_RS22685	0.0398	no	no change	-0.1922	no	no change
AW20_RS08105|AW20_RS08105	-0.3103	no	no change	0.1309	no	no change
AW20_RS28730|AW20_RS28730	0.2951	yes	up	0.0042	no	no change
AW20_RS17310|AW20_RS17310	-0.0337	no	no change	-0.264	no	no change
AW20_RS11745|AW20_RS11745	0.8343	yes	up	0.3659	no	no change
AW20_RS01160|AW20_RS01160	0.0115	no	no change	-0.0834	no	no change
AW20_RS09415|AW20_RS09415	-0.0571	no	no change	-0.1955	no	no change
AW20_RS27255|AW20_RS27255	-0.3931	yes	down	-1.2364	yes	down
AW20_RS00750|AW20_RS00750	-0.0672	no	no change	0.0159	no	no change
AW20_RS06155|AW20_RS06155	0.0813	no	no change	0.1261	no	no change
AW20_RS13460|AW20_RS13460	0.5859	no	no change	0.4066	no	no change
AW20_RS23700|AW20_RS23700	-0.8704	yes	down	0.305	no	no change
AW20_RS02815|AW20_RS02815	0.103	no	no change	-0.2295	no	no change
AW20_RS05365|AW20_RS05365	0.0272	no	no change	0.2632	no	no change
AW20_RS15085|AW20_RS15085	-2.012	yes	down	-1.153	yes	down
AW20_RS07535|AW20_RS07535	-0.0945	no	no change	-0.5891	no	no change
AW20_RS17985|AW20_RS17985	-0.3162	no	no change	-0.2005	no	no change
AW20_RS07555|AW20_RS07555	0.7647	yes	up	-0.2997	no	no change
AW20_RS25710|AW20_RS25710	1.199	no	no change	0.7701	no	no change
AW20_RS22270|AW20_RS22270	0.516	yes	up	0.4083	no	no change
AW20_RS02410|AW20_RS02410	0.5089	no	no change	0.5696	no	no change
AW20_RS20050|AW20_RS20050	-0.3212	no	no change	0.0803	no	no change
AW20_RS15310|AW20_RS15310	-0.1662	no	no change	-0.4168	no	no change
AW20_RS24780|AW20_RS24780	0.8639	yes	up	0.0644	no	no change
AW20_RS05545|AW20_RS05545	0.5656	no	no change	-0.2421	no	no change
AW20_RS12665|AW20_RS12665	0.4699	yes	up	0.5074	no	no change
AW20_RS25145|AW20_RS25145	-0.3437	no	no change	0.3082	no	no change
AW20_RS03320|AW20_RS03320	0.0086	no	no change	-0.2413	no	no change
AW20_RS19935|AW20_RS19935	-0.0053	no	no change	-0.6711	no	no change
AW20_RS16595|AW20_RS16595	0.5753	no	no change	0.3582	no	no change
AW20_RS01800|AW20_RS01800	0.6708	yes	up	0.353	no	no change
AW20_RS24840|AW20_RS24840	-0.41	no	no change	-0.5209	no	no change
AW20_RS20475|AW20_RS20475	0.0144	no	no change	0.1047	no	no change
AW20_RS05200|AW20_RS05200	0.0468	no	no change	0.9546	no	no change
AW20_RS20590|AW20_RS20590	-0.0218	no	no change	0.2769	no	no change
AW20_RS17025|AW20_RS17025	0.2786	no	no change	0.0369	no	no change
AW20_RS16490|AW20_RS16490	0.0286	no	no change	0.2515	no	no change
AW20_RS14915|AW20_RS14915	0.4103	no	no change	-0.0028	no	no change
AW20_RS13150|AW20_RS13150	0.8205	yes	up	-0.5517	no	no change
AW20_RS22245|AW20_RS22245	-0.2526	no	no change	-0.147	no	no change
AW20_RS02975|AW20_RS02975	-0.5473	no	no change	0.2134	no	no change
AW20_RS24795|AW20_RS24795	-0.6799	yes	down	-0.5022	no	no change
AW20_RS11010|AW20_RS11010	0.5039	no	no change	0.1595	no	no change
AW20_RS03110|AW20_RS03110	-0.0145	no	no change	0.0447	no	no change
AW20_RS24970|AW20_RS24970	0.4383	yes	up	0.1031	no	no change
AW20_RS20245|AW20_RS20245	-0.886	no	no change	0.0159	no	no change
AW20_RS04125|AW20_RS04125	0.5341	no	no change	-0.5642	no	no change
AW20_RS16035|AW20_RS16035	-0.8148	yes	down	0.0313	no	no change
AW20_RS11230|AW20_RS11230	-0.1821	no	no change	0.079	no	no change
AW20_RS17220|AW20_RS17220	0.4478	no	no change	0.8362	no	no change
AW20_RS15340|AW20_RS15340	0.3785	no	no change	0.274	no	no change
AW20_RS25735|AW20_RS25735	0.03	no	no change	-0.0666	no	no change
AW20_RS13350|AW20_RS13350	-0.329	yes	down	-0.0023	no	no change
AW20_RS26480|AW20_RS26480	0.2546	no	no change	0.0506	no	no change
AW20_RS06940|AW20_RS06940	-0.828	yes	down	-0.6455	no	no change
AW20_RS20725|AW20_RS20725	-0.5452	no	no change	-0.1527	no	no change
AW20_RS16775|AW20_RS16775	-0.0334	no	no change	0.1856	no	no change
AW20_RS15185|AW20_RS15185	0.0718	no	no change	0.006	no	no change
AW20_RS11520|AW20_RS11520	-0.1589	no	no change	0.554	no	no change
AW20_RS15325|AW20_RS15325	-0.7134	yes	down	0.3228	no	no change
AW20_RS21795|AW20_RS21795	-1.315	yes	down	-0.4356	no	no change
AW20_RS28065|AW20_RS28065	-0.3786	no	no change	-0.0661	no	no change
AW20_RS02695|AW20_RS02695	0.4542	yes	up	0.1134	no	no change
AW20_RS01545|AW20_RS01545	0.2066	no	no change	-0.2287	no	no change
AW20_RS27205|AW20_RS27205	-0.3522	no	no change	-0.4875	no	no change
AW20_RS22705|AW20_RS22705	0.4823	yes	up	-0.6381	no	no change
AW20_RS07910|AW20_RS07910	-0.2973	no	no change	0.1086	no	no change
AW20_RS15000|AW20_RS15000	-0.4108	no	no change	-0.3416	no	no change
AW20_RS03795|AW20_RS03795	0.5666	yes	up	0.2443	no	no change
AW20_RS11100|AW20_RS11100	-0.0752	no	no change	0.3033	no	no change
AW20_RS17715|AW20_RS17715	-0.459	yes	down	0.2667	no	no change
AW20_RS19580|AW20_RS19580	0.0566	no	no change	-0.0344	no	no change
AW20_RS16110|AW20_RS16110	0.1941	no	no change	0.5321	no	no change
AW20_RS23430|AW20_RS23430	-0.2454	no	no change	-0.495	no	no change
AW20_RS04470|AW20_RS04470	0.3818	no	no change	-0.2223	no	no change
AW20_RS14495|AW20_RS14495	0.5568	no	no change	-0.0693	no	no change
AW20_RS27135|AW20_RS27135	0.144	no	no change	-0.0419	no	no change
AW20_RS01155|AW20_RS01155	-0.6255	no	no change	-0.0455	no	no change
AW20_RS20960|AW20_RS20960	0.2726	no	no change	0.2705	no	no change
AW20_RS21185|AW20_RS21185	-0.1266	no	no change	-0.3352	no	no change
AW20_RS19195|AW20_RS19195	-0.0101	no	no change	0.5488	no	no change
AW20_RS17745|AW20_RS17745	0.4372	yes	up	-0.2123	no	no change
AW20_RS26240|AW20_RS26240	0.5878	no	no change	0.7505	no	no change
AW20_RS11525|AW20_RS11525	-0.4401	yes	down	-0.0737	no	no change
AW20_RS00025|AW20_RS00025	-2.889	yes	down	-1.8315	yes	down
AW20_RS22820|AW20_RS22820	0.2388	no	no change	0.3124	no	no change
AW20_RS07125|AW20_RS07125	-0.3393	yes	down	0.3373	no	no change
AW20_RS07690|AW20_RS07690	1.657	yes	up	0.0979	no	no change
AW20_RS00960|AW20_RS00960	-0.3629	yes	down	-0.2695	no	no change
AW20_RS24930|AW20_RS24930	0.7966	no	no change	0.1508	no	no change
AW20_RS21400|AW20_RS21400	0.0949	no	no change	0.2459	no	no change
AW20_RS02130|AW20_RS02130	-0.4856	yes	down	-0.2078	no	no change
AW20_RS12970|AW20_RS12970	0.2461	no	no change	-0.0587	no	no change
AW20_RS21135|AW20_RS21135	0.8074	no	no change	0.4022	no	no change
AW20_RS23240|AW20_RS23240	-0.5797	yes	down	-0.5505	no	no change
AW20_RS22650|AW20_RS22650	0.0731	no	no change	-0.0585	no	no change
AW20_RS25325|AW20_RS25325	0.1916	no	no change	0.2776	no	no change
AW20_RS16480|AW20_RS16480	0.5039	no	no change	-0.1157	no	no change
AW20_RS01505|AW20_RS01505	0.1493	no	no change	0.2046	no	no change
AW20_RS20095|AW20_RS20095	1.096	yes	up	0.1116	no	no change
AW20_RS20610|AW20_RS20610	0.1596	no	no change	0.0788	no	no change
AW20_RS10195|AW20_RS10195	1.483	yes	up	-0.401	no	no change
AW20_RS28020|AW20_RS28020	-0.3072	yes	down	-0.4692	no	no change
AW20_RS23790|AW20_RS23790	0.0468	no	no change	0.2673	no	no change
AW20_RS26700|AW20_RS26700	0.3323	no	no change	-0.1138	no	no change
AW20_RS17910|AW20_RS17910	-0.2967	no	no change	-0.1836	no	no change
AW20_RS18645|AW20_RS18645	-0.2795	no	no change	0.3995	no	no change
AW20_RS15265|AW20_RS15265	-1.109	yes	down	-0.3976	no	no change
AW20_RS12610|AW20_RS12610	-0.1258	no	no change	-0.6582	no	no change
AW20_RS23800|AW20_RS23800	-0.5037	yes	down	-0.2095	no	no change
AW20_RS10520|AW20_RS10520	-0.1035	no	no change	0.8098	no	no change
AW20_RS04955|AW20_RS04955	0.051	no	no change	0.0841	no	no change
AW20_RS05770|AW20_RS05770	-0.2558	no	no change	0.0207	no	no change
AW20_RS14420|AW20_RS14420	-0.0523	no	no change	-0.2373	no	no change
AW20_RS09565|AW20_RS09565	0.6406	yes	up	-1.4318	yes	down
AW20_RS03185|AW20_RS03185	0.1164	no	no change	-0.3552	no	no change
AW20_RS25670|AW20_RS25670	-0.5532	no	no change	-0.3884	no	no change
AW20_RS05125|AW20_RS05125	-0.1153	no	no change	0.514	no	no change
AW20_RS26280|AW20_RS26280	-0.13	no	no change	0.2951	no	no change
AW20_RS07765|AW20_RS07765	0.294	no	no change	-0.103	no	no change
AW20_RS15245|AW20_RS15245	-0.3393	no	no change	0.1059	no	no change
AW20_RS11270|AW20_RS11270	-0.063	no	no change	0.0722	no	no change
AW20_RS06765|AW20_RS06765	0.6471	no	no change	0.3547	no	no change
AW20_RS28655|AW20_RS28655	-0.2598	no	no change	-0.3345	no	no change
AW20_RS00670|AW20_RS00670	0.7553	yes	up	0.4434	no	no change
AW20_RS11930|AW20_RS11930	0.2774	yes	up	0.1413	no	no change
AW20_RS11215|AW20_RS11215	0.0356	no	no change	0.6515	no	no change
AW20_RS19910|AW20_RS19910	0.4447	no	no change	0.7148	no	no change
AW20_RS21745|AW20_RS21745	0.08	no	no change	-0.2287	no	no change
AW20_RS16380|AW20_RS16380	-0.5427	no	no change	-0.5745	no	no change
AW20_RS20365|AW20_RS20365	0.779	no	no change	0.2663	no	no change
AW20_RS28260|AW20_RS28260	-0.0328	no	no change	-0.0213	no	no change
AW20_RS12030|AW20_RS12030	0.5695	no	no change	0.1021	no	no change
AW20_RS03395|AW20_RS03395	0.0286	no	no change	-0.6652	no	no change
AW20_RS23765|AW20_RS23765	0.2821	no	no change	-0.1033	no	no change
AW20_RS01695|AW20_RS01695	-0.083	no	no change	0.7547	no	no change
AW20_RS20060|AW20_RS20060	0.099	no	no change	0.1296	no	no change
AW20_RS03085|AW20_RS03085	-1.42	yes	down	-0.8733	no	no change
AW20_RS03860|AW20_RS03860	0.1427	no	no change	0.4952	no	no change
AW20_RS10635|AW20_RS10635	-0.2203	no	no change	-1.3948	yes	down
AW20_RS17600|AW20_RS17600	0.2606	no	no change	-0.165	no	no change
AW20_RS16925|AW20_RS16925	0.069	no	no change	0.6967	no	no change
AW20_RS08795|AW20_RS08795	0.3185	no	no change	0.4094	no	no change
AW20_RS07825|AW20_RS07825	0.7102	yes	up	0.6058	no	no change
AW20_RS20920|AW20_RS20920	0.2522	no	no change	0.312	no	no change
AW20_RS28170|AW20_RS28170	-0.7037	yes	down	-0.7851	no	no change
AW20_RS28200|AW20_RS28200	0.3265	no	no change	0.5543	no	no change
AW20_RS02820|AW20_RS02820	0.044	no	no change	0.2593	no	no change
AW20_RS20650|AW20_RS20650	-0.1719	no	no change	-0.2823	no	no change
AW20_RS18095|AW20_RS18095	0.2951	no	no change	0.2324	no	no change
AW20_RS15940|AW20_RS15940	-0.0903	no	no change	-0.1095	no	no change
AW20_RS17445|AW20_RS17445	0.148	no	no change	0.0228	no	no change
AW20_RS08895|AW20_RS08895	-0.2725	no	no change	-0.4452	no	no change
AW20_RS27600|AW20_RS27600	-0.3088	no	no change	-0.1565	no	no change
AW20_RS18060|AW20_RS18060	0.3752	no	no change	0.4358	no	no change
AW20_RS18085|AW20_RS18085	0.2485	no	no change	0.0414	no	no change
AW20_RS13920|AW20_RS13920	-0.0126	no	no change	0.3603	no	no change
AW20_RS09605|AW20_RS09605	0.0412	no	no change	-0.2155	no	no change
AW20_RS21765|AW20_RS21765	-0.1072	no	no change	-0.2958	no	no change
AW20_RS23015|AW20_RS23015	-0.2742	no	no change	0.1437	no	no change
AW20_RS26620|AW20_RS26620	-0.8112	yes	down	-0.1966	no	no change
AW20_RS15820|AW20_RS15820	-0.5853	no	no change	0.1354	no	no change
AW20_RS18905|AW20_RS18905	-0.2336	no	no change	0.2969	no	no change
AW20_RS02440|AW20_RS02440	-0.1407	no	no change	-0.1993	no	no change
AW20_RS05695|AW20_RS05695	0.2041	no	no change	0.4711	no	no change
AW20_RS20760|AW20_RS20760	-0.4461	no	no change	0.4292	no	no change
AW20_RS19120|AW20_RS19120	-0.8696	yes	down	-0.6076	no	no change
AW20_RS23875|AW20_RS23875	-0.2257	no	no change	0.6576	no	no change
AW20_RS03650|AW20_RS03650	0.3403	no	no change	0.6985	no	no change
AW20_RS04905|AW20_RS04905	0.5578	yes	up	0.2619	no	no change
AW20_RS14905|AW20_RS14905	0.2774	no	no change	0.2549	no	no change
AW20_RS08620|AW20_RS08620	-0.2964	no	no change	0.0965	no	no change
AW20_RS22285|AW20_RS22285	0.4103	yes	up	0.8058	no	no change
AW20_RS24540|AW20_RS24540	0.3437	no	no change	0.5631	no	no change
AW20_RS07810|AW20_RS07810	0.0621	no	no change	0.0341	no	no change
AW20_RS23005|AW20_RS23005	-0.3844	no	no change	0.0017	no	no change
AW20_RS28775|AW20_RS28775	0.0909	no	no change	0.6364	no	no change
AW20_RS08575|AW20_RS08575	0.1336	no	no change	0.5212	no	no change
AW20_RS03655|AW20_RS03655	0.6987	no	no change	0.1495	no	no change
AW20_RS04735|AW20_RS04735	-0.5125	no	no change	-0.4632	no	no change
AW20_RS24125|AW20_RS24125	-0.4003	no	no change	-0.0514	no	no change
AW20_RS18795|AW20_RS18795	0.474	no	no change	-0.116	no	no change
AW20_RS23245|AW20_RS23245	-0.4179	yes	down	-0.1589	no	no change
AW20_RS15045|AW20_RS15045	0.4319	yes	up	0.5103	no	no change
AW20_RS06530|AW20_RS06530	0.539	yes	up	0.0416	no	no change
AW20_RS08770|AW20_RS08770	0.1596	no	no change	-0.013	no	no change
AW20_RS26900|AW20_RS26900	-1.474	no	no change	-1.389	yes	down
AW20_RS24790|AW20_RS24790	0.3033	no	no change	0.5327	no	no change
AW20_RS21625|AW20_RS21625	-0.0183	no	no change	-0.0303	no	no change
AW20_RS19025|AW20_RS19025	0.514	yes	up	-0.0007	no	no change
AW20_RS01550|AW20_RS01550	-0.5158	no	no change	-0.2954	no	no change
AW20_RS02810|AW20_RS02810	0.1257	no	no change	0.338	no	no change
AW20_RS05900|AW20_RS05900	0.3311	no	no change	-0.6754	no	no change
AW20_RS19710|AW20_RS19710	-0.9515	no	no change	0	no	no change
AW20_RS07035|AW20_RS07035	-0.5401	no	no change	0.551	no	no change
AW20_RS18800|AW20_RS18800	-0.0701	no	no change	-0.2879	no	no change
AW20_RS28030|AW20_RS28030	0.03	no	no change	0.1993	no	no change
AW20_RS17130|AW20_RS17130	-0.5853	no	no change	0.6233	no	no change
AW20_RS13050|AW20_RS13050	-0.2387	no	no change	-0.1066	no	no change
AW20_RS15395|AW20_RS15395	-0.7779	yes	down	0.0462	no	no change
AW20_RS25535|AW20_RS25535	0.7347	yes	up	0.02	no	no change
AW20_RS11705|AW20_RS11705	-0.0033	no	no change	-0.0681	no	no change
AW20_RS20820|AW20_RS20820	-0.2826	no	no change	-0.2199	no	no change
AW20_RS04480|AW20_RS04480	-0.0032	no	no change	-0.2335	no	no change
AW20_RS08160|AW20_RS08160	-0.8158	yes	down	-0.2236	no	no change
AW20_RS27130|AW20_RS27130	-0.0431	no	no change	-0.1637	no	no change
AW20_RS26585|AW20_RS26585	-0.0601	no	no change	-0.326	no	no change
AW20_RS00045|AW20_RS00045	-0.335	no	no change	-0.547	no	no change
AW20_RS17690|AW20_RS17690	0.0635	no	no change	-0.0932	no	no change
AW20_RS25185|AW20_RS25185	-2.109	no	no change	-0.3486	no	no change
AW20_RS25600|AW20_RS25600	0.719	yes	up	0.1756	no	no change
AW20_RS24370|AW20_RS24370	0.4287	no	no change	0.2425	no	no change
AW20_RS02830|AW20_RS02830	-0.0388	no	no change	-0.3546	no	no change
AW20_RS04595|AW20_RS04595	0.3907	no	no change	0.9639	no	no change
AW20_RS28245|AW20_RS28245	0.148	no	no change	0.1352	no	no change
AW20_RS19490|AW20_RS19490	-0.3113	no	no change	-0.0414	no	no change
AW20_RS05595|AW20_RS05595	0.86	yes	up	0.3124	no	no change
AW20_RS04080|AW20_RS04080	-0.0887	no	no change	0.2138	no	no change
AW20_RS04780|AW20_RS04780	-1.611	yes	down	-0.7349	no	no change
AW20_RS09725|AW20_RS09725	0.6745	yes	up	0.2734	no	no change
AW20_RS20020|AW20_RS20020	0.7181	no	no change	-0.0595	no	no change
AW20_RS12705|AW20_RS12705	0.3528	yes	up	-0.2551	no	no change
AW20_RS19145|AW20_RS19145	0.2388	no	no change	0.0772	no	no change
AW20_RS06540|AW20_RS06540	1.216	no	no change	0.2223	no	no change
AW20_RS08150|AW20_RS08150	-0.2605	no	no change	0.554	no	no change
AW20_RS10700|AW20_RS10700	-0.0807	no	no change	-0.2962	no	no change
AW20_RS05485|AW20_RS05485	0.7715	no	no change	0.3071	no	no change
AW20_RS02700|AW20_RS02700	1.468	no	no change	0.2371	no	no change
AW20_RS04430|AW20_RS04430	0.1661	no	no change	0.8372	no	no change
AW20_RS00050|AW20_RS00050	0.987	no	no change	-0.1327	no	no change
AW20_RS15135|AW20_RS15135	-0.0575	no	no change	0.103	no	no change
AW20_RS13865|AW20_RS13865	0.0454	no	no change	-0.3777	no	no change
AW20_RS18710|AW20_RS18710	0.2449	no	no change	0.0629	no	no change
AW20_RS01405|AW20_RS01405	0.384	no	no change	0.1717	no	no change
AW20_RS02880|AW20_RS02880	-0.0693	no	no change	-0.1354	no	no change
AW20_RS09735|AW20_RS09735	-0.3902	no	no change	-0.2782	no	no change
AW20_RS15525|AW20_RS15525	-0.8591	no	no change	-0.203	no	no change
AW20_RS20695|AW20_RS20695	-1.14	yes	down	-0.5136	no	no change
AW20_RS23960|AW20_RS23960	-0.5532	yes	down	0	no	no change
AW20_RS05505|AW20_RS05505	0.2363	no	no change	0.1801	no	no change
AW20_RS14345|AW20_RS14345	-1.143	yes	down	-1.0044	yes	down
AW20_RS09595|AW20_RS09595	-0.2747	no	no change	-0.5024	no	no change
AW20_RS03770|AW20_RS03770	0.875	yes	up	0.337	no	no change
AW20_RS10235|AW20_RS10235	-0.2576	no	no change	-1.0816	yes	down
AW20_RS26635|AW20_RS26635	-1.516	no	no change	-3.2205	yes	down
AW20_RS01540|AW20_RS01540	-0.4737	no	no change	-0.2758	no	no change
AW20_RS13680|AW20_RS13680	-0.5096	yes	down	0.2971	no	no change
AW20_RS02785|AW20_RS02785	1.408	yes	up	0.4714	no	no change
AW20_RS13140|AW20_RS13140	-0.0183	no	no change	-0.0447	no	no change
AW20_RS15190|AW20_RS15190	0.3874	no	no change	-0.1382	no	no change
AW20_RS00970|AW20_RS00970	0.1814	no	no change	0.1768	no	no change
AW20_RS10505|AW20_RS10505	-0.7148	no	no change	-0.021	no	no change
AW20_RS12040|AW20_RS12040	-0.0489	no	no change	-0.2601	no	no change
AW20_RS09435|AW20_RS09435	-0.46	no	no change	-0.1839	no	no change
AW20_RS02180|AW20_RS02180	-0.8664	no	no change	-0.7412	no	no change
AW20_RS24100|AW20_RS24100	0.2041	no	no change	0.5151	no	no change
AW20_RS04585|AW20_RS04585	0.0676	no	no change	-0.1075	no	no change
AW20_RS14950|AW20_RS14950	-0.2634	no	no change	-0.5991	no	no change
AW20_RS24805|AW20_RS24805	-0.2739	no	no change	0.2354	no	no change
AW20_RS26505|AW20_RS26505	0.4957	yes	up	-0.5189	no	no change
AW20_RS01675|AW20_RS01675	0.6332	no	no change	0.368	no	no change
AW20_RS04620|AW20_RS04620	0.3852	no	no change	0.5336	no	no change
AW20_RS15780|AW20_RS15780	-0.3079	no	no change	0.4667	no	no change
AW20_RS28010|AW20_RS28010	-0.8807	yes	down	-0.3026	no	no change
AW20_RS13730|AW20_RS13730	-0.4894	yes	down	-0.6758	no	no change
AW20_RS12770|AW20_RS12770	0.269	no	no change	-0.2316	no	no change
AW20_RS11390|AW20_RS11390	0.5251	yes	up	0.3182	no	no change
AW20_RS01560|AW20_RS01560	-0.189	no	no change	0.0483	no	no change
AW20_RS26845|AW20_RS26845	-0.0265	no	no change	0.0514	no	no change
AW20_RS12790|AW20_RS12790	0.044	no	no change	0.2792	no	no change
AW20_RS22570|AW20_RS22570	-0.0842	no	no change	0.4019	no	no change
AW20_RS16800|AW20_RS16800	-1.451	yes	down	0.0806	no	no change
AW20_RS03050|AW20_RS03050	0.3482	no	no change	-3.8988	yes	down
AW20_RS14365|AW20_RS14365	-0.4731	no	no change	0.3955	no	no change
AW20_RS16880|AW20_RS16880	0.0257	no	no change	-0.0646	no	no change
AW20_RS17140|AW20_RS17140	-1.43	yes	down	-0.1205	no	no change
AW20_RS19875|AW20_RS19875	0.2798	no	no change	-0.0575	no	no change
AW20_RS15630|AW20_RS15630	1.134	no	no change	0.3722	no	no change
AW20_RS03890|AW20_RS03890	1.387	no	no change	0.168	no	no change
AW20_RS12015|AW20_RS12015	2.644	yes	up	-0.0067	no	no change
AW20_RS18515|AW20_RS18515	0.2277	no	no change	0.448	no	no change
AW20_RS21505|AW20_RS21505	-1.106	no	no change	1.0818	yes	up
AW20_RS26875|AW20_RS26875	-0.1234	no	no change	0.9359	no	no change
AW20_RS08045|AW20_RS08045	-0.0936	no	no change	-0.0012	no	no change
AW20_RS24670|AW20_RS24670	-0.0517	no	no change	0.3625	no	no change
AW20_RS08135|AW20_RS08135	-0.5842	no	no change	0.0888	no	no change
AW20_RS07340|AW20_RS07340	0.4468	yes	up	0.9798	no	no change
AW20_RS28725|AW20_RS28725	-0.2479	no	no change	0.3963	no	no change
AW20_RS12950|AW20_RS12950	-0.7755	yes	down	0.1687	no	no change
AW20_RS18970|AW20_RS18970	0.3763	no	no change	-0.1565	no	no change
AW20_RS27530|AW20_RS27530	-1.069	no	no change	-0.5888	no	no change
AW20_RS23465|AW20_RS23465	0.3115	no	no change	-0.0363	no	no change
AW20_RS04945|AW20_RS04945	0.1622	no	no change	0.2535	no	no change
AW20_RS19245|AW20_RS19245	0.4552	yes	up	0.0797	no	no change
AW20_RS24765|AW20_RS24765	-1.099	no	no change	-0.034	no	no change
AW20_RS21120|AW20_RS21120	0.9069	yes	up	-0.2874	no	no change
AW20_RS02225|AW20_RS02225	-0.7486	yes	down	-0.2182	no	no change
AW20_RS07620|AW20_RS07620	0.2666	no	no change	-0.197	no	no change
AW20_RS17925|AW20_RS17925	-0.236	no	no change	-0.066	no	no change
AW20_RS00155|AW20_RS00155	0.103	no	no change	0.1003	no	no change
AW20_RS24045|AW20_RS24045	0.2558	no	no change	0.2806	no	no change
AW20_RS22585|AW20_RS22585	-0.2858	no	no change	0.0014	no	no change
AW20_RS28420|AW20_RS28420	0.1427	no	no change	-0.3163	no	no change
AW20_RS19570|AW20_RS19570	-0.483	yes	down	-0.5166	no	no change
AW20_RS03630|AW20_RS03630	-0.0492	no	no change	0.2338	no	no change
AW20_RS08115|AW20_RS08115	0.3874	no	no change	0.0375	no	no change
AW20_RS00220|AW20_RS00220	-0.2634	no	no change	0.9037	no	no change
AW20_RS08590|AW20_RS08590	-1.699	yes	down	-0.6998	no	no change
AW20_RS11450|AW20_RS11450	-0.1086	no	no change	0.0105	no	no change
AW20_RS25320|AW20_RS25320	0.7723	yes	up	0.4139	no	no change
AW20_RS21235|AW20_RS21235	-0.5821	no	no change	0.3485	no	no change
AW20_RS14010|AW20_RS14010	0.0772	no	no change	0.1787	no	no change
AW20_RS15145|AW20_RS15145	-0.1562	no	no change	-0.4965	no	no change
AW20_RS02175|AW20_RS02175	-0.0695	no	no change	0.2023	no	no change
AW20_RS19590|AW20_RS19590	2.581	yes	up	0.5698	no	no change
AW20_RS04185|AW20_RS04185	0.2497	no	no change	0.171	no	no change
AW20_RS07025|AW20_RS07025	-0.5226	no	no change	0.0417	no	no change
AW20_RS05120|AW20_RS05120	0.419	yes	up	-0.1351	no	no change
AW20_RS09910|AW20_RS09910	-0.182	no	no change	0.3068	no	no change
AW20_RS17615|AW20_RS17615	0.0496	no	no change	0.5458	no	no change
AW20_RS15825|AW20_RS15825	-0.1485	no	no change	-0.0277	no	no change
AW20_RS21030|AW20_RS21030	-0.5958	yes	down	-0.3828	no	no change
AW20_RS27390|AW20_RS27390	-0.0495	no	no change	0.2553	no	no change
AW20_RS09375|AW20_RS09375	-0.2452	no	no change	0.5611	no	no change
AW20_RS18140|AW20_RS18140	-0.5555	no	no change	-0.1406	no	no change
AW20_RS11555|AW20_RS11555	-0.7027	no	no change	-0.3947	no	no change
AW20_RS26170|AW20_RS26170	-0.6182	yes	down	-0.0718	no	no change
AW20_RS09130|AW20_RS09130	0.2869	no	no change	0.0086	no	no change
AW20_RS19235|AW20_RS19235	0.051	no	no change	-0.1482	no	no change
AW20_RS02120|AW20_RS02120	-0.222	no	no change	-0.512	no	no change
AW20_RS23865|AW20_RS23865	-0.9652	no	no change	-0.1622	no	no change
AW20_RS04025|AW20_RS04025	-0.5884	yes	down	0.458	no	no change
AW20_RS24165|AW20_RS24165	0.3391	no	no change	0.2433	no	no change
AW20_RS12180|AW20_RS12180	0.6295	no	no change	0.2555	no	no change
AW20_RS19410|AW20_RS19410	-1.032	no	no change	0.1565	no	no change
AW20_RS19450|AW20_RS19450	1.197	no	no change	0.3632	no	no change
AW20_RS01635|AW20_RS01635	0.6257	no	no change	0.2037	no	no change
AW20_RS08940|AW20_RS08940	0.9538	no	no change	0.4903	no	no change
AW20_RS16690|AW20_RS16690	-0.1988	no	no change	-0.2941	no	no change
AW20_RS16590|AW20_RS16590	1.957	yes	up	0.2891	no	no change
AW20_RS12930|AW20_RS12930	0.0029	no	no change	0.0797	no	no change
AW20_RS03820|AW20_RS03820	-0.0078	no	no change	0.3205	no	no change
AW20_RS09860|AW20_RS09860	0.6933	no	no change	-0.007	no	no change
AW20_RS21420|AW20_RS21420	0.5251	yes	up	-0.2001	no	no change
AW20_RS16980|AW20_RS16980	-0.2338	no	no change	0.4014	no	no change
AW20_RS20575|AW20_RS20575	-0.7926	no	no change	-0.1331	no	no change
AW20_RS11140|AW20_RS11140	0.0594	no	no change	-0.7025	no	no change
AW20_RS08910|AW20_RS08910	-1.426	yes	down	-0.9193	no	no change
AW20_RS00035|AW20_RS00035	0.5361	no	no change	-0.2018	no	no change
AW20_RS09670|AW20_RS09670	-0.6785	yes	down	0.3532	no	no change
AW20_RS15955|AW20_RS15955	-0.055	no	no change	0.8782	no	no change
AW20_RS01830|AW20_RS01830	0.1979	no	no change	0.3516	no	no change
AW20_RS15930|AW20_RS15930	-0.1825	no	no change	-0.3802	no	no change
AW20_RS28635|AW20_RS28635	0.0201	no	no change	0.1578	no	no change
AW20_RS26895|AW20_RS26895	0.251	no	no change	0.1622	no	no change
AW20_RS25755|AW20_RS25755	0.037	no	no change	-0.0538	no	no change
AW20_RS20535|AW20_RS20535	0.6211	no	no change	-0.1533	no	no change
AW20_RS02095|AW20_RS02095	1.112	yes	up	-0.4166	no	no change
AW20_RS07270|AW20_RS07270	0.0314	no	no change	0.367	no	no change
AW20_RS12480|AW20_RS12480	-0.4003	no	no change	-0.3769	no	no change
AW20_RS20885|AW20_RS20885	0.1725	no	no change	0.2103	no	no change
AW20_RS01760|AW20_RS01760	0.103	no	no change	0.0999	no	no change
AW20_RS12460|AW20_RS12460	0.6951	no	no change	0.0979	no	no change
AW20_RS09580|AW20_RS09580	0.7757	yes	up	-1.3816	yes	down
AW20_RS01690|AW20_RS01690	-0.444	no	no change	0.422	no	no change
AW20_RS21845|AW20_RS21845	0.1177	no	no change	0.206	no	no change
AW20_RS26290|AW20_RS26290	-0.5668	no	no change	-1.4819	yes	down
AW20_RS23485|AW20_RS23485	-0.0568	no	no change	0.0432	no	no change
AW20_RS22735|AW20_RS22735	-1.616	yes	down	-0.3218	no	no change
AW20_RS08585|AW20_RS08585	-0.3254	no	no change	-0.354	no	no change
AW20_RS03895|AW20_RS03895	-0.4243	no	no change	-0.1797	no	no change
AW20_RS06570|AW20_RS06570	-0.7276	yes	down	-0.1551	no	no change
AW20_RS22315|AW20_RS22315	0.5974	no	no change	-0.1082	no	no change
AW20_RS25190|AW20_RS25190	-1.114	yes	down	-0.4361	no	no change
AW20_RS28355|AW20_RS28355	-0.8273	yes	down	0.1442	no	no change
AW20_RS17515|AW20_RS17515	0.2845	no	no change	0.2645	no	no change
AW20_RS24530|AW20_RS24530	0.7459	no	no change	-0.1204	no	no change
AW20_RS11675|AW20_RS11675	0.3718	yes	up	0.0346	no	no change
AW20_RS15250|AW20_RS15250	0.5291	no	no change	-0.0131	no	no change
AW20_RS26145|AW20_RS26145	-0.2382	no	no change	0.6606	no	no change
AW20_RS25280|AW20_RS25280	-0.0272	no	no change	-0.4876	no	no change
AW20_RS12865|AW20_RS12865	1.837	yes	up	0.6348	no	no change
AW20_RS28315|AW20_RS28315	0.6799	no	no change	-0.3674	no	no change
AW20_RS03485|AW20_RS03485	-3.325	yes	down	-1.9797	yes	down
AW20_RS25005|AW20_RS25005	-0.063	no	no change	0.0049	no	no change
AW20_RS21690|AW20_RS21690	0.1776	no	no change	0.1303	no	no change
AW20_RS07570|AW20_RS07570	2.001	no	no change	-0.2522	no	no change
AW20_RS10695|AW20_RS10695	-3.093	no	no change	-2.2632	yes	down
AW20_RS05905|AW20_RS05905	-1.457	yes	down	-0.9587	no	no change
AW20_RS18355|AW20_RS18355	0.0704	no	no change	-0.1549	no	no change
AW20_RS16600|AW20_RS16600	1.16	no	no change	0.3395	no	no change
AW20_RS22515|AW20_RS22515	0.2412	no	no change	0.2098	no	no change
AW20_RS20620|AW20_RS20620	-0.1644	no	no change	0.2076	no	no change
AW20_RS12565|AW20_RS12565	0.4158	no	no change	0.1404	no	no change
AW20_RS21275|AW20_RS21275	0.229	no	no change	0.2095	no	no change
AW20_RS02485|AW20_RS02485	-0.0352	no	no change	-0.1737	no	no change
AW20_RS04445|AW20_RS04445	0.2618	no	no change	0.4238	no	no change
AW20_RS15765|AW20_RS15765	-0.1586	no	no change	0.155	no	no change
AW20_RS09300|AW20_RS09300	0.1648	no	no change	0.0142	no	no change
AW20_RS27640|AW20_RS27640	0.6636	no	no change	0.2999	no	no change
AW20_RS26180|AW20_RS26180	-0.3865	no	no change	-0.2197	no	no change
AW20_RS16090|AW20_RS16090	0.1852	no	no change	0.1888	no	no change
AW20_RS18495|AW20_RS18495	0.2904	no	no change	0.5428	no	no change
AW20_RS29090|AW20_RS29090	-0.9395	yes	down	0.0103	no	no change
AW20_RS18135|AW20_RS18135	0.4813	yes	up	-0.1835	no	no change
AW20_RS25800|AW20_RS25800	-0.0947	no	no change	0.6612	no	no change
AW20_RS11395|AW20_RS11395	-0.8227	no	no change	-0.4084	no	no change
AW20_RS01710|AW20_RS01710	1.679	yes	up	-0.4325	no	no change
AW20_RS02115|AW20_RS02115	0.3774	yes	up	0	no	no change
AW20_RS24725|AW20_RS24725	-0.2006	no	no change	-0.3762	no	no change
AW20_RS18585|AW20_RS18585	0.8844	no	no change	-0.0453	no	no change
AW20_RS15810|AW20_RS15810	0.1699	no	no change	0.1341	no	no change
AW20_RS14615|AW20_RS14615	-0.2889	no	no change	0.2423	no	no change
AW20_RS27975|AW20_RS27975	-0.0426	no	no change	-0.0501	no	no change
AW20_RS07935|AW20_RS07935	-0.0743	no	no change	0.3004	no	no change
AW20_RS16250|AW20_RS16250	-0.5705	no	no change	0.6006	no	no change
AW20_RS22215|AW20_RS22215	-0.9498	no	no change	0.0798	no	no change
AW20_RS28330|AW20_RS28330	-0.4301	no	no change	0.0807	no	no change
AW20_RS04935|AW20_RS04935	0.4594	no	no change	-0.2951	no	no change
AW20_RS22535|AW20_RS22535	-0.3446	no	no change	0.357	no	no change
AW20_RS20665|AW20_RS20665	-0.2655	no	no change	-0.2239	no	no change
AW20_RS13030|AW20_RS13030	-0.3054	no	no change	0.2585	no	no change
AW20_RS01220|AW20_RS01220	0.3984	no	no change	0.2596	no	no change
AW20_RS21800|AW20_RS21800	-0.3944	no	no change	-0.1534	no	no change
AW20_RS01035|AW20_RS01035	-0.1993	no	no change	0.0835	no	no change
AW20_RS06925|AW20_RS06925	-0.1563	no	no change	-0.552	no	no change
AW20_RS00115|AW20_RS00115	0.1557	no	no change	0.2665	no	no change
AW20_RS09355|AW20_RS09355	-0.0997	no	no change	-0.2902	no	no change
AW20_RS08555|AW20_RS08555	0.6717	no	no change	0.0834	no	no change
AW20_RS13320|AW20_RS13320	-0.0385	no	no change	0.3346	no	no change
AW20_RS02935|AW20_RS02935	0.2928	no	no change	0.6758	no	no change
AW20_RS10515|AW20_RS10515	0.6443	yes	up	0.2901	no	no change
AW20_RS23040|AW20_RS23040	-0.3078	no	no change	0.8541	no	no change
AW20_RS18460|AW20_RS18460	0.9046	no	no change	0.1742	no	no change
AW20_RS20625|AW20_RS20625	-0.659	no	no change	-0.1829	no	no change
AW20_RS18820|AW20_RS18820	-0.6355	no	no change	-0.0492	no	no change
AW20_RS02740|AW20_RS02740	-1.191	no	no change	0.1964	no	no change
AW20_RS01205|AW20_RS01205	0.7974	yes	up	0.0961	no	no change
AW20_RS03205|AW20_RS03205	-0.4556	no	no change	-0.0204	no	no change
AW20_RS28700|AW20_RS28700	-0.1426	no	no change	0.3036	no	no change
AW20_RS13300|AW20_RS13300	-0.277	no	no change	-0.1922	no	no change
AW20_RS07030|AW20_RS07030	0.2216	no	no change	0.7052	no	no change
AW20_RS12645|AW20_RS12645	-0.117	no	no change	-0.0835	no	no change
AW20_RS01150|AW20_RS01150	-0.2001	no	no change	0.266	no	no change
AW20_RS19405|AW20_RS19405	-0.2245	no	no change	0.3465	no	no change
AW20_RS07415|AW20_RS07415	0.9161	no	no change	0.1645	no	no change
AW20_RS13895|AW20_RS13895	-0.2699	no	no change	0.1381	no	no change
AW20_RS20615|AW20_RS20615	-0.3705	yes	down	0.2724	no	no change
AW20_RS23295|AW20_RS23295	-0.0252	no	no change	-0.4323	no	no change
AW20_RS21045|AW20_RS21045	0.472	no	no change	0.1621	no	no change
AW20_RS17720|AW20_RS17720	-0.416	no	no change	0.8979	no	no change
AW20_RS01400|AW20_RS01400	0.4436	no	no change	0.1173	no	no change
AW20_RS26110|AW20_RS26110	-0.3829	no	no change	-0.0485	no	no change
AW20_RS04795|AW20_RS04795	0.2869	no	no change	0.2981	no	no change
AW20_RS01525|AW20_RS01525	0.315	yes	up	-0.2672	no	no change
AW20_RS00180|AW20_RS00180	0.6654	no	no change	-0.1566	no	no change
AW20_RS10085|AW20_RS10085	1.021	yes	up	0.9853	no	no change
AW20_RS17040|AW20_RS17040	-0.5524	yes	down	0.9206	no	no change
AW20_RS03540|AW20_RS03540	0.7689	yes	up	0.4957	no	no change
AW20_RS17280|AW20_RS17280	-0.3659	no	no change	-0.3495	no	no change
AW20_RS01055|AW20_RS01055	-0.2047	no	no change	-0.2338	no	no change
AW20_RS28320|AW20_RS28320	-0.1156	no	no change	-0.0062	no	no change
AW20_RS05710|AW20_RS05710	-1.087	no	no change	-0.1004	no	no change
AW20_RS27525|AW20_RS27525	0.08	no	no change	-0.3782	no	no change
AW20_RS07355|AW20_RS07355	0.0158	no	no change	0.5985	no	no change
AW20_RS20635|AW20_RS20635	0.4265	no	no change	0.1246	no	no change
AW20_RS01230|AW20_RS01230	-0.5862	no	no change	0.1816	no	no change
AW20_RS22325|AW20_RS22325	-0.2695	no	no change	-0.4809	no	no change
AW20_RS10180|AW20_RS10180	-0.5208	yes	down	-0.1047	no	no change
AW20_RS15345|AW20_RS15345	0.0356	no	no change	0.5361	no	no change
AW20_RS25905|AW20_RS25905	0.0649	no	no change	-0.132	no	no change
AW20_RS13065|AW20_RS13065	-0.0334	no	no change	0.1081	no	no change
AW20_RS15380|AW20_RS15380	-0.3022	no	no change	-0.1416	no	no change
AW20_RS14795|AW20_RS14795	1.47	yes	up	0.5362	no	no change
AW20_RS07560|AW20_RS07560	0.0621	no	no change	-0.1948	no	no change
AW20_RS22220|AW20_RS22220	-0.3483	no	no change	0.1477	no	no change
AW20_RS12940|AW20_RS12940	-0.6001	no	no change	-0.1177	no	no change
AW20_RS01170|AW20_RS01170	0.3403	no	no change	0.5693	no	no change
AW20_RS09305|AW20_RS09305	-0.3199	no	no change	0.0821	no	no change
AW20_RS14710|AW20_RS14710	-0.3146	no	no change	0.0971	no	no change
AW20_RS24870|AW20_RS24870	-0.6387	no	no change	-0.3282	no	no change
AW20_RS09865|AW20_RS09865	-0.0269	no	no change	-0.0472	no	no change
AW20_RS19275|AW20_RS19275	-0.4123	no	no change	0.3834	no	no change
AW20_RS20460|AW20_RS20460	-0.6027	yes	down	0.1761	no	no change
AW20_RS27580|AW20_RS27580	-0.5842	no	no change	0.3802	no	no change
AW20_RS15290|AW20_RS15290	0.275	no	no change	-0.1905	no	no change
AW20_RS21590|AW20_RS21590	0.5588	no	no change	0.3342	no	no change
AW20_RS28580|AW20_RS28580	-0.652	yes	down	-0.7044	no	no change
AW20_RS23200|AW20_RS23200	0.0745	no	no change	0.322	no	no change
AW20_RS24360|AW20_RS24360	0.1738	no	no change	-0.2242	no	no change
AW20_RS12730|AW20_RS12730	0.2203	no	no change	-0.0116	no	no change
AW20_RS12670|AW20_RS12670	0.545	no	no change	0.4761	no	no change
AW20_RS25700|AW20_RS25700	0.4885	no	no change	0.3343	no	no change
AW20_RS26675|AW20_RS26675	-0.2796	no	no change	0.101	no	no change
AW20_RS04175|AW20_RS04175	0.4636	no	no change	-0.0752	no	no change
AW20_RS03775|AW20_RS03775	-0.2097	no	no change	0.544	no	no change
AW20_RS28090|AW20_RS28090	-0.0233	no	no change	-0.3502	no	no change
AW20_RS01000|AW20_RS01000	-0.3094	no	no change	0.2922	no	no change
AW20_RS21390|AW20_RS21390	0.7181	yes	up	0.0247	no	no change
AW20_RS13475|AW20_RS13475	0.1388	no	no change	-0.2555	no	no change
AW20_RS11805|AW20_RS11805	0.5656	yes	up	-0.3342	no	no change
AW20_RS23965|AW20_RS23965	0.0356	no	no change	-0.0285	no	no change
AW20_RS11670|AW20_RS11670	-0.3126	no	no change	0.004	no	no change
AW20_RS14600|AW20_RS14600	0.5331	no	no change	-0.2882	no	no change
AW20_RS23370|AW20_RS23370	-0.3094	no	no change	0.0683	no	no change
AW20_RS12115|AW20_RS12115	-0.0523	no	no change	0.405	no	no change
AW20_RS10970|AW20_RS10970	-0.309	no	no change	0.1319	no	no change
AW20_RS16335|AW20_RS16335	0.1322	no	no change	0	no	no change
AW20_RS20940|AW20_RS20940	0.7216	no	no change	0.2823	no	no change
AW20_RS08745|AW20_RS08745	0.2702	no	no change	-0.438	no	no change
AW20_RS17400|AW20_RS17400	-0.6927	yes	down	0.0293	no	no change
AW20_RS24675|AW20_RS24675	-0.0274	no	no change	-0.1453	no	no change
AW20_RS09330|AW20_RS09330	-0.0996	no	no change	0.389	no	no change
AW20_RS19840|AW20_RS19840	-0.0367	no	no change	0	no	no change
AW20_RS14060|AW20_RS14060	0.5241	yes	up	-0.2809	no	no change
AW20_RS07580|AW20_RS07580	0.7958	yes	up	-0.4722	no	no change
AW20_RS25480|AW20_RS25480	-0.1507	no	no change	0.1288	no	no change
AW20_RS02495|AW20_RS02495	0.9855	yes	up	0.0911	no	no change
AW20_RS17620|AW20_RS17620	-0.2408	no	no change	-0.0458	no	no change
AW20_RS27010|AW20_RS27010	0.3254	no	no change	0.04	no	no change
AW20_RS12845|AW20_RS12845	-0.359	no	no change	-0.0126	no	no change
AW20_RS25870|AW20_RS25870	-0.2151	no	no change	-0.0136	no	no change
AW20_RS26835|AW20_RS26835	1.212	yes	up	-0.2273	no	no change
AW20_RS18020|AW20_RS18020	0.5361	no	no change	-0.0377	no	no change
AW20_RS06920|AW20_RS06920	-1.848	yes	down	-0.3043	no	no change
AW20_RS24820|AW20_RS24820	0.6498	no	no change	0.5875	no	no change
AW20_RS23080|AW20_RS23080	1.456	yes	up	0.104	no	no change
AW20_RS03300|AW20_RS03300	0.5341	no	no change	0.4006	no	no change
AW20_RS23860|AW20_RS23860	-0.5568	no	no change	-0.2479	no	no change
AW20_RS12635|AW20_RS12635	0.4489	yes	up	0.2896	no	no change
AW20_RS28350|AW20_RS28350	0.2998	no	no change	0.3241	no	no change
AW20_RS09445|AW20_RS09445	-1.702	yes	down	-0.6233	no	no change
AW20_RS26040|AW20_RS26040	0.3516	no	no change	-0.1637	no	no change
AW20_RS15885|AW20_RS15885	-0.917	no	no change	-0.6472	no	no change
AW20_RS21065|AW20_RS21065	0.1661	no	no change	-1.0411	yes	down
AW20_RS01440|AW20_RS01440	0.2654	no	no change	-0.3738	no	no change
AW20_RS26455|AW20_RS26455	-1.13	yes	down	0.4334	no	no change
AW20_RS27865|AW20_RS27865	-1.244	yes	down	-0.3403	no	no change
AW20_RS03500|AW20_RS03500	-0.2985	no	no change	-0.2859	no	no change
AW20_RS11320|AW20_RS11320	-0.0374	no	no change	0.1942	no	no change
AW20_RS18245|AW20_RS18245	-0.4452	no	no change	0.0401	no	no change
AW20_RS27895|AW20_RS27895	0.144	no	no change	-0.1093	no	no change
AW20_RS07575|AW20_RS07575	0.0356	no	no change	-0.5009	no	no change
AW20_RS04200|AW20_RS04200	-0.37	no	no change	0.4546	no	no change
AW20_RS17970|AW20_RS17970	1.364	yes	up	-0.519	no	no change
AW20_RS15275|AW20_RS15275	-0.0891	no	no change	-0.3515	no	no change
AW20_RS27140|AW20_RS27140	0.2786	no	no change	-0.3526	no	no change
[truncated: 136 more rows]
