# Supplementary material for: Integrated Transcriptomic and Proteomic Analyses Reveal the Role of NprR in Bacillus anthracis Extracellular Protease Expression Regulation and Oxidative Stress Responses
Source: Front Microbiol. 2020 Dec 9;11:590851. doi: 10.3389/fmicb.2020.590851 (PMC7756075; doi:10.3389/fmicb.2020.590851)
Supplement: Supplementary Table 6 — Integrated analysis data of DEGs and DEPs (extracellular proteins). [file Table_6.XLSX]

## Sheet: 关联数据九象限表
Protein/Gene ID	Log2FC (Protein)	Significant (Protein)	Regulate (Protein)	Log2FC (Gene)	Significant (Gene)	Regulate (Gene)
AW20_RS09640|AW20_RS09640	-6.287	yes	down	-9.0295	yes	down
AW20_RS25605|AW20_RS25605	1.206	no	no change	0.4608	no	no change
AW20_RS23970|AW20_RS23970	-1.891	yes	down	-4.3665	yes	down
AW20_RS06985|AW20_RS06985	2.352	yes	up	-0.5217	no	no change
AW20_RS05065|AW20_RS05065	1.596	yes	up	0.3763	no	no change
AW20_RS16125|AW20_RS16125	1.304	yes	up	-0.3757	no	no change
AW20_RS09095|AW20_RS09095	1.823	yes	up	-0.4017	no	no change
AW20_RS00860|AW20_RS00860	-3.997	yes	down	-6.5908	yes	down
AW20_RS16325|AW20_RS16325	1.583	yes	up	-0.3842	no	no change
AW20_RS03730|AW20_RS03730	1.482	yes	up	0.4691	no	no change
AW20_RS26520|AW20_RS26520	1.386	yes	up	-0.4525	no	no change
AW20_RS08210|AW20_RS08210	0.7181	yes	up	-1.4501	yes	down
AW20_RS21680|AW20_RS21680	1.595	yes	up	-0.0096	no	no change
AW20_RS00735|AW20_RS00735	-5.32	yes	down	-6.7582	yes	down
AW20_RS08675|AW20_RS08675	1.629	yes	up	0.1892	no	no change
AW20_RS19705|AW20_RS19705	1.63	yes	up	0.1748	no	no change
AW20_RS02450|AW20_RS02450	1.203	yes	up	-0.531	no	no change
AW20_RS10460|AW20_RS10460	1.13	no	no change	-0.3974	no	no change
AW20_RS00155|AW20_RS00155	1.553	yes	up	0.1003	no	no change
AW20_RS15500|AW20_RS15500	1.584	yes	up	0.1834	no	no change
AW20_RS11260|AW20_RS11260	1.418	yes	up	-0.07	no	no change
AW20_RS00180|AW20_RS00180	1.536	yes	up	-0.1566	no	no change
AW20_RS01605|AW20_RS01605	-2.704	yes	down	-5.2853	yes	down
AW20_RS07445|AW20_RS07445	1.353	yes	up	-0.6188	no	no change
AW20_RS24990|AW20_RS24990	1.634	yes	up	0.0685	no	no change
AW20_RS11115|AW20_RS11115	1.474	no	no change	0.2766	no	no change
AW20_RS25335|AW20_RS25335	0.5656	no	no change	-0.0211	no	no change
AW20_RS00520|AW20_RS00520	1.408	yes	up	-0.1375	no	no change
AW20_RS08195|AW20_RS08195	2.034	yes	up	0.0623	no	no change
AW20_RS28290|AW20_RS28290	1.044	yes	up	-0.0396	no	no change
AW20_RS02310|AW20_RS02310	1.136	no	no change	-0.1371	no	no change
AW20_RS05705|AW20_RS05705	1.891	yes	up	0.4776	no	no change
AW20_RS27315|AW20_RS27315	-2.484	yes	down	-4.2834	yes	down
AW20_RS27580|AW20_RS27580	1.626	yes	up	0.3802	no	no change
AW20_RS25465|AW20_RS25465	1.747	yes	up	-0.7234	no	no change
AW20_RS16085|AW20_RS16085	1.159	yes	up	-0.0891	no	no change
AW20_RS11535|AW20_RS11535	-2.8	yes	down	-5.8178	yes	down
AW20_RS26890|AW20_RS26890	2.037	no	no change	0.5432	no	no change
AW20_RS27310|AW20_RS27310	1.923	yes	up	0.1215	no	no change
AW20_RS11025|AW20_RS11025	1.929	no	no change	0.5507	no	no change
AW20_RS26370|AW20_RS26370	1.547	yes	up	-0.4385	no	no change
AW20_RS00250|AW20_RS00250	1.458	yes	up	-0.6353	no	no change
AW20_RS22615|AW20_RS22615	1.677	yes	up	-0.1677	no	no change
AW20_RS10040|AW20_RS10040	2.072	yes	up	2.0066	yes	up
AW20_RS10045|AW20_RS10045	2.37	yes	up	0.3408	no	no change
AW20_RS12965|AW20_RS12965	1.654	yes	up	0.2496	no	no change
AW20_RS04865|AW20_RS04865	1.188	yes	up	-0.584	no	no change
AW20_RS07515|AW20_RS07515	1.631	yes	up	0.2881	no	no change
AW20_RS17045|AW20_RS17045	1.794	yes	up	0.3504	no	no change
AW20_RS27320|AW20_RS27320	-1.943	yes	down	-4.1465	yes	down
AW20_RS07710|AW20_RS07710	2.368	yes	up	-0.155	no	no change
AW20_RS09985|AW20_RS09985	1.375	yes	up	0.1742	no	no change
AW20_RS24115|AW20_RS24115	1.112	yes	up	-0.5787	no	no change
AW20_RS08215|AW20_RS08215	2.04	yes	up	-0.2254	no	no change
AW20_RS08220|AW20_RS08220	1.942	yes	up	0.2252	no	no change
AW20_RS04970|AW20_RS04970	1.912	yes	up	0.4655	no	no change
AW20_RS01660|AW20_RS01660	1.599	yes	up	0.2845	no	no change
AW20_RS20830|AW20_RS20830	2.022	yes	up	0.0051	no	no change
AW20_RS17605|AW20_RS17605	1.633	yes	up	-0.3875	no	no change
AW20_RS15485|AW20_RS15485	0.1427	no	no change	-2.9789	yes	down
AW20_RS24625|AW20_RS24625	1.425	yes	up	-0.4293	no	no change
AW20_RS21790|AW20_RS21790	1.239	yes	up	0.0737	no	no change
AW20_RS08170|AW20_RS08170	0.514	no	no change	-0.2661	no	no change
AW20_RS25740|AW20_RS25740	1.71	yes	up	0.9384	no	no change
AW20_RS26375|AW20_RS26375	2.092	yes	up	-0.6379	no	no change
AW20_RS28305|AW20_RS28305	2.186	yes	up	0.321	no	no change
AW20_RS04950|AW20_RS04950	1.282	no	no change	0.6415	no	no change
AW20_RS23880|AW20_RS23880	1.277	yes	up	0.3599	no	no change
AW20_RS13085|AW20_RS13085	1.217	yes	up	-0.7009	no	no change
AW20_RS10515|AW20_RS10515	1.698	yes	up	0.2901	no	no change
AW20_RS25070|AW20_RS25070	1.941	yes	up	0.3588	no	no change
AW20_RS07055|AW20_RS07055	1.897	yes	up	-0.3262	no	no change
AW20_RS21690|AW20_RS21690	2.094	yes	up	0.1303	no	no change
AW20_RS00330|AW20_RS00330	2.15	no	no change	0.6807	no	no change
AW20_RS26315|AW20_RS26315	-0.5235	no	no change	-1.2326	yes	down
AW20_RS09625|AW20_RS09625	1.475	no	no change	-1.6745	yes	down
AW20_RS26480|AW20_RS26480	1.726	yes	up	0.0506	no	no change
AW20_RS13310|AW20_RS13310	1.965	yes	up	-0.2428	no	no change
AW20_RS16625|AW20_RS16625	3.249	no	no change	0.2015	no	no change
AW20_RS25355|AW20_RS25355	-2.279	yes	down	-5.9237	yes	down
AW20_RS27055|AW20_RS27055	1.689	yes	up	-0.2283	no	no change
AW20_RS15325|AW20_RS15325	2.32	yes	up	0.3228	no	no change
AW20_RS20920|AW20_RS20920	1.59	yes	up	0.312	no	no change
AW20_RS10445|AW20_RS10445	1.829	yes	up	0.441	no	no change
AW20_RS09170|AW20_RS09170	2.899	no	no change	0.1807	no	no change
AW20_RS28195|AW20_RS28195	1.096	yes	up	-0.587	no	no change
AW20_RS25250|AW20_RS25250	1.625	yes	up	0.466	no	no change
AW20_RS06255|AW20_RS06255	1.545	yes	up	0.6152	no	no change
AW20_RS00350|AW20_RS00350	1.3	yes	up	0.2846	no	no change
AW20_RS24070|AW20_RS24070	-2.102	yes	down	-4.8188	yes	down
AW20_RS03910|AW20_RS03910	-1.005	yes	down	-0.53	no	no change
AW20_RS21470|AW20_RS21470	2.364	yes	up	-0.9767	no	no change
AW20_RS27890|AW20_RS27890	1.949	yes	up	-0.0117	no	no change
AW20_RS12675|AW20_RS12675	-1.458	no	no change	-4.3293	yes	down
AW20_RS26570|AW20_RS26570	1.387	yes	up	-1.0106	yes	down
AW20_RS11015|AW20_RS11015	1.626	yes	up	0.6728	no	no change
AW20_RS05090|AW20_RS05090	1.858	yes	up	-0.8489	no	no change
AW20_RS10805|AW20_RS10805	1.527	yes	up	0.0664	no	no change
AW20_RS01345|AW20_RS01345	-1.185	no	no change	-0.1946	no	no change
AW20_RS03810|AW20_RS03810	1.616	yes	up	-0.3626	no	no change
AW20_RS28360|AW20_RS28360	1.481	yes	up	0.4621	no	no change
AW20_RS01140|AW20_RS01140	-2.276	no	no change	-3.3576	yes	down
AW20_RS13755|AW20_RS13755	1.395	yes	up	-0.976	no	no change
AW20_RS25550|AW20_RS25550	-2.731	yes	down	-5.86	yes	down
AW20_RS09190|AW20_RS09190	1.226	yes	up	-0.1287	no	no change
AW20_RS03960|AW20_RS03960	-2.778	yes	down	-5.7602	yes	down
AW20_RS13725|AW20_RS13725	1.519	yes	up	0.0498	no	no change
AW20_RS04630|AW20_RS04630	1.617	yes	up	0.0426	no	no change
AW20_RS23540|AW20_RS23540	2.274	yes	up	-0.0981	no	no change
AW20_RS14220|AW20_RS14220	1.73	yes	up	-0.2843	no	no change
AW20_RS13915|AW20_RS13915	1.337	yes	up	-0.0851	no	no change
AW20_RS11100|AW20_RS11100	1.669	no	no change	0.3033	no	no change
AW20_RS22485|AW20_RS22485	2.718	yes	up	-0.2944	no	no change
AW20_RS03600|AW20_RS03600	1.421	yes	up	0.2009	no	no change
AW20_RS23710|AW20_RS23710	2.023	no	no change	-0.2134	no	no change
AW20_RS23900|AW20_RS23900	1.641	yes	up	-0.1767	no	no change
AW20_RS20400|AW20_RS20400	1.709	yes	up	0.1511	no	no change
AW20_RS29700|AW20_RS29700	2.5	no	no change	0.7396	no	no change
AW20_RS24930|AW20_RS24930	1.133	yes	up	0.1508	no	no change
AW20_RS15265|AW20_RS15265	1.01	yes	up	-0.3976	no	no change
AW20_RS01265|AW20_RS01265	1.393	yes	up	-0.236	no	no change
AW20_RS12115|AW20_RS12115	1.984	yes	up	0.405	no	no change
AW20_RS02420|AW20_RS02420	1.458	yes	up	-0.1617	no	no change
AW20_RS02030|AW20_RS02030	0.7874	no	no change	-0.5862	no	no change
AW20_RS13075|AW20_RS13075	1.749	yes	up	-0.1511	no	no change
AW20_RS08900|AW20_RS08900	0.9268	no	no change	0.0736	no	no change
AW20_RS20505|AW20_RS20505	1.711	yes	up	0.0295	no	no change
AW20_RS13810|AW20_RS13810	1.208	yes	up	-0.319	no	no change
AW20_RS04105|AW20_RS04105	1.674	yes	up	-1.0499	yes	down
AW20_RS15605|AW20_RS15605	1.454	no	no change	0.4543	no	no change
AW20_RS08945|AW20_RS08945	1.107	no	no change	0.1598	no	no change
AW20_RS18255|AW20_RS18255	2.129	yes	up	-4.7945	yes	down
AW20_RS16965|AW20_RS16965	3.432	no	no change	0.3312	no	no change
AW20_RS08230|AW20_RS08230	2.032	no	no change	0.0948	no	no change
AW20_RS15480|AW20_RS15480	-0.7358	no	no change	-4.3727	yes	down
AW20_RS10640|AW20_RS10640	0.355	no	no change	-1.5856	yes	down
AW20_RS12070|AW20_RS12070	2.201	yes	up	-0.0699	no	no change
AW20_RS22480|AW20_RS22480	3.291	yes	up	-0.3741	no	no change
AW20_RS10320|AW20_RS10320	1.235	no	no change	0.1479	no	no change
AW20_RS14750|AW20_RS14750	1.993	yes	up	-0.2015	no	no change
AW20_RS11155|AW20_RS11155	1.392	yes	up	0.1842	no	no change
AW20_RS09345|AW20_RS09345	1.863	yes	up	-1.2251	yes	down
AW20_RS05385|AW20_RS05385	1.898	yes	up	0.2028	no	no change
AW20_RS27640|AW20_RS27640	1.919	yes	up	0.2999	no	no change
AW20_RS14215|AW20_RS14215	2.787	yes	up	-0.3443	no	no change
AW20_RS04670|AW20_RS04670	1.329	yes	up	0.4769	no	no change
AW20_RS01340|AW20_RS01340	2.866	no	no change	-0.2409	no	no change
AW20_RS21985|AW20_RS21985	1.633	yes	up	0.7522	no	no change
AW20_RS17905|AW20_RS17905	2.264	no	no change	0.7505	no	no change
AW20_RS28350|AW20_RS28350	1.748	no	no change	0.3241	no	no change
AW20_RS20910|AW20_RS20910	0.3161	no	no change	-1.3304	yes	down
AW20_RS09935|AW20_RS09935	2.461	yes	up	-0.4012	no	no change
AW20_RS20710|AW20_RS20710	2.578	yes	up	-0.4474	no	no change
AW20_RS10625|AW20_RS10625	2.276	yes	up	0.0986	no	no change
AW20_RS07020|AW20_RS07020	2.916	yes	up	0.0629	no	no change
AW20_RS04425|AW20_RS04425	0.3482	no	no change	-6.437	yes	down
AW20_RS05450|AW20_RS05450	1.504	yes	up	0.2529	no	no change
AW20_RS21490|AW20_RS21490	2.352	yes	up	-0.7974	no	no change
AW20_RS12895|AW20_RS12895	1.078	no	no change	-0.5132	no	no change
AW20_RS08770|AW20_RS08770	1.085	yes	up	-0.013	no	no change
AW20_RS13050|AW20_RS13050	0.9115	no	no change	-0.1066	no	no change
AW20_RS04085|AW20_RS04085	-0.2174	no	no change	-2.2224	yes	down
AW20_RS15380|AW20_RS15380	1.795	yes	up	-0.1416	no	no change
AW20_RS23040|AW20_RS23040	2.428	yes	up	0.8541	no	no change
AW20_RS16805|AW20_RS16805	0.8472	yes	up	-0.8635	no	no change
AW20_RS04690|AW20_RS04690	-0.0947	no	no change	-0.4399	no	no change
AW20_RS25735|AW20_RS25735	2.421	no	no change	-0.0666	no	no change
AW20_RS19260|AW20_RS19260	3.343	yes	up	0.3297	no	no change
AW20_RS18440|AW20_RS18440	1.242	no	no change	-0.0154	no	no change
AW20_RS26290|AW20_RS26290	1.061	no	no change	-1.4819	yes	down
AW20_RS14540|AW20_RS14540	1.149	no	no change	0.18	no	no change
AW20_RS17760|AW20_RS17760	2.023	no	no change	-0.4343	no	no change
AW20_RS07275|AW20_RS07275	0.8432	no	no change	-0.4356	no	no change
AW20_RS06065|AW20_RS06065	1.452	yes	up	-0.6798	no	no change
AW20_RS11750|AW20_RS11750	2.523	yes	up	0.1717	no	no change
AW20_RS23760|AW20_RS23760	0.7075	yes	up	-0.1551	no	no change
AW20_RS22385|AW20_RS22385	2.041	yes	up	0.0296	no	no change
AW20_RS19635|AW20_RS19635	1.762	yes	up	0.3593	no	no change
AW20_RS17485|AW20_RS17485	1.648	yes	up	-0.7813	no	no change
AW20_RS22305|AW20_RS22305	3.546	no	no change	-0.235	no	no change
AW20_RS21850|AW20_RS21850	1.647	yes	up	-0.4421	no	no change
AW20_RS18830|AW20_RS18830	1.296	yes	up	-0.2874	no	no change
AW20_RS16005|AW20_RS16005	1.754	no	no change	0.255	no	no change
AW20_RS13605|AW20_RS13605	2.47	no	no change	0.4617	no	no change
AW20_RS24915|AW20_RS24915	1.884	no	no change	-0.3193	no	no change
AW20_RS09815|AW20_RS09815	0.0286	no	no change	-0.6516	no	no change
AW20_RS03550|AW20_RS03550	2.672	yes	up	0.1924	no	no change
AW20_RS02620|AW20_RS02620	0.5221	no	no change	-2.6101	yes	down
AW20_RS25545|AW20_RS25545	-0.4204	no	no change	-1.8788	yes	down
AW20_RS12765|AW20_RS12765	1.535	yes	up	-0.3048	no	no change
AW20_RS05700|AW20_RS05700	2.304	yes	up	0.1891	no	no change
AW20_RS23355|AW20_RS23355	1.621	yes	up	-0.1187	no	no change
AW20_RS08140|AW20_RS08140	1.129	no	no change	0.305	no	no change
AW20_RS14255|AW20_RS14255	1.954	yes	up	-0.3431	no	no change
AW20_RS16345|AW20_RS16345	0.7579	no	no change	0.216	no	no change
AW20_RS11150|AW20_RS11150	1.038	no	no change	0	no	no change
AW20_RS13925|AW20_RS13925	2.588	yes	up	0.2492	no	no change
AW20_RS12600|AW20_RS12600	2.878	no	no change	0.1228	no	no change
AW20_RS07950|AW20_RS07950	1.398	no	no change	0.3307	no	no change
AW20_RS16615|AW20_RS16615	1.719	yes	up	0.0592	no	no change
AW20_RS08955|AW20_RS08955	1.411	no	no change	-0.0428	no	no change
AW20_RS05995|AW20_RS05995	2.82	yes	up	0.4933	no	no change
AW20_RS16610|AW20_RS16610	1.447	yes	up	0.1969	no	no change
AW20_RS17600|AW20_RS17600	2.068	no	no change	-0.165	no	no change
AW20_RS05195|AW20_RS05195	1.126	yes	up	0.4785	no	no change
AW20_RS20560|AW20_RS20560	1.702	yes	up	1.1525	yes	up
AW20_RS05380|AW20_RS05380	1.359	no	no change	-0.0704	no	no change
AW20_RS14080|AW20_RS14080	3.08	yes	up	-0.4906	no	no change
AW20_RS19125|AW20_RS19125	0.6229	no	no change	-0.1387	no	no change
AW20_RS17405|AW20_RS17405	1.241	no	no change	-0.2717	no	no change
AW20_RS23085|AW20_RS23085	1.693	no	no change	0.1605	no	no change
AW20_RS14085|AW20_RS14085	1.913	no	no change	-0.4694	no	no change
AW20_RS16365|AW20_RS16365	1.161	no	no change	0.0887	no	no change
AW20_RS20020|AW20_RS20020	2.226	yes	up	-0.0595	no	no change
AW20_RS07165|AW20_RS07165	1.168	yes	up	-0.017	no	no change
AW20_RS01030|AW20_RS01030	1.29	yes	up	0.6386	no	no change
AW20_RS06845|AW20_RS06845	2.025	yes	up	-0.2052	no	no change
AW20_RS03705|AW20_RS03705	3.703	no	no change	-0.4044	no	no change
AW20_RS13900|AW20_RS13900	3.561	yes	up	-0.1626	no	no change
AW20_RS22425|AW20_RS22425	0.9493	no	no change	0.2731	no	no change
AW20_RS15960|AW20_RS15960	1.283	yes	up	-0.05	no	no change
AW20_RS22245|AW20_RS22245	1.969	no	no change	-0.147	no	no change
AW20_RS05540|AW20_RS05540	1.461	yes	up	0.0044	no	no change
AW20_RS13315|AW20_RS13315	2.218	yes	up	-0.0003	no	no change
AW20_RS14740|AW20_RS14740	1.316	no	no change	-0.3207	no	no change
AW20_RS07200|AW20_RS07200	1.162	no	no change	0.0962	no	no change
AW20_RS04770|AW20_RS04770	2.066	yes	up	0.2881	no	no change
AW20_RS06975|AW20_RS06975	3.166	no	no change	-0.0597	no	no change
AW20_RS19915|AW20_RS19915	3.076	yes	up	0.2159	no	no change
AW20_RS00065|AW20_RS00065	2.755	yes	up	0.447	no	no change
AW20_RS23550|AW20_RS23550	1.575	no	no change	-0.1367	no	no change
AW20_RS14745|AW20_RS14745	1.455	yes	up	-1.3459	yes	down
AW20_RS15945|AW20_RS15945	1.392	yes	up	-0.0346	no	no change
AW20_RS28585|AW20_RS28585	0.8961	yes	up	-0.7577	no	no change
AW20_RS11190|AW20_RS11190	0.7933	no	no change	-0.1449	no	no change
AW20_RS21485|AW20_RS21485	2.049	yes	up	-1.1362	yes	down
AW20_RS18835|AW20_RS18835	2.284	yes	up	0.1871	no	no change
AW20_RS19670|AW20_RS19670	1.935	yes	up	-0.4789	no	no change
AW20_RS07185|AW20_RS07185	1.613	yes	up	0.0814	no	no change
AW20_RS13730|AW20_RS13730	0.6862	no	no change	-0.6758	no	no change
AW20_RS11185|AW20_RS11185	3.757	no	no change	-0.0906	no	no change
AW20_RS15615|AW20_RS15615	4.157	no	no change	0.0957	no	no change
AW20_RS11525|AW20_RS11525	2.047	yes	up	-0.0737	no	no change
AW20_RS24590|AW20_RS24590	2.482	no	no change	0.5412	no	no change
AW20_RS17005|AW20_RS17005	0.6663	no	no change	-1.5096	yes	down
AW20_RS14480|AW20_RS14480	1.231	no	no change	0.5837	no	no change
AW20_RS03670|AW20_RS03670	0.8024	no	no change	0.0904	no	no change
AW20_RS25935|AW20_RS25935	2.637	no	no change	0.5923	no	no change
AW20_RS14885|AW20_RS14885	2.864	yes	up	-0.5039	no	no change
AW20_RS21160|AW20_RS21160	-0.4612	yes	down	-0.4535	no	no change
AW20_RS01720|AW20_RS01720	0.8278	no	no change	-0.3288	no	no change
AW20_RS06095|AW20_RS06095	1.564	no	no change	-0.4612	no	no change
AW20_RS25495|AW20_RS25495	-1.185	no	no change	0.2494	no	no change
AW20_RS21465|AW20_RS21465	2.39	yes	up	-1.4642	yes	down
AW20_RS16380|AW20_RS16380	0.6182	no	no change	-0.5745	no	no change
AW20_RS13820|AW20_RS13820	0.6173	no	no change	-0.0306	no	no change
AW20_RS17635|AW20_RS17635	0.9077	no	no change	-0.3926	no	no change
AW20_RS17645|AW20_RS17645	2.528	no	no change	0.4798	no	no change
AW20_RS10105|AW20_RS10105	0.7459	no	no change	-0.05	no	no change
AW20_RS19990|AW20_RS19990	-0.4511	no	no change	-0.1839	no	no change
AW20_RS14270|AW20_RS14270	1.966	no	no change	-0.3981	no	no change
AW20_RS16620|AW20_RS16620	2.672	yes	up	0.1383	no	no change
AW20_RS02315|AW20_RS02315	1.636	no	no change	-0.0766	no	no change
AW20_RS12595|AW20_RS12595	2.735	yes	up	0.2072	no	no change
AW20_RS23190|AW20_RS23190	2.453	no	no change	-0.2144	no	no change
AW20_RS23420|AW20_RS23420	2.411	no	no change	0.0682	no	no change
AW20_RS22515|AW20_RS22515	2.502	no	no change	0.2098	no	no change
AW20_RS25055|AW20_RS25055	1.944	no	no change	-0.0846	no	no change
AW20_RS25305|AW20_RS25305	0.7562	no	no change	-0.0548	no	no change
AW20_RS19185|AW20_RS19185	2.387	no	no change	-0.8107	no	no change
AW20_RS11705|AW20_RS11705	3.401	no	no change	-0.0681	no	no change
AW20_RS00865|AW20_RS00865	3.845	yes	up	0.3041	no	no change
AW20_RS21480|AW20_RS21480	1.479	no	no change	-0.8279	no	no change
AW20_RS22475|AW20_RS22475	2.438	yes	up	-0.1238	no	no change
AW20_RS05525|AW20_RS05525	0.6924	no	no change	0.6038	no	no change
AW20_RS08285|AW20_RS08285	2.274	no	no change	0.3967	no	no change
AW20_RS07045|AW20_RS07045	0.4147	no	no change	0.3388	no	no change
AW20_RS19265|AW20_RS19265	1.908	no	no change	0.1929	no	no change
AW20_RS00030|AW20_RS00030	1.102	no	no change	-1.8952	yes	down
AW20_RS21165|AW20_RS21165	3.409	yes	up	-0.3146	no	no change
AW20_RS14090|AW20_RS14090	1.945	no	no change	-0.5201	no	no change
AW20_RS04575|AW20_RS04575	0.6332	no	no change	0.3499	no	no change
AW20_RS17105|AW20_RS17105	2.242	yes	up	-0.427	no	no change
AW20_RS09605|AW20_RS09605	0.8742	no	no change	-0.2155	no	no change
AW20_RS17125|AW20_RS17125	-0.1542	no	no change	-3.9116	yes	down
AW20_RS21570|AW20_RS21570	4.208	yes	up	-0.0818	no	no change
AW20_RS13610|AW20_RS13610	0.7407	no	no change	-0.1704	no	no change
AW20_RS23825|AW20_RS23825	2.26	yes	up	-1.4002	yes	down
AW20_RS12975|AW20_RS12975	2.036	no	no change	0.6887	no	no change
AW20_RS24170|AW20_RS24170	1.844	yes	up	0.1476	no	no change
AW20_RS22345|AW20_RS22345	-0.0311	no	no change	0.1436	no	no change
AW20_RS22200|AW20_RS22200	3.487	yes	up	-0.1023	no	no change
AW20_RS22470|AW20_RS22470	2.317	no	no change	-0.287	no	no change
AW20_RS22555|AW20_RS22555	1.195	no	no change	0.0811	no	no change
AW20_RS10185|AW20_RS10185	1.021	no	no change	-0.4603	no	no change
AW20_RS12690|AW20_RS12690	-0.1943	no	no change	-1.2637	yes	down
AW20_RS06310|AW20_RS06310	1.65	no	no change	0.5874	no	no change
AW20_RS01335|AW20_RS01335	0.9935	no	no change	-0.4202	no	no change
AW20_RS21295|AW20_RS21295	3.882	no	no change	0.4072	no	no change
AW20_RS09550|AW20_RS09550	-1.159	no	no change	-0.8257	no	no change
AW20_RS14130|AW20_RS14130	2.721	no	no change	-0.4563	no	no change
AW20_RS16300|AW20_RS16300	1.503	no	no change	-0.0691	no	no change
AW20_RS12730|AW20_RS12730	0.6031	no	no change	-0.0116	no	no change
AW20_RS24825|AW20_RS24825	3.79	no	no change	-0.0174	no	no change
AW20_RS06425|AW20_RS06425	1.292	no	no change	-0.2865	no	no change
AW20_RS21150|AW20_RS21150	-0.0211	no	no change	0.2244	no	no change
AW20_RS13165|AW20_RS13165	-0.3967	no	no change	-0.1708	no	no change
AW20_RS06445|AW20_RS06445	1.98	no	no change	-0.2376	no	no change
AW20_RS07105|AW20_RS07105	2.108	no	no change	-0.0515	no	no change
AW20_RS09250|AW20_RS09250	3.775	no	no change	0.2743	no	no change
AW20_RS15755|AW20_RS15755	2.152	no	no change	-0.4641	no	no change
AW20_RS12440|AW20_RS12440	1.239	no	no change	0.7707	no	no change
AW20_RS07220|AW20_RS07220	1.956	yes	up	-0.0625	no	no change
AW20_RS15475|AW20_RS15475	0.9449	no	no change	-0.4966	no	no change
AW20_RS02925|AW20_RS02925	3.068	no	no change	0.1583	no	no change
AW20_RS28230|AW20_RS28230	3.653	no	no change	0.0302	no	no change
AW20_RS00815|AW20_RS00815	2.343	yes	up	0.3771	no	no change
AW20_RS24745|AW20_RS24745	1.487	yes	up	-0.3562	no	no change
AW20_RS20550|AW20_RS20550	1.925	no	no change	-0.2036	no	no change
AW20_RS05850|AW20_RS05850	1.516	no	no change	-0.1351	no	no change
AW20_RS21855|AW20_RS21855	1.508	no	no change	-0.1674	no	no change
AW20_RS20645|AW20_RS20645	0.229	no	no change	-0.3806	no	no change
AW20_RS12970|AW20_RS12970	3.737	no	no change	-0.0587	no	no change
AW20_RS28685|AW20_RS28685	0.4885	no	no change	-1.6254	yes	down
AW20_RS14450|AW20_RS14450	2.512	yes	up	0.2347	no	no change
AW20_RS21860|AW20_RS21860	2.312	yes	up	-0.1842	no	no change
AW20_RS15330|AW20_RS15330	2.583	no	no change	0.3058	no	no change
AW20_RS21495|AW20_RS21495	2.187	no	no change	-0.7665	no	no change
AW20_RS18010|AW20_RS18010	0.4688	no	no change	0.2164	no	no change
AW20_RS27185|AW20_RS27185	0.308	no	no change	0.5454	no	no change
AW20_RS19115|AW20_RS19115	2.219	no	no change	0.2103	no	no change
AW20_RS21255|AW20_RS21255	0.8221	no	no change	0.0045	no	no change
AW20_RS08605|AW20_RS08605	1.704	yes	up	-0.3084	no	no change
AW20_RS22650|AW20_RS22650	1.431	no	no change	-0.0585	no	no change
AW20_RS15680|AW20_RS15680	5.2079	yes	up	0.2849	no	no change
AW20_RS08440|AW20_RS08440	5.2079	yes	up	0.1831	no	no change
AW20_RS07930|AW20_RS07930	5.2079	yes	up	-0.1793	no	no change
AW20_RS13305|AW20_RS13305	5.2079	yes	up	0.1225	no	no change
AW20_RS21300|AW20_RS21300	5.2079	yes	up	0.3	no	no change
AW20_RS03690|AW20_RS03690	5.2079	yes	up	-0.3462	no	no change
AW20_RS27000|AW20_RS27000	5.2079	yes	up	-0.1363	no	no change
AW20_RS03920|AW20_RS03920	5.2079	yes	up	-0.0198	no	no change
AW20_RS19295|AW20_RS19295	5.2079	yes	up	0.1548	no	no change
AW20_RS05830|AW20_RS05830	5.2079	yes	up	-0.0263	no	no change
AW20_RS01550|AW20_RS01550	5.2079	yes	up	-0.2954	no	no change
AW20_RS23890|AW20_RS23890	-16.61	yes	down	-0.3027	no	no change
AW20_RS20540|AW20_RS20540	-16.61	yes	down	-0.1343	no	no change
AW20_RS08950|AW20_RS08950	-16.61	yes	down	-0.7939	no	no change
AW20_RS14960|AW20_RS14960	-16.61	yes	down	-0.8965	no	no change
AW20_RS19300|AW20_RS19300	-16.61	yes	down	0.2027	no	no change
AW20_RS03010|AW20_RS03010	-16.61	yes	down	-2.4469	yes	down
AW20_RS02780|AW20_RS02780	-16.61	yes	down	0.0585	no	no change
AW20_RS26735|AW20_RS26735	-16.61	yes	down	-6.563	yes	down
AW20_RS26585|AW20_RS26585	-16.61	yes	down	-0.326	no	no change
AW20_RS25435|AW20_RS25435	-16.61	yes	down	-0.2933	no	no change
AW20_RS19660|AW20_RS19660	-16.61	yes	down	-0.2131	no	no change
AW20_RS17090|AW20_RS17090	-16.61	yes	down	-0.8221	no	no change
AW20_RS14430|AW20_RS14430	-16.61	yes	down	-0.5046	no	no change
AW20_RS13520|AW20_RS13520	-16.61	yes	down	0.1201	no	no change
AW20_RS02240|AW20_RS02240	-16.61	yes	down	0.5442	no	no change
AW20_RS17565|AW20_RS17565	-16.61	yes	down	-0.0569	no	no change
AW20_RS19045|AW20_RS19045	0	no	no change	-0.9157	no	no change
AW20_RS07285|AW20_RS07285	0	no	no change	-0.2339	no	no change
AW20_RS03155|AW20_RS03155	0	no	no change	-0.1915	no	no change
AW20_RS07145|AW20_RS07145	0	no	no change	0.3781	no	no change
AW20_RS17610|AW20_RS17610	0	no	no change	0.1886	no	no change
AW20_RS28110|AW20_RS28110	0	no	no change	-0.0182	no	no change
AW20_RS11440|AW20_RS11440	0	no	no change	-0.097	no	no change
AW20_RS03215|AW20_RS03215	0	no	no change	-0.5111	no	no change
AW20_RS14175|AW20_RS14175	0	no	no change	-0.5793	no	no change
AW20_RS17270|AW20_RS17270	0	no	no change	0.3179	no	no change
AW20_RS23530|AW20_RS23530	0	no	no change	-0.4453	no	no change
AW20_RS19895|AW20_RS19895	0	no	no change	-0.1073	no	no change
AW20_RS14320|AW20_RS14320	0	no	no change	0.103	no	no change
AW20_RS08225|AW20_RS08225	0	no	no change	0.0288	no	no change
AW20_RS12035|AW20_RS12035	0	no	no change	-0.0378	no	no change
AW20_RS03775|AW20_RS03775	0	no	no change	0.544	no	no change
AW20_RS14350|AW20_RS14350	0	no	no change	-0.4615	no	no change
AW20_RS17060|AW20_RS17060	0	no	no change	0.2756	no	no change
