# Supplementary material for: Integrated Transcriptomic and Proteomic Analyses Reveal the Role of NprR in Bacillus anthracis Extracellular Protease Expression Regulation and Oxidative Stress Responses
Source: Front Microbiol. 2020 Dec 9;11:590851. doi: 10.3389/fmicb.2020.590851 (PMC7756075; doi:10.3389/fmicb.2020.590851)
Supplement: Supplementary Table 7 — The details of the DEGs and intracellular DEPs that had corresponding changes. [file Table_7.XLSX]

## Sheet: Sheet1
Protein/Gene ID	Protein/Gene description	Log2FC (Protein)	Log2FC (Gene)	Significant	Regulate
AW20_RS01355|AW20_RS01355	non-ribosomal peptide synthetase	-16.61	-4.5595	yes	down
AW20_RS02620|AW20_RS02620	hypothetical protein	-16.61	-2.6101	yes	down
AW20_RS03065|AW20_RS03065	isochorismate synthase EntC	-16.61	-3.6314	yes	down
AW20_RS06505|AW20_RS06505	oxygen-insensitive NADPH nitroreductase	-16.61	-1.2618	yes	down
AW20_RS08630|AW20_RS08630	transcriptional regulator Spx	-16.61	-11.1299	yes	down
AW20_RS08640|AW20_RS08640	hypothetical protein	-16.61	-6.1779	yes	down
AW20_RS09640|AW20_RS09640	hypothetical protein	-16.61	-9.0295	yes	down
AW20_RS10510|AW20_RS10510	quinone oxidoreductase	-16.61	-2.6256	yes	down
AW20_RS23970|AW20_RS23970	hypothetical protein	-16.61	-4.3665	yes	down
AW20_RS25560|AW20_RS25560	DinB family protein	-16.61	-5.2219	yes	down
AW20_RS26030|AW20_RS26030	quinone oxidoreductase	-16.61	-1.6315	yes	down
AW20_RS27315|AW20_RS27315	hypothetical protein	-16.61	-4.2834	yes	down
AW20_RS04090|AW20_RS04090	acetyltransferase	-6.683	-5.9147	yes	down
AW20_RS04425|AW20_RS04425	glycosyl transferase	-5.801	-6.437	yes	down
AW20_RS06005|AW20_RS06005	asparagine synthase (glutamine-hydrolyzing)	-4.72	-5.9992	yes	down
AW20_RS26745|AW20_RS26745	tetratricopeptide repeat-containing protein	-3.935	-4.7865	yes	down
AW20_RS01790|AW20_RS01790	cysteine dioxygenase	-3.882	-5.2777	yes	down
AW20_RS03485|AW20_RS03485	glycine/betaine ABC transporter ATP-binding protein	-3.325	-1.9797	yes	down
AW20_RS27290|AW20_RS27290	hydrolase	-3.128	-3.9281	yes	down
AW20_RS00025|AW20_RS00025	RNA chaperone Hfq	-2.889	-1.8315	yes	down
AW20_RS04835|AW20_RS04835	serine protease	-2.781	-5.3494	yes	down
AW20_RS15485|AW20_RS15485	aminopeptidase	-2.74	-2.9789	yes	down
AW20_RS27305|AW20_RS27305	catalase	-2.679	-4.3228	yes	down
AW20_RS01795|AW20_RS01795	cytochrome P450	-2.557	-4.3048	yes	down
AW20_RS01820|AW20_RS01820	cytochrome P450	-2.501	-2.905	yes	down
AW20_RS27300|AW20_RS27300	alpha/beta hydrolase	-2.431	-4.0921	yes	down
AW20_RS26630|AW20_RS26630	hydrogenase expression/formation protein HypE	-2.048	-2.8834	yes	down
AW20_RS15085|AW20_RS15085	peptide-methionine (R)-S-oxide reductase	-2.012	-1.153	yes	down
AW20_RS24515|AW20_RS24515	tetratricopeptide repeat-containing protein	-1.957	-3.3764	yes	down
AW20_RS26625|AW20_RS26625	cysteine hydrolase	-1.846	-3.057	yes	down
AW20_RS11480|AW20_RS11480	ArsR family transcriptional regulator	-1.83	-2.7846	yes	down
AW20_RS00030|AW20_RS00030	tetratricopeptide repeat-containing protein	-1.659	-1.8952	yes	down
AW20_RS08340|AW20_RS08340	NADH dehydrogenase	-1.654	-1.6398	yes	down
AW20_RS24345|AW20_RS24345	HNH endonuclease	-1.594	-1.3282	yes	down
AW20_RS24965|AW20_RS24965	hypothetical protein	-1.499	-1.1325	yes	down
AW20_RS05075|AW20_RS05075	nitroreductase	-1.426	-1.6867	yes	down
AW20_RS14990|AW20_RS14990	oligoendopeptidase F	-1.348	-1.2572	yes	down
AW20_RS26640|AW20_RS26640	diaminobutyrate--2-oxoglutarate transaminase	-1.304	-3.7584	yes	down
AW20_RS05625|AW20_RS05625	DUF4037 domain-containing protein	-1.161	-1.534	yes	down
AW20_RS14345|AW20_RS14345	DNA repair protein RadA	-1.143	-1.0044	yes	down
AW20_RS23735|AW20_RS23735	insulinase family protein	-1.122	-1.647	yes	down
AW20_RS03055|AW20_RS03055	isochorismatase	-1.008	-4.3232	yes	down
AW20_RS05635|AW20_RS05635	cysteine synthase A	-0.9876	-1.4625	yes	down
AW20_RS04645|AW20_RS04645	NADPH dehydrogenase	-0.9771	-1.017	yes	down
AW20_RS11545|AW20_RS11545	nicotinate phosphoribosyltransferase	-0.8204	-1.1749	yes	down
AW20_RS23740|AW20_RS23740	insulinase family protein	-0.8183	-1.6238	yes	down
AW20_RS23980|AW20_RS23980	peptidase T	-0.6795	-1.6077	yes	down
AW20_RS14745|AW20_RS14745	D-alanyl-D-alanine carboxypeptidase	-0.6661	-1.3459	yes	down
AW20_RS25625|AW20_RS25625	bacillithiol biosynthesis deacetylase BshB2	-0.6593	-1.8206	yes	down
AW20_RS05630|AW20_RS05630	GNAT family acetyltransferase	-0.6468	-1.3948	yes	down
AW20_RS20910|AW20_RS20910	Superoxide dismutase [Mn] 1	-0.5786	-1.3304	yes	down
AW20_RS25620|AW20_RS25620	DUF1806 domain-containing protein	-0.5477	-1.8406	yes	down
AW20_RS11610|AW20_RS11610	N-acetyltransferase	-0.542	-1.0039	yes	down
AW20_RS12690|AW20_RS12690	ABC transporter substrate-binding protein	-0.5401	-1.2637	yes	down
AW20_RS26550|AW20_RS26550	penicillin acylase family protein	-0.4222	-1.5822	yes	down
AW20_RS27255|AW20_RS27255	hypothetical protein	-0.3931	-1.2364	yes	down
AW20_RS12155|AW20_RS12155	acetylornithine deacetylase	-0.3919	-1.2112	yes	down
AW20_RS08670|AW20_RS08670	ABC transporter permease	0.2975	1.7136	yes	up
AW20_RS13880|AW20_RS13880	gluconate permease	0.3763	6.9826	yes	up
AW20_RS08655|AW20_RS08655	ABC transporter ATP-binding protein	0.541	2.2895	yes	up
AW20_RS08660|AW20_RS08660	ABC transporter ATP-binding protein	0.606	2.1743	yes	up
AW20_RS03685|AW20_RS03685	FMN-dependent NADH-azoreductase 3	0.6145	1.4149	yes	up
AW20_RS20560|AW20_RS20560	GTP pyrophosphokinase	0.636	1.1525	yes	up
AW20_RS01130|AW20_RS01130	2-oxo acid dehydrogenase subunit E2	0.7084	1.2283	yes	up
AW20_RS08930|AW20_RS08930	trifolitoxin immunity domain-containing protein	1.138	1.2847	yes	up
AW20_RS05280|AW20_RS05280	azoreductase	2.387	1.0509	yes	up
AW20_RS00590|AW20_RS00590	hypothetical protein	5	1.0377	yes	up

## Sheet: Sheet2
Protein/Gene ID		Log2FC (Protein)	Log2FC (Gene)	Significant (Gene)	Regulate (Gene)
AW20_RS08655|AW20_RS08655		0.541	2.2895	yes	up
AW20_RS08660|AW20_RS08660		0.606	2.1743	yes	up
AW20_RS08670|AW20_RS08670		0.2975	1.7136	yes	up
AW20_RS03685|AW20_RS03685		0.6145	1.4149	yes	up
AW20_RS01130|AW20_RS01130		0.7084	1.2283	yes	up
AW20_RS13880|AW20_RS13880		0.3763	6.9826	yes	up
AW20_RS20560|AW20_RS20560		0.636	1.1525	yes	up
AW20_RS05280|AW20_RS05280		2.387	1.0509	yes	up
AW20_RS08930|AW20_RS08930		1.138	1.2847	yes	up
AW20_RS00590|AW20_RS00590		5	1.0377	yes	up
