# Supplementary material for: Integrated Transcriptomic and Proteomic Analyses Reveal the Role of NprR in Bacillus anthracis Extracellular Protease Expression Regulation and Oxidative Stress Responses
Source: Front Microbiol. 2020 Dec 9;11:590851. doi: 10.3389/fmicb.2020.590851 (PMC7756075; doi:10.3389/fmicb.2020.590851)
Supplement: Supplementary Table 8 — The details of the DEGs and extracellular DEPs that had corresponding changes. [file Table_8.XLSX]

## Sheet: Sheet1
Protein/Gene ID	Protein/Gene description	Log2FC (Protein)	Log2FC (Gene)	Significant	Regulate
AW20_RS03010|AW20_RS03010	peptidase S8	-16.61	-2.4469	yes	down
AW20_RS26735|AW20_RS26735	peroxidase	-16.61	-6.563	yes	down
AW20_RS09640|AW20_RS09640	hypothetical protein	-6.287	-9.0295	yes	down
AW20_RS00735|AW20_RS00735	hypothetical protein	-5.32	-6.7582	yes	down
AW20_RS00860|AW20_RS00860	chitin-binding protein	-3.997	-6.5908	yes	down
AW20_RS11535|AW20_RS11535	peptidase M4 family protein	-2.8	-5.8178	yes	down
AW20_RS03960|AW20_RS03960	peptidase M36	-2.778	-5.7602	yes	down
AW20_RS25550|AW20_RS25550	DUF2690 domain-containing protein	-2.731	-5.86	yes	down
AW20_RS01605|AW20_RS01605	chitosanase	-2.704	-5.2853	yes	down
AW20_RS27315|AW20_RS27315	hypothetical protein	-2.484	-4.2834	yes	down
AW20_RS25355|AW20_RS25355	collagenase	-2.279	-5.9237	yes	down
AW20_RS24070|AW20_RS24070	chitinase	-2.102	-4.8188	yes	down
AW20_RS27320|AW20_RS27320	peptidase	-1.943	-4.1465	yes	down
AW20_RS23970|AW20_RS23970	hypothetical protein	-1.891	-4.3665	yes	down
AW20_RS20560|AW20_RS20560	GTP pyrophosphokinase	1.702	1.1525	yes	up
AW20_RS10040|AW20_RS10040	S-layer protein EA1	2.072	2.0066	yes	up

## Sheet: Sheet2
AW20_RS10040|AW20_RS10040		2.072	2.0066	yes	up
AW20_RS20560|AW20_RS20560		1.702	1.1525	yes	up
